# Supplementary material for: Sirtuin 2 inhibits global protein synthesis via Rheb-GTPase degradation
Source: EMBO Rep. 2026 Mar 11;27(11):3001–34. doi: 10.1038/s44319-026-00724-5 (PMC13261059; doi:10.1038/s44319-026-00724-5)
Supplement: Supplementary file 2 — Source data Fig. 1 [file 44319_2026_724_MOESM2_ESM.zip]

Archive with 48 entries (36 files):
- Figure 1/
- Figure 1/1A/
- Figure 1/1A/1A.tif
- Figure 1/1A/fig.1A Actin.tif
- Figure 1/1A/fig. 1A Ponceau.tif
- Figure 1/1A/Fig. 1A Puromycin.tif
- Figure 1/1A/fig. 1A Sirt2.tif
- Figure 1/1B/
- Figure 1/1B/1B.xlsx
- Figure 1/1C/
- Figure 1/1C/1C.tif
- Figure 1/1C/fig.1C Ac-Tubulin.tif
- Figure 1/1C/fig. 1C Actin.tif
- Figure 1/1D/
- Figure 1/1D/1D.tif
- Figure 1/1D/fig.1D AGK2 Puromycin.tif
- Figure 1/1D/fig.1D AGK2 DAPI.tif
- Figure 1/1D/fig.1D AGK2 Puromycin DAPI merged.tif
- Figure 1/1D/fig.1D DMSO DAPI.tif
- Figure 1/1D/fig.1D DMSO Puromycin.tif
- Figure 1/1D/fig.1D DMSO Puromycin DAPI merged.tif
- Figure 1/1E/
- Figure 1/1E/1E.xlsx
- Figure 1/1F/
- Figure 1/1F/fig. 1F Ponceau.tif
- Figure 1/1F/fig. 1F Puromycin.tif
- Figure 1/1F/1F.tif
- Figure 1/1F/fig. 1F actin.tif
- Figure 1/1F/fig. 1F sirt2.tif
- Figure 1/1F/fig. 1F actin .tif
- Figure 1/1G/
- Figure 1/1G/fig.1G sirt2.tif
- Figure 1/1G/fig.1G Ponceau.tif
- Figure 1/1G/fig. 1G Actin.tif
- Figure 1/1G/fig, 1G Puromycin.tif
- Figure 1/1G/1G.tif
- Figure 1/1H/
- Figure 1/1H/Book1.xlsx
- Figure 1/1I/
- Figure 1/1I/1I.xlsx
- Figure 1/1J/
- Figure 1/1J/1J.tif
- Figure 1/1J/fig. 1J GAPDH.tif
- Figure 1/1J/fig. 1J Puromycin.tif
- Figure 1/1J/fig. 1J SIRT2.tif
- Figure 1/1J/FIG. 1j PONCEAU.tif
- Figure 1/1K/
- Figure 1/1K/1K.xlsx
