# Supplementary material for: Sirtuin 2 inhibits global protein synthesis via Rheb-GTPase degradation
Source: EMBO Rep. 2026 Mar 11;27(11):3001–34. doi: 10.1038/s44319-026-00724-5 (PMC13261059; doi:10.1038/s44319-026-00724-5)
Supplement: Supplementary file 2 — Source data Fig. 1 [file 44319_2026_724_MOESM2_ESM.zip › Figure 1/1B/1B.xlsx]

## Sheet: Sheet1
	DMSO	AGK2					test result
	0.951189	1.38081		Normality tests			DMSO	AGK2
	1.04881	1.39369		Shapiro-Wilk test			yes	yes
	1.02551	1.17001		Kolmogorov-Smirnov test			yes	yes
	0.989071	1.33527
	0.985415	1.47528		Unpaired t test with Welch's correction of Figure 1B
					Significant	P value
					Yes	0.001327
