# Supplementary material for: Sirtuin 2 inhibits global protein synthesis via Rheb-GTPase degradation
Source: EMBO Rep. 2026 Mar 11;27(11):3001–34. doi: 10.1038/s44319-026-00724-5 (PMC13261059; doi:10.1038/s44319-026-00724-5)
Supplement: Supplementary file 2 — Source data Fig. 1 [file 44319_2026_724_MOESM2_ESM.zip › Figure 1/1E/1E.xlsx]

## Sheet: Sheet1
	Veh	AGK2
	0.934582	1.13718				test result
	1.01523	1.50686
	1.06335	1.34802			Normality tests	Veh	AGK2
	1.0384	1.51786			Shapiro-Wilk test	yes	no
	0.93588	1.52319			Kolmogorov-Smirnov test	yes	no
	1.03744	2.18711
	1.04394	1.34905			Mann Whitney test
	0.976819	1.3811
	0.833293	1.44097			Significance	P value
	0.750799	1.2332			Yes	<0.000001
	0.654568	1.32397
	0.520884	1.29642
	0.481038	1.38274
	0.530247	1.48902
	0.662975	1.31679
	0.8553	1.13048
	1.03635	1.18871
	0.972309	1.46455
	1.05426	1.26341
	1.03621	1.02427
	0.914283	1.31002
	0.861725	1.47296
	0.856325	1.46947
	0.839649	1.55197
	0.564352	1.53994
	0.759411	1.22411
	0.86234	1.28009
	0.905261	1.36737
	1.06977	1.4027
	0.589776	1.56823
	0.636457	1.47658
	0.711842	1.14053
	0.977434	1.61758
	0.942236	1.37967
	0.964722	1.38719
	0.902117	1.42471
	0.929524	1.10396
	1.32805	1.49579
	0.774447	1.76623
	0.803631	1.90921
	0.858308	1.98275
	0.948182	1.8164
	1.05104	1.90053
	1.08939	1.85946
	1.09075	1.91762
	1.13101	1.98603
	0.919614	1.70458
	0.699403	1.67711
	0.578568	1.64225
	0.552665	1.86499
	0.724418	1.59058
	0.824066	1.90436
	0.732209	1.81401
	0.873275	1.94844
	0.78258	1.94831
	0.930139	1.88761
	0.941211	1.86048
	1.07237	1.94947
	1.08036	1.62578
	1.23934	1.78995
	0.978733	1.80779
	1.38273	1.25931
	1.3871	1.95514
	1.32429	1.72926
	1.27071	1.83253
	1.52639	1.81599
	1.18534	1.77505
	1.30433	1.70718
	1.06594	2.04078
	1.19211	1.72748
	1.19737	1.90429
	1.18138	1.91338
	1.01434	1.83964
	1.31773	1.66385
	1.19047	2.02321
	1.16443	1.67643
	1.01995	1.60418
	1.03977	1.55798
	1.03437	1.87148
	1.13278	1.77327
	1.2448	1.94749
	1.01243	1.94612
	1.38197	1.86629
	1.51279	1.72092
	1.25	1.75776
	1.3968	1.93805
	1.39646	1.93395
	1.53664	1.82549
	1.41895	1.33435
	0.947772	1.6862
	1.09861	1.91085
	0.907585	1.96327
	0.93629	1.89834
	0.946269	1.79275
	0.925628	1.76343
	0.870063	1.78694
	1.11946	1.87422
	1.12103	1.71285
	1.05412	1.77614
	1.19293	1.77635
	1.14181	1.89431
	1.00361	1.84688
	0.998485	1.72229
	1.05241	1.83321
	1.01598	1.79972
	0.931096	1.79726
	0.79748	1.87354
	1.13217	1.49257
		1.47788
		1.48834
