# Supplementary material for: Sirtuin 2 inhibits global protein synthesis via Rheb-GTPase degradation
Source: EMBO Rep. 2026 Mar 11;27(11):3001–34. doi: 10.1038/s44319-026-00724-5 (PMC13261059; doi:10.1038/s44319-026-00724-5)
Supplement: Supplementary file 2 — Source data Fig. 1 [file 44319_2026_724_MOESM2_ESM.zip › Figure 1/1H/Book1.xlsx]

## Sheet: Sheet1
	Control	SIRT2-KD
	0.486119	1.99498					test result
	0.84118	1.45603		Normality tests			Control	SIRT-KD
	1.6727	1.04581		Shapiro-Wilk test			yes	yes
	0.5345	2.14196		Kolmogorov-Smirnov test			yes	yes
	1.0935	1.92502
	1.372	2.97894		Unpaired t test with Welch's correction of Figure 1H
					Significant	P value
					Yes	0.020521
