# Supplementary material for: Sirtuin 2 inhibits global protein synthesis via Rheb-GTPase degradation
Source: EMBO Rep. 2026 Mar 11;27(11):3001–34. doi: 10.1038/s44319-026-00724-5 (PMC13261059; doi:10.1038/s44319-026-00724-5)
Supplement: Supplementary file 2 — Source data Fig. 1 [file 44319_2026_724_MOESM2_ESM.zip › Figure 1/1I/1I.xlsx]

## Sheet: Sheet1
	pcDNA	SIRT2-OE					test result
	1.05338	0.721757		Normality tests			pcDNA	SIRT2-OE
	1.04102	0.789289		Shapiro-Wilk test			yes	yes
	1.01303	0.811977		Kolmogorov-Smirnov test			yes	yes
	0.959033	0.847554
	0.955698	0.829039		Unpaired t test with Welch's correction of Figure 1I
	0.977832	0.995736
					Significant	P value
					Yes	0.0046
