# Supplementary material for: Sirtuin 2 inhibits global protein synthesis via Rheb-GTPase degradation
Source: EMBO Rep. 2026 Mar 11;27(11):3001–34. doi: 10.1038/s44319-026-00724-5 (PMC13261059; doi:10.1038/s44319-026-00724-5)
Supplement: Supplementary file 2 — Source data Fig. 1 [file 44319_2026_724_MOESM2_ESM.zip › Figure 1/1K/1K.xlsx]

## Sheet: Sheet1
	pcDNA	SIRT2-WT	SIRT2-NA			test result
	1.06575	0.746826	2.14851		Normality tests	pcDNA	SIRT2-WT	SIRT2-NA
	0.966601	0.808212	1.74664		Shapiro-Wilk test	yes	yes	yes
	0.967651	1.00966	1.45093		Kolmogorov-Smirnov test	N too small	N too small	N too small
	1	0.937078	1.49573
					Holm-Sidak's multiple comparisons test	Significance	P value
					pcDNA vs. SIRT2-WT	ns	0.3989
					pcDNA vs.SIRT2-NA	yes	0.0014
					SIRT2-WT vs. SIRT2-NA	yes	0.0007
