# Supplementary material for: Sirtuin 2 inhibits global protein synthesis via Rheb-GTPase degradation
Source: EMBO Rep. 2026 Mar 11;27(11):3001–34. doi: 10.1038/s44319-026-00724-5 (PMC13261059; doi:10.1038/s44319-026-00724-5)
Supplement: Supplementary file 3 — Source data Fig. 2 [file 44319_2026_724_MOESM3_ESM.zip]

Archive with 35 entries (25 files):
- Figure 2/
- Figure 2/figure 2.pptx
- Figure 2/2B/
- Figure 2/2B/2B.xlsx
- Figure 2/2C/
- Figure 2/2C/2C.xlsx
- Figure 2/2D/
- Figure 2/2D/2D.xlsx
- Figure 2/2E/
- Figure 2/2E/fig. 2E Ac-Tubulin.tif
- Figure 2/2E/fig. 2E Actin.tif
- Figure 2/2E/2E.tif
- Figure 2/2F/
- Figure 2/2F/2F.tif
- Figure 2/2F/Fig. 2F Actin for SIRT2.tif
- Figure 2/2F/fig. 2F SIRT2.tif
- Figure 2/2F/fig. 2F Puromycin.tif
- Figure 2/2F/fig. 2F Ponceau.tif
- Figure 2/2F/fig. 2F actin.tif
- Figure 2/2G/
- Figure 2/2G/2G.tif
- Figure 2/2G/fig. 2G p-mTOR.tif
- Figure 2/2G/fig. 2G mTOR.tif
- Figure 2/2G/fig. 2G SIRT2.tif
- Figure 2/2G/fig. 2G Actin.tif
- Figure 2/2H/
- Figure 2/2H/2H.xlsx
- Figure 2/2I/
- Figure 2/2I/2I.tif
- Figure 2/2I/fig. 2I p-mtor.tif
- Figure 2/2I/fig. 2I mtor.tif
- Figure 2/2I/fig. 2I SIRT2.tif
- Figure 2/2I/fig. 2I Actin.tif
- Figure 2/2J/
- Figure 2/2J/2J.xlsx
