# Supplementary material for: Sirtuin 2 inhibits global protein synthesis via Rheb-GTPase degradation
Source: EMBO Rep. 2026 Mar 11;27(11):3001–34. doi: 10.1038/s44319-026-00724-5 (PMC13261059; doi:10.1038/s44319-026-00724-5)
Supplement: Supplementary file 3 — Source data Fig. 2 [file 44319_2026_724_MOESM3_ESM.zip › Figure 2/2B/2B.xlsx]

## Sheet: Sheet1
	Vehicle	AGK2					test result
	1.21258	1.35727		Normality tests			Vehicle	AGK2
	0.972188	1.41648		Shapiro-Wilk test			yes	yes
	1.02287	1.20532		Kolmogorov-Smirnov test			yes	yes
	0.971541	1.28679
	0.9234	1.38831		Unpaired t test with Welch's correction of Figure 2B
	0.897412	1.19745
				Significant	P value
				Yes	0.0005
