# Supplementary material for: Sirtuin 2 inhibits global protein synthesis via Rheb-GTPase degradation
Source: EMBO Rep. 2026 Mar 11;27(11):3001–34. doi: 10.1038/s44319-026-00724-5 (PMC13261059; doi:10.1038/s44319-026-00724-5)
Supplement: Supplementary file 3 — Source data Fig. 2 [file 44319_2026_724_MOESM3_ESM.zip › Figure 2/2C/2C.xlsx]

## Sheet: Sheet1
	Control	SIRT2-KD					test result
	0.808156	1.16297		Normality tests			Control	SIRT-KD
	0.965447	1.15032		Shapiro-Wilk test			yes	yes
	1.13117	1.34366		Kolmogorov-Smirnov test			yes	yes
	1.07588	1.302
	0.962715	1.25132		Unpaired t test with Welch's correction of Figure 2C
	0.977495	1.2007
	1.03145	1.30377		Significant	P value
	1.04769	1.2732		Yes	<0.0001
