# Supplementary material for: Sirtuin 2 inhibits global protein synthesis via Rheb-GTPase degradation
Source: EMBO Rep. 2026 Mar 11;27(11):3001–34. doi: 10.1038/s44319-026-00724-5 (PMC13261059; doi:10.1038/s44319-026-00724-5)
Supplement: Supplementary file 3 — Source data Fig. 2 [file 44319_2026_724_MOESM3_ESM.zip › Figure 2/2D/2D.xlsx]

## Sheet: Sheet1
	pcDNA	SIRT2-WT	SIRT2-NA			Test result
	1.01564	0.864112	1.01669		Normality tests	pcDNA	SIRT2-WT	SIRT2-NA
	0.946969	0.907835	1.15189		Shapiro-Wilk test	yes	yes	yes
	1.0374	0.481254	1.0531		Kolmogorov-Smirnov test	yes	yes	yes
	1.04653	0.622459	1.10776
	0.975799	0.807365	1.05417
	0.977674	0.650118	0.888753		Dunnett's multiple comparison's test	Significant	P value
					pcDNA vs. SIRT2-WT	yes	0.0011
					pcDNA vs. SIRT2-NA	no	0.705
