# Supplementary material for: Sirtuin 2 inhibits global protein synthesis via Rheb-GTPase degradation
Source: EMBO Rep. 2026 Mar 11;27(11):3001–34. doi: 10.1038/s44319-026-00724-5 (PMC13261059; doi:10.1038/s44319-026-00724-5)
Supplement: Supplementary file 3 — Source data Fig. 2 [file 44319_2026_724_MOESM3_ESM.zip › Figure 2/2H/2H.xlsx]

## Sheet: Sheet1
	Veh	AGK2			Test result
	1.02128	1.35187		Normality tests	Veh	AGK2
	0.659372	1.6706		Shapiro-Wilk test	yes	yes
	1.31935	1.359		Kolmogorov-Smirnov test	yes	yes
	1.01593	1.35196
	0.98407	1.01456		Unpaired t test with Welch's correction
				Significant	P value
				Yes	0.04509
