# Supplementary material for: Sirtuin 2 inhibits global protein synthesis via Rheb-GTPase degradation
Source: EMBO Rep. 2026 Mar 11;27(11):3001–34. doi: 10.1038/s44319-026-00724-5 (PMC13261059; doi:10.1038/s44319-026-00724-5)
Supplement: Supplementary file 3 — Source data Fig. 2 [file 44319_2026_724_MOESM3_ESM.zip › Figure 2/2J/2J.xlsx]

## Sheet: Sheet1
					Test result
	Control	SIRT2-KD		Normality tests	Control	SIRT2-KD
	0.754443	1.4488		Shapiro-Wilk test	yes	yes
	1.09798	1.41809		Kolmogorov-Smirnov test	N too small	N too small
	1.14757	1.57229
				Unpaired t test with Welch's correction
				Significant	P value
				Yes	0.0464
