# Supplementary material for: Sirtuin 2 inhibits global protein synthesis via Rheb-GTPase degradation
Source: EMBO Rep. 2026 Mar 11;27(11):3001–34. doi: 10.1038/s44319-026-00724-5 (PMC13261059; doi:10.1038/s44319-026-00724-5)
Supplement: Supplementary file 4 — Source data Fig. 3 [file 44319_2026_724_MOESM4_ESM.zip]

Archive with 69 entries (53 files):
- Figure 3/
- Figure 3/Fig 3.pptx
- Figure 3/3A/
- Figure 3/3A/3A.tif
- Figure 3/3A/fig. 3A IP sirt2_20.tif
- Figure 3/3A/fig. 3A IP rheb_12.tif
- Figure 3/3A/fig. 3A rheb WCL.tif
- Figure 3/3A/fig. 3A sirt2 WCL.tif
- Figure 3/3A/fig.3A actin WCl.tif
- Figure 3/3B/
- Figure 3/3B/3B.tif
- Figure 3/3B/fig. 3B SIRT2.tif
- Figure 3/3B/fig. 3B Flag.tif
- Figure 3/3B/fig. 3B HSP90.tif
- Figure 3/3B/fig. 3B KAc IP.tif
- Figure 3/3C/
- Figure 3/3C/3C.xlsx
- Figure 3/3D/
- Figure 3/3D/3D.tif
- Figure 3/3D/fig. 3D Rheb HA.tif
- Figure 3/3D/fig. 3D Rheb-HA Ac.tif
- Figure 3/3E/
- Figure 3/3E/3E.tif
- Figure 3/3E/fig. 3E SIRT2.tif
- Figure 3/3E/fig. 3E HSP90.tif
- Figure 3/3E/fig. 3E Rheb.tif
- Figure 3/3F/
- Figure 3/3F/3F.xlsx
- Figure 3/3G/
- Figure 3/3G/3G.tif
- Figure 3/3G/fig. 3G Ub.tif
- Figure 3/3G/fig. 3G HA IP.tif
- Figure 3/3G/fig. 3G HA input.tif
- Figure 3/3G/fig. 3G HSP input.tif
- Figure 3/3G/fig. 3G SIRT2 Input.tif
- Figure 3/3H/
- Figure 3/3H/3H.tif
- Figure 3/3H/fig. 3H Ub.tif
- Figure 3/3H/fig. 3H Flag Input.tif
- Figure 3/3H/fig. 3H HA Input.tif
- Figure 3/3H/fig. 3H HA IP.tif
- Figure 3/3H/fig. 3H HSP Input.tif
- Figure 3/3I/
- Figure 3/3I/3I.tif
- Figure 3/3I/fig. 3I GAPDH.tif
- Figure 3/3I/fig. 3I Rheb.tif
- Figure 3/3I/fig. 3I SIRT2.tif
- Figure 3/3J/
- Figure 3/3J/3J.xlsx
- Figure 3/3K/
- Figure 3/3K/3K.xlsx
- Figure 3/3L/
- Figure 3/3L/3L.tif
- Figure 3/3L/fig. 3L Rheb.tif
- Figure 3/3L/fig. 3L GAPDH.tif
- Figure 3/3M/
- Figure 3/3M/3M.tif
- Figure 3/3M/fig. 3M rheb.tif
- Figure 3/3M/fig. 3M sirt2 .tif
- Figure 3/3M/fig. 3M phospho ampk.tif
- Figure 3/3M/fig. 3M phospho 4ebp.tif
- Figure 3/3M/fig. 3M ampk.tif
- Figure 3/3M/fig. 3M actin.tif
- Figure 3/3M/fig. 3M  acetyl tub.tif
- Figure 3/3M/fig. 3M 4ebp.tif
- Figure 3/3N/
- Figure 3/3N/3N.xlsx
- Figure 3/3O/
- Figure 3/3O/3O.xlsx
