# Supplementary material for: Sirtuin 2 inhibits global protein synthesis via Rheb-GTPase degradation
Source: EMBO Rep. 2026 Mar 11;27(11):3001–34. doi: 10.1038/s44319-026-00724-5 (PMC13261059; doi:10.1038/s44319-026-00724-5)
Supplement: Supplementary file 4 — Source data Fig. 3 [file 44319_2026_724_MOESM4_ESM.zip › Figure 3/3C/3C.xlsx]

## Sheet: Sheet1
	Control	SIRT2 KD			Test result
	1	1.99363		Normality tests	Control	SIRT2-KD
	1	1.59546		Shapiro-Wilk test	No	No
	1	2.00138		Kolmogorov-Smirnov test	N too small	N too small
				Ratio paired t test
				Significant	P value
				Yes	0.0144
