# Supplementary material for: Sirtuin 2 inhibits global protein synthesis via Rheb-GTPase degradation
Source: EMBO Rep. 2026 Mar 11;27(11):3001–34. doi: 10.1038/s44319-026-00724-5 (PMC13261059; doi:10.1038/s44319-026-00724-5)
Supplement: Supplementary file 4 — Source data Fig. 3 [file 44319_2026_724_MOESM4_ESM.zip › Figure 3/3J/3J.xlsx]

## Sheet: Sheet1
								Test result
		Reative Rheb levels				Normality tests	pcDNA	SIRT2-WT	SIRT-NA
		pcDNA	SIRT2-WT	SIRT2-NA		Shapiro-Wilk test	no	yes	no
		0.854939	0.43423	0.767744		Kolmogorov-Smirnov test	N too small	N too small	N too small
		1.28002	0.503227	0.85108
		0.865043	0.651264	0.852316
						Dunn's multiple comparisons test	Significant	P value
						pcDNA vs. SIRT2 WT	yes	0.0146
						pcDNA vs. SIRT2-NA	no	0.3594
