# Supplementary material for: Sirtuin 2 inhibits global protein synthesis via Rheb-GTPase degradation
Source: EMBO Rep. 2026 Mar 11;27(11):3001–34. doi: 10.1038/s44319-026-00724-5 (PMC13261059; doi:10.1038/s44319-026-00724-5)
Supplement: Supplementary file 4 — Source data Fig. 3 [file 44319_2026_724_MOESM4_ESM.zip › Figure 3/3K/3K.xlsx]

## Sheet: Sheet1
	Relative luciferase units					Normality tests	Veh-control siRNA	AGK2-Control siRNA	Veh-Rheb siRNA	AGK2-Rheb siRNA
	Veh-Control siRNA	AGK2-Control siRNA	Veh-Rheb siRNA	AGK2-Rheb siRNA		Shapiro-Wilk test	yes	yes	yes	yes
	1.00465	1.64796	0.816567	0.96602		Kolmogorov-Smirnov test	yes	yes	no	yes
	0.881857	1.51813	0.973994	1.23791
	0.915607	1.59054	0.828549	1.20408		2way ANOVA
	0.928222	1.37815	0.818767	0.897284		Dunnett's multiple comparisons test	Significant	P value
	1.09523	1.48002	0.824216	0.978531		Veh-Control siRNA vs. AGK2-Control siRNA	yes	<0.0001
	0.927723	1.36508	0.775178	0.989108		Veh-Control siRNA vs. Veh-Rheb siRNA	no	0.0769
	1.09006	1.57761	0.970336	1.03191		Veh-Control siRNA vs. AGK2-Rheb siRNA	no	0.9529
	1.15665	1.00603	0.744492	0.924209
