# Supplementary material for: Sirtuin 2 inhibits global protein synthesis via Rheb-GTPase degradation
Source: EMBO Rep. 2026 Mar 11;27(11):3001–34. doi: 10.1038/s44319-026-00724-5 (PMC13261059; doi:10.1038/s44319-026-00724-5)
Supplement: Supplementary file 4 — Source data Fig. 3 [file 44319_2026_724_MOESM4_ESM.zip › Figure 3/3N/3N.xlsx]

## Sheet: Sheet1
	Control	Glucose starvartion				Test result
	1.0317	0.618919		Normality tests	Control	Glucose starvation
	1.13583	0.642522		Shapiro-Wilk test	Yes	No
	1.09629	1.00896		Kolmogorov-Smirnov test	Yes	No
	0.956285	0.656137
	1.03212	0.606784
	0.747766	0.575334		Mann Whitney test
				Significant	P value
				Yes	0.0087
