# Supplementary material for: Sirtuin 2 inhibits global protein synthesis via Rheb-GTPase degradation
Source: EMBO Rep. 2026 Mar 11;27(11):3001–34. doi: 10.1038/s44319-026-00724-5 (PMC13261059; doi:10.1038/s44319-026-00724-5)
Supplement: Supplementary file 4 — Source data Fig. 3 [file 44319_2026_724_MOESM4_ESM.zip › Figure 3/3O/3O.xlsx]

## Sheet: Sheet1
	Control	Glucose starvartion				Test result
	1.23947	0.354133		Normality tests	Control	Glucose starvation
	1.20945	0.305828		Shapiro-Wilk test	Yes	No
	1.03772	0.295692		Kolmogorov-Smirnov test	Yes	No
	0.906807	0.149498
	1.37683	0.291116
	0.229721	0.373621		Unpaired t test with Welch's correction
				Significant	P value
				Yes	0.0079
