# Supplementary material for: Sirtuin 2 inhibits global protein synthesis via Rheb-GTPase degradation
Source: EMBO Rep. 2026 Mar 11;27(11):3001–34. doi: 10.1038/s44319-026-00724-5 (PMC13261059; doi:10.1038/s44319-026-00724-5)
Supplement: Supplementary file 5 — Source data Fig. 4 [file 44319_2026_724_MOESM5_ESM.zip]

Archive with 26 entries (20 files):
- Figure 4/
- Figure 4/fig 4.pptx
- Figure 4/4A/
- Figure 4/4A/IG.PNG
- Figure 4/4A/ms file.xls
- Figure 4/4A/Protein.xlsx
- Figure 4/4A/PSMs.xlsx
- Figure 4/4A/STUDY INFO.docx
- Figure 4/4C/
- Figure 4/4C/4C.tif
- Figure 4/4C/fig. 4C HA input.tif
- Figure 4/4C/fig. 4C HA IP.tif
- Figure 4/4C/fig. 4C HSP90 input.tif
- Figure 4/4C/fig. 4C KAc IP.tif
- Figure 4/4C/fig. 4C Ub IP.tif
- Figure 4/4D/
- Figure 4/4D/4D.xlsx
- Figure 4/4E/
- Figure 4/4E/4E.tif
- Figure 4/4E/fig. 4E HA.tif
- Figure 4/4E/fig. 4E Ub.tif
- Figure 4/4E/fig.4E HA input.tif
- Figure 4/4E/fig. 4E HSP90.tif
- Figure 4/4E/fig. 4E sirt2.tif
- Figure 4/4I/
- Figure 4/4I/4I.xlsx
