# Supplementary material for: Sirtuin 2 inhibits global protein synthesis via Rheb-GTPase degradation
Source: EMBO Rep. 2026 Mar 11;27(11):3001–34. doi: 10.1038/s44319-026-00724-5 (PMC13261059; doi:10.1038/s44319-026-00724-5)
Supplement: Supplementary file 5 — Source data Fig. 4 [file 44319_2026_724_MOESM5_ESM.zip › Figure 4/4A/ms file.xls]

## Sheet: Sheet1
#1	b⁺	b²⁺	b³⁺	Seq.	y⁺	y²⁺	y³⁺	#2
1	72.04439	36.52583	24.68631	A				26
2	185.12845	93.06787	62.38100	L	2825.37406	1413.19067	942.46287	25
3	256.16557	128.58642	86.06004	A	2712.29000	1356.64864	904.76818	24
4	385.20816	193.10772	129.07424	E	2641.25289	1321.13008	881.08915	23
5	472.24019	236.62373	158.08491	S	2512.21029	1256.60878	838.07495	22
6	658.31950	329.66339	220.11135	W	2425.17826	1213.09277	809.06427	21
7	772.36243	386.68485	258.12566	N	2239.09895	1120.05311	747.03783	20
8	843.39954	422.20341	281.80470	A	2125.05602	1063.03165	709.02353	19
9	914.43666	457.72197	305.48374	A	2054.01891	1027.51309	685.34449	18
10	1061.50507	531.25617	354.50654	F	1982.98180	991.99454	661.66545	17
11	1174.58914	587.79821	392.20123	L	1835.91338	918.46033	612.64265	16
12	1303.63173	652.31950	435.21543	E	1722.82932	861.91830	574.94796	15
13	1390.66376	695.83552	464.22610	S	1593.78673	797.39700	531.93376	14
14	1477.69578	739.35153	493.23678	S	1506.75470	753.88099	502.92308	13
15	1548.73290	774.87009	516.91582	A	1419.72267	710.36497	473.91241	12
16	1718.83843	859.92285	573.61766	K-Acetyl	1348.68555	674.84642	450.23337	11
17	1847.88102	924.44415	616.63186	E	1178.58003	589.79365	393.53153	10
18	1961.92395	981.46561	654.64617	N	1049.53743	525.27236	350.51733	9
19	2089.98252	1045.49490	697.33236	Q	935.49451	468.25089	312.50302	8
20	2191.03020	1096.01874	731.01492	T	807.43593	404.22160	269.81683	7
21	2262.06732	1131.53730	754.69396	A	706.38825	353.69776	236.13427	6
22	2361.13573	1181.07150	787.71676	V	635.35114	318.17921	212.45523	5
23	2476.16267	1238.58497	826.05908	D	536.28272	268.64500	179.43243	4
24	2575.23109	1288.11918	859.08188	V	421.25578	211.13153	141.09011	3
25	2722.29950	1361.65339	908.10468	F	322.18737	161.59732	108.06731	2
26				R	175.11895	88.06311	59.04450	1
