# Supplementary material for: Sirtuin 2 inhibits global protein synthesis via Rheb-GTPase degradation
Source: EMBO Rep. 2026 Mar 11;27(11):3001–34. doi: 10.1038/s44319-026-00724-5 (PMC13261059; doi:10.1038/s44319-026-00724-5)
Supplement: Supplementary file 5 — Source data Fig. 4 [file 44319_2026_724_MOESM5_ESM.zip › Figure 4/4A/Protein.xlsx]

## Sheet: Proteins
Checked	Master	Accession	Description	Coverage [%]	# Peptides	# PSMs	# Unique Peptides	# AAs	MW [kDa]	calc. pI	Score Sequest HT: Sequest HT	# Peptides (by Search Engine): Sequest HT	# Protein Groups
TRUE	Master Protein	Q15382	GTP-binding protein Rheb OS=Homo sapiens OX=9606 GN=RHEB PE=1 SV=1	62	14	47	14	184	20.5	5.92	73	14	1
TRUE	Master Protein	P04264	Keratin, type II cytoskeletal 1 OS=Homo sapiens OX=9606 GN=KRT1 PE=1 SV=6	30	14	21	12	644	66	8.12	35.07	14	1
TRUE	Master Protein	A0A1B0GVI3	Keratin, type I cytoskeletal 10 OS=Homo sapiens OX=9606 GN=KRT10 PE=1 SV=2	26	13	16	12	624	63.3	5.26	21.48	13	1
TRUE	Master Protein	P35908	Keratin, type II cytoskeletal 2 epidermal OS=Homo sapiens OX=9606 GN=KRT2 PE=1 SV=2	17	8	10	7	639	65.4	8	13.23	8	1
TRUE	Master Protein	G3V5X4	Nesprin-2 OS=Homo sapiens OX=9606 GN=SYNE2 PE=1 SV=1	5	17	23	15	6818	787.2	5.45	11.67	17	1
TRUE	Master Protein	P35527	Keratin, type I cytoskeletal 9 OS=Homo sapiens OX=9606 GN=KRT9 PE=1 SV=3	56	15	18	15	623	62	5.24	10.71	15	1
TRUE	Master Protein	P02533	Keratin, type I cytoskeletal 14 OS=Homo sapiens OX=9606 GN=KRT14 PE=1 SV=4	10	4	6	1	472	51.5	5.16	9.31	4	1
TRUE	Master Protein	Q09472	Histone acetyltransferase p300 OS=Homo sapiens OX=9606 GN=EP300 PE=1 SV=2	3	6	6	4	2414	264	8.5	9.08	6	1
TRUE	Master Protein	P08779	Keratin, type I cytoskeletal 16 OS=Homo sapiens OX=9606 GN=KRT16 PE=1 SV=4	12	5	7	2	473	51.2	5.05	8.86	5	1
TRUE	Master Protein	K7EPS3	Protein rogdi homolog (Fragment) OS=Homo sapiens OX=9606 GN=ROGDI PE=1 SV=8	8	1	4	1	253	27.9	8.69	7.73	1	1
TRUE	Master Protein	Q75T13	GPI inositol-deacylase OS=Homo sapiens OX=9606 GN=PGAP1 PE=1 SV=1	1	1	4	1	922	105.3	9.01	7.64	1	1
TRUE	Master Protein	P04259	Keratin, type II cytoskeletal 6B OS=Homo sapiens OX=9606 GN=KRT6B PE=1 SV=5	7	3	4	2	564	60	8	6.86	3	1
TRUE	Master Protein	P46939	Utrophin OS=Homo sapiens OX=9606 GN=UTRN PE=1 SV=2	5	8	13	7	3433	394.2	5.33	6.14	8	1
TRUE	Master Protein	Q9UI46	Dynein axonemal intermediate chain 1 OS=Homo sapiens OX=9606 GN=DNAI1 PE=1 SV=1	7	2	4	2	699	79.2	6.87	5.87	2	1
TRUE	Master Protein	Q92793	CREB-binding protein OS=Homo sapiens OX=9606 GN=CREBBP PE=1 SV=3	6	8	9	6	2442	265.2	8.53	5.45	8	1
TRUE	Master Protein	Q5THJ4	Intermembrane lipid transfer protein VPS13D OS=Homo sapiens OX=9606 GN=VPS13D PE=1 SV=2	6	11	15	11	4388	491.6	6.58	5.43	11	1
TRUE	Master Protein	Q09666	Neuroblast differentiation-associated protein AHNAK OS=Homo sapiens OX=9606 GN=AHNAK PE=1 SV=2	11	25	42	25	5890	628.7	6.15	5.01	25	1
TRUE	Master Protein	Q13470	Non-receptor tyrosine-protein kinase TNK1 OS=Homo sapiens OX=9606 GN=TNK1 PE=1 SV=3	15	4	5	4	666	72.4	9.48	4.83	4	1
TRUE	Master Protein	P05787	Keratin, type II cytoskeletal 8 OS=Homo sapiens OX=9606 GN=KRT8 PE=1 SV=7	7	3	4	2	483	53.7	5.59	4.78	3	1
TRUE	Master Protein	P13647	Keratin, type II cytoskeletal 5 OS=Homo sapiens OX=9606 GN=KRT5 PE=1 SV=3	9	5	8	4	590	62.3	7.74	4.78	5	1
TRUE	Master Protein	A0A6Q8PHA5	Histidine--tRNA ligase, cytoplasmic OS=Homo sapiens OX=9606 GN=HARS1 PE=1 SV=1	7	2	5	2	473	53.4	7.2	4.21	2	1
TRUE	Master Protein	Q4LDE5	Sushi, von Willebrand factor type A, EGF and pentraxin domain-containing protein 1 OS=Homo sapiens OX=9606 GN=SVEP1 PE=1 SV=3	3	5	6	5	3571	389.9	5.5	3.88	5	1
TRUE	Master Protein	P36956	Sterol regulatory element-binding protein 1 OS=Homo sapiens OX=9606 GN=SREBF1 PE=1 SV=2	1	1	2	1	1147	121.6	8.13	3.83	1	1
TRUE	Master Protein	P42696	RNA-binding protein 34 OS=Homo sapiens OX=9606 GN=RBM34 PE=1 SV=2	2	1	2	1	430	48.5	10.11	3.59	1	1
TRUE	Master Protein	F8WDS9	Glutathione S-transferase LANCL1 OS=Homo sapiens OX=9606 GN=LANCL1 PE=1 SV=1	10	1	2	1	82	9.3	9.99	3.5	1	1
TRUE	Master Protein	A0A5F9ZHY7	BRI3-binding protein OS=Homo sapiens OX=9606 GN=BRI3BP PE=1 SV=1	7	2	5	2	282	31.4	10.32	3.43	2	1
TRUE	Master Protein	P21953	2-oxoisovalerate dehydrogenase subunit beta, mitochondrial OS=Homo sapiens OX=9606 GN=BCKDHB PE=1 SV=2	3	1	2	1	392	43.1	6.29	3.41	1	1
TRUE	Master Protein	Q13029	PR domain zinc finger protein 2 OS=Homo sapiens OX=9606 GN=PRDM2 PE=1 SV=3	2	3	7	3	1718	188.8	7.31	3.33	3	1
TRUE	Master Protein	Q5HYC2	Uncharacterized protein KIAA2026 OS=Homo sapiens OX=9606 GN=KIAA2026 PE=2 SV=2	4	5	8	5	2103	227.9	9.04	3.31	5	1
TRUE	Master Protein	Q92831	Histone acetyltransferase KAT2B OS=Homo sapiens OX=9606 GN=KAT2B PE=1 SV=3	9	5	7	5	832	93	9.01	3.23	5	1
TRUE	Master Protein	A0A590UJT6	Coiled-coil domain-containing protein 57 OS=Homo sapiens OX=9606 GN=CCDC57 PE=1 SV=1	4	2	2	2	1027	115.8	7.06	3.05	2	1
TRUE	Master Protein	Q8TDL5	BPI fold-containing family B member 1 OS=Homo sapiens OX=9606 GN=BPIFB1 PE=1 SV=1	5	1	1	1	484	52.4	7.23	3.02	1	1
TRUE	Master Protein	P02768	Albumin OS=Homo sapiens OX=9606 GN=ALB PE=1 SV=2	6	3	3	3	609	69.3	6.28	2.72	3	1
TRUE	Master Protein	H7C0M1	H/ACA ribonucleoprotein complex subunit DKC1 (Fragment) OS=Homo sapiens OX=9606 GN=DKC1 PE=1 SV=1	12	1	1	1	229	25.8	9.1	2.69	1	1
TRUE	Master Protein	F2Z2Y4	Pyridoxal kinase OS=Homo sapiens OX=9606 GN=PDXK PE=1 SV=1	21	2	2	2	272	30.6	6.65	2.69	2	1
TRUE	Master Protein	E9PG73	Peptidyl-prolyl cis-trans isomerase G OS=Homo sapiens OX=9606 GN=PPIG PE=1 SV=1	9	4	4	4	739	87	10.3	2.64	4	1
TRUE	Master Protein	Q5JRA6	Transport and Golgi organization protein 1 homolog OS=Homo sapiens OX=9606 GN=MIA3 PE=1 SV=1	17	10	10	10	1907	213.6	4.84	2.62	10	1
TRUE	Master Protein	P23109	AMP deaminase 1 OS=Homo sapiens OX=9606 GN=AMPD1 PE=1 SV=3	4	1	1	1	747	86.4	6.9	2.61	1	1
TRUE	Master Protein	Q05901	Neuronal acetylcholine receptor subunit beta-3 OS=Homo sapiens OX=9606 GN=CHRNB3 PE=2 SV=2	6	1	1	1	458	52.7	8.1	2.6	1	1
TRUE	Master Protein	Q5HYK3	2-methoxy-6-polyprenyl-1,4-benzoquinol methylase, mitochondrial OS=Homo sapiens OX=9606 GN=COQ5 PE=1 SV=2	8	1	1	1	327	37.1	6.95	2.6	1	1
TRUE	Master Protein	Q9H6A9	Pecanex-like protein 3 OS=Homo sapiens OX=9606 GN=PCNX3 PE=1 SV=2	2	2	2	2	2034	221.9	6.64	2.6	2	1
TRUE	Master Protein	V9GZ78	C-1-tetrahydrofolate synthase, cytoplasmic OS=Homo sapiens OX=9606 GN=MTHFD1 PE=1 SV=2	5	2	3	2	854	92.5	6.95	2.56	2	1
TRUE	Master Protein	Q93034	Cullin-5 OS=Homo sapiens OX=9606 GN=CUL5 PE=1 SV=4	8	5	6	5	780	90.9	7.94	2.56	5	1
TRUE	Master Protein	Q9NR97	Toll-like receptor 8 OS=Homo sapiens OX=9606 GN=TLR8 PE=1 SV=1	1	1	1	1	1041	119.8	6.65	2.56	1	1
TRUE	Master Protein	Q96S53	Dual specificity testis-specific protein kinase 2 OS=Homo sapiens OX=9606 GN=TESK2 PE=1 SV=1	9	3	4	3	571	63.6	7.06	2.55	3	1
TRUE	Master Protein	Q86V97	Kelch repeat and BTB domain-containing protein 6 OS=Homo sapiens OX=9606 GN=KBTBD6 PE=1 SV=1	6	1	1	1	674	76.1	6.07	2.55	1	1
TRUE	Master Protein	G3V325	ATP5MF-PTCD1 readthrough OS=Homo sapiens OX=9606 GN=ATP5MF-PTCD1 PE=4 SV=1	4	1	3	1	749	84.1	8.72	2.54	1	1
TRUE	Master Protein	Q8N8N7	Prostaglandin reductase 2 OS=Homo sapiens OX=9606 GN=PTGR2 PE=1 SV=1	16	2	2	2	351	38.5	5.41	2.54	2	1
TRUE	Master Protein	P29992	Guanine nucleotide-binding protein subunit alpha-11 OS=Homo sapiens OX=9606 GN=GNA11 PE=1 SV=2	7	1	4	1	359	42.1	5.69	2.53	1	1
TRUE	Master Protein	O15062	Zinc finger and BTB domain-containing protein 5 OS=Homo sapiens OX=9606 GN=ZBTB5 PE=1 SV=1	4	1	3	1	677	74.2	6.19	2.52	1	1
TRUE	Master Protein	C9JCD5	Transmembrane 4 L6 family member 19 OS=Homo sapiens OX=9606 GN=TM4SF19 PE=3 SV=1	17	2	2	2	299	31.8	8.44	2.51	2	1
TRUE	Master Protein	Q9HB71	Calcyclin-binding protein OS=Homo sapiens OX=9606 GN=CACYBP PE=1 SV=2	21	2	2	2	228	26.2	8.25	2.49	2	1
TRUE	Master Protein	A0A3B3ISR5	Delta(24)-sterol reductase OS=Homo sapiens OX=9606 GN=DHCR24 PE=1 SV=1	18	3	3	1	153	17.8	9.69	2.49	3	1
TRUE	Master Protein	E5RHQ8	Gastrokine-2 OS=Homo sapiens OX=9606 GN=GKN2 PE=1 SV=1	14	1	1	1	161	18.5	7.44	2.48	1	1
TRUE	Master Protein	Q8TEU7	Rap guanine nucleotide exchange factor 6 OS=Homo sapiens OX=9606 GN=RAPGEF6 PE=1 SV=2	7	6	7	6	1601	179.3	6.4	2.47	6	1
TRUE	Master Protein	A0A669KBG4	Protein Wiz OS=Homo sapiens OX=9606 GN=WIZ PE=1 SV=1	4	1	1	1	933	98.5	9.45	2.47	1	1
TRUE	Master Protein	J3KTI4	Zinc finger protein 521 OS=Homo sapiens OX=9606 GN=ZNF521 PE=1 SV=1	2	1	1	1	1091	122.9	6.99	2.46	1	1
TRUE	Master Protein	Q9Y6H8	Gap junction alpha-3 protein OS=Homo sapiens OX=9606 GN=GJA3 PE=1 SV=4	7	1	3	1	435	47.4	6.61	2.45	1	1
TRUE	Master Protein	Q9UL18	Protein argonaute-1 OS=Homo sapiens OX=9606 GN=AGO1 PE=1 SV=3	12	4	4	3	857	97.2	9.16	2.44	4	1
TRUE	Master Protein	Q8N1I1	TRPM8 channel-associated factor 2 OS=Homo sapiens OX=9606 GN=TCAF2 PE=1 SV=1	5	1	1	1	564	62.1	7.61	2.44	1	1
TRUE	Master Protein	F1T0E5	Calcium-dependent secretion activator 1 OS=Homo sapiens OX=9606 GN=CADPS PE=1 SV=1	10	5	6	5	1344	151.9	5.9	2.44	5	1
TRUE	Master Protein	Q9BXK5	Bcl-2-like protein 13 OS=Homo sapiens OX=9606 GN=BCL2L13 PE=1 SV=1	6	1	2	1	485	52.7	4.44	2.43	1	1
TRUE	Master Protein	A0A8C8QSB1	Biotin--protein ligase OS=Homo sapiens OX=9606 GN=HLCS PE=1 SV=1	7	3	3	3	873	97.2	5.95	2.43	3	1
TRUE	Master Protein	A0A590UJV8	NAD(P) transhydrogenase, mitochondrial OS=Homo sapiens OX=9606 GN=NNT PE=4 SV=1	46	1	4	1	56	6.1	9.36	2.42	1	1
TRUE	Master Protein	Q5VZU9	Tripeptidyl-peptidase 2 OS=Homo sapiens OX=9606 GN=TPP2 PE=1 SV=1	5	3	3	3	1262	139.7	6.52	2.42	3	1
TRUE	Master Protein	C9JG08	Uncharacterized protein C2orf16 OS=Homo sapiens OX=9606 GN=C2orf16 PE=1 SV=2	3	7	8	7	5388	598.1	9.1	2.42	7	1
TRUE	Master Protein	A0AVI2	Fer-1-like protein 5 OS=Homo sapiens OX=9606 GN=FER1L5 PE=2 SV=3	8	6	9	6	2057	237.8	8.05	2.41	6	1
TRUE	Master Protein	Q9UJA9	Ectonucleotide pyrophosphatase/phosphodiesterase family member 5 OS=Homo sapiens OX=9606 GN=ENPP5 PE=1 SV=1	6	1	1	1	477	54.6	6.43	2.4	1	1
TRUE	Master Protein	P52735	Guanine nucleotide exchange factor VAV2 OS=Homo sapiens OX=9606 GN=VAV2 PE=1 SV=2	4	3	3	3	878	101.2	7.08	2.39	3	1
TRUE	Master Protein	H7C5D5	Procollagen C-endopeptidase enhancer 2 (Fragment) OS=Homo sapiens OX=9606 GN=PCOLCE2 PE=1 SV=1	28	2	3	2	140	15.3	9.52	2.37	2	1
TRUE	Master Protein	H3BU48	Cytoplasmic dynein 1 light intermediate chain 2 OS=Homo sapiens OX=9606 GN=DYNC1LI2 PE=1 SV=1	71	1	1	1	56	5.8	6.48	2.36	1	1
TRUE	Master Protein	A0A7I2V535	Non-POU domain-containing octamer-binding protein OS=Homo sapiens OX=9606 GN=NONO PE=1 SV=1	9	2	2	2	501	57.6	9.33	2.32	2	1
TRUE	Master Protein	Q8N474	Secreted frizzled-related protein 1 OS=Homo sapiens OX=9606 GN=SFRP1 PE=1 SV=1	6	1	1	1	314	35.4	8.85	2.31	1	1
TRUE	Master Protein	Q8WYL5	Protein phosphatase Slingshot homolog 1 OS=Homo sapiens OX=9606 GN=SSH1 PE=1 SV=2	8	5	5	4	1049	115.4	6.25	2.31	5	1
TRUE	Master Protein	O43426	Synaptojanin-1 OS=Homo sapiens OX=9606 GN=SYNJ1 PE=1 SV=2	9	7	10	7	1573	173	7.42	2.29	7	1
TRUE	Master Protein	A0A7I2V5H2	Presequence protease, mitochondrial OS=Homo sapiens OX=9606 GN=PITRM1 PE=1 SV=1	9	4	4	4	995	112.7	6.68	2.29	4	1
TRUE	Master Protein	Q92947	Glutaryl-CoA dehydrogenase, mitochondrial OS=Homo sapiens OX=9606 GN=GCDH PE=1 SV=1	11	3	3	3	438	48.1	8.06	2.27	3	1
TRUE	Master Protein	Q9NWX5	Ankyrin repeat and SOCS box protein 6 OS=Homo sapiens OX=9606 GN=ASB6 PE=1 SV=1	16	2	2	2	421	47.1	6.01	2.26	2	1
TRUE	Master Protein	A0A7P0T9W6	2'-5' oligoadenylate synthase OS=Homo sapiens OX=9606 GN=OAS3 PE=1 SV=1	6	3	4	2	1061	118.5	8.44	2.23	3	1
TRUE	Master Protein	A0A7P0Z4F1	2'-5' oligoadenylate synthase OS=Homo sapiens OX=9606 GN=OAS3 PE=1 SV=1	3	2	3	1	1120	125	8.51	2.23	2	1
TRUE	Master Protein	H0Y8R2	Netrin receptor UNC5 OS=Homo sapiens OX=9606 GN=UNC5A PE=1 SV=2	7	3	3	3	898	98.8	6.99	2.23	3	1
TRUE	Master Protein	Q9H9V4	RING finger protein 122 OS=Homo sapiens OX=9606 GN=RNF122 PE=1 SV=2	12	1	3	1	155	17.5	7.88	2.21	1	1
TRUE	Master Protein	Q9BRX2	Protein pelota homolog OS=Homo sapiens OX=9606 GN=PELO PE=1 SV=2	3	1	1	1	385	43.3	6.34	2.2	1	1
TRUE	Master Protein	Q9UBS5	Gamma-aminobutyric acid type B receptor subunit 1 OS=Homo sapiens OX=9606 GN=GABBR1 PE=1 SV=1	8	3	3	3	961	108.3	8.21	2.2	3	1
TRUE	Master Protein	G3V3A4	SNW domain-containing protein 1 OS=Homo sapiens OX=9606 GN=SNW1 PE=1 SV=1	5	2	3	2	571	65.4	9.67	2.2	2	1
TRUE	Master Protein	H0Y6V6	Limb region 1 protein homolog (Fragment) OS=Homo sapiens OX=9606 GN=LMBR1 PE=1 SV=1	5	1	1	1	529	59.2	5.78	2.19	1	1
TRUE	Master Protein	A0A0C4DGA2	Enoyl-CoA delta isomerase 2 OS=Homo sapiens OX=9606 GN=ECI2 PE=1 SV=1	11	2	3	1	364	40.2	8.76	2.19	2	1
TRUE	Master Protein	F8W6J1	Enoyl-CoA delta isomerase 2 OS=Homo sapiens OX=9606 GN=ECI2 PE=1 SV=1	28	2	3	1	152	17	9.48	2.19	2	1
TRUE	Master Protein	Q2TBA0	Kelch-like protein 40 OS=Homo sapiens OX=9606 GN=KLHL40 PE=1 SV=2	7	3	3	3	621	69.2	5.27	2.18	3	1
TRUE	Master Protein	E9PQ73	Protocadherin Fat 3 OS=Homo sapiens OX=9606 GN=FAT3 PE=1 SV=1	2	6	7	6	4439	488.5	4.84	2.18	6	1
TRUE	Master Protein	Q504Y2	Extracellular tyrosine-protein kinase PKDCC OS=Homo sapiens OX=9606 GN=PKDCC PE=1 SV=2	5	1	1	1	493	54.1	8.41	2.17	1	1
TRUE	Master Protein	H0YEH2	Pumilio homolog 1 (Fragment) OS=Homo sapiens OX=9606 GN=PUM1 PE=1 SV=1	2	1	1	1	1125	120.2	6.8	2.17	1	1
TRUE	Master Protein	O00237	E3 ubiquitin-protein ligase RNF103 OS=Homo sapiens OX=9606 GN=RNF103 PE=1 SV=1	8	2	2	2	685	79.4	5.68	2.16	2	1
TRUE	Master Protein	C9J6M9	Dynein regulatory complex protein 9 (Fragment) OS=Homo sapiens OX=9606 GN=IQCG PE=1 SV=1	19	1	1	1	198	22.6	4.78	2.16	1	1
TRUE	Master Protein	F8VZH8	Protein unc-13 homolog A OS=Homo sapiens OX=9606 GN=UNC13A PE=1 SV=1	8	8	10	7	1676	189.9	5.26	2.16	8	1
TRUE	Master Protein	Q9H2U2	Inorganic pyrophosphatase 2, mitochondrial OS=Homo sapiens OX=9606 GN=PPA2 PE=1 SV=2	8	2	2	2	334	37.9	7.39	2.16	2	1
TRUE	Master Protein	Q15084	Protein disulfide-isomerase A6 OS=Homo sapiens OX=9606 GN=PDIA6 PE=1 SV=1	4	1	1	1	440	48.1	5.08	2.16	1	1
TRUE	Master Protein	E9PR04	Vacuolar protein sorting-associated protein 28 homolog (Fragment) OS=Homo sapiens OX=9606 GN=VPS28 PE=1 SV=1	96	2	3	2	53	6	5.95	2.15	2	1
TRUE	Master Protein	Q8IYM2	Ribonuclease SLFN12 OS=Homo sapiens OX=9606 GN=SLFN12 PE=1 SV=2	8	3	3	3	578	66.9	8.59	2.15	3	1
TRUE	Master Protein	A0A0J9YYC4	Uncharacterized protein (Fragment) OS=Homo sapiens OX=9606 PE=3 SV=1	16	2	3	2	293	33	9.35	2.15	2	1
TRUE	Master Protein	A0A0D9SFR6	Diacylglycerol kinase OS=Homo sapiens OX=9606 GN=DGKH PE=1 SV=1	9	3	3	3	1028	114	6.16	2.14	3	1
TRUE	Master Protein	Q86U70	LIM domain-binding protein 1 OS=Homo sapiens OX=9606 GN=LDB1 PE=1 SV=2	11	2	4	2	411	46.5	6.96	2.14	2	1
TRUE	Master Protein	A0A804HKU6	Peregrin (Fragment) OS=Homo sapiens OX=9606 GN=BRPF1 PE=1 SV=1	17	1	2	1	105	12.2	5.76	2.13	1	1
TRUE	Master Protein	Q9BXB1	Leucine-rich repeat-containing G-protein coupled receptor 4 OS=Homo sapiens OX=9606 GN=LGR4 PE=1 SV=2	4	1	2	1	951	104.4	6.19	2.12	1	1
TRUE	Master Protein	A0A0U1RQZ7	Putative transmembrane protein SPTY2D1OS OS=Homo sapiens OX=9606 GN=SPTY2D1OS PE=1 SV=1	60	1	1	1	40	4.4	4.91	2.12	1	1
TRUE	Master Protein	Q8N4H0	Spermatogenesis associated 6-like protein OS=Homo sapiens OX=9606 GN=SPATA6L PE=2 SV=2	5	1	3	1	392	45	9.13	2.12	1	1
TRUE	Master Protein	Q9NXG0	Centlein OS=Homo sapiens OX=9606 GN=CNTLN PE=1 SV=6	9	6	6	6	1405	161.5	8.15	2.12	6	1
TRUE	Master Protein	Q9NZH8	Interleukin-36 gamma OS=Homo sapiens OX=9606 GN=IL36G PE=1 SV=1	12	1	1	1	169	18.7	5.14	2.11	1	1
TRUE	Master Protein	A0A8I5KPF5	Acid-sensing ion channel 4 OS=Homo sapiens OX=9606 GN=ASIC4 PE=4 SV=1	3	1	1	1	666	72.1	7.47	2.11	1	1
TRUE	Master Protein	C9J6N9	Ubiquitin recognition factor in ER-associated degradation protein 1 (Fragment) OS=Homo sapiens OX=9606 GN=UFD1 PE=1 SV=8	16	1	1	1	135	15.4	6.29	2.11	1	1
TRUE	Master Protein	Q7Z2T5	TRMT1-like protein OS=Homo sapiens OX=9606 GN=TRMT1L PE=1 SV=2	8	3	3	3	733	81.7	7.88	2.1	3	1
TRUE	Master Protein	A0A140TA74	Sal-like protein 3 (Fragment) OS=Homo sapiens OX=9606 GN=SALL3 PE=1 SV=1	2	1	1	1	1224	126.7	6.38	2.1	1	1
TRUE	Master Protein	Q8N7Q3	Zinc finger protein 676 OS=Homo sapiens OX=9606 GN=ZNF676 PE=2 SV=2	11	2	3	2	588	67.6	8.87	2.1	2	1
TRUE	Master Protein	Q8IYU2	E3 ubiquitin-protein ligase HACE1 OS=Homo sapiens OX=9606 GN=HACE1 PE=1 SV=2	4	1	1	1	909	102.3	5.92	2.09	1	1
TRUE	Master Protein	A0A804HJ59	Protein ZNF738 OS=Homo sapiens OX=9606 GN=ZNF738 PE=1 SV=1	15	3	3	2	375	43.8	9.06	2.09	3	1
TRUE	Master Protein	Q96RD0	Olfactory receptor 8B2 OS=Homo sapiens OX=9606 GN=OR8B2 PE=3 SV=3	6	1	2	1	313	35.2	9.03	2.09	1	1
TRUE	Master Protein	Q9HCI6	E3 SUMO-protein ligase KIAA1586 OS=Homo sapiens OX=9606 GN=KIAA1586 PE=1 SV=2	7	4	7	4	787	89.6	7.74	2.08	4	1
TRUE	Master Protein	O43865	S-adenosylhomocysteine hydrolase-like protein 1 OS=Homo sapiens OX=9606 GN=AHCYL1 PE=1 SV=2	11	3	5	3	530	58.9	6.89	2.08	3	1
TRUE	Master Protein	Q5T011	KICSTOR complex protein SZT2 OS=Homo sapiens OX=9606 GN=SZT2 PE=1 SV=3	0	1	1	1	3432	377.8	6.27	2.08	1	1
TRUE	Master Protein	A0A2R8Y4X0	Non-specific serine/threonine protein kinase OS=Homo sapiens OX=9606 GN=KSR1 PE=1 SV=1	7	2	2	2	829	92.2	8.68	2.08	2	1
TRUE	Master Protein	A0A3B3IU20	Ubiquitin-conjugating enzyme E2 H OS=Homo sapiens OX=9606 GN=UBE2H PE=1 SV=1	32	1	1	1	113	12.9	4.22	2.08	1	1
TRUE	Master Protein	Q16720	Plasma membrane calcium-transporting ATPase 3 OS=Homo sapiens OX=9606 GN=ATP2B3 PE=1 SV=3	12	7	8	5	1220	134.1	5.62	2.08	7	1
TRUE	Master Protein	Q6P2H3	Centrosomal protein of 85 kDa OS=Homo sapiens OX=9606 GN=CEP85 PE=1 SV=1	5	3	4	3	762	85.6	6	2.08	3	1
TRUE	Master Protein	Q92896	Golgi apparatus protein 1 OS=Homo sapiens OX=9606 GN=GLG1 PE=1 SV=2	6	4	5	4	1179	134.5	6.9	2.07	4	1
TRUE	Master Protein	Q9UBZ9	DNA repair protein REV1 OS=Homo sapiens OX=9606 GN=REV1 PE=1 SV=1	2	1	1	1	1251	138.2	8.51	2.07	1	1
TRUE	Master Protein	A0A5F9ZH43	Xin actin-binding repeat-containing protein 2 OS=Homo sapiens OX=9606 GN=XIRP2 PE=1 SV=1	8	13	13	13	3837	435.6	6.52	2.07	13	1
TRUE	Master Protein	A0A804HKE0	Glutamate dehydrogenase OS=Homo sapiens OX=9606 GN=GLUD1 PE=1 SV=1	5	1	1	1	466	51.4	7.87	2.06	1	1
TRUE	Master Protein	A0A0A0MT83	Isovaleryl-CoA dehydrogenase, mitochondrial OS=Homo sapiens OX=9606 GN=IVD PE=1 SV=2	20	4	4	4	423	46.3	8.19	2.06	4	1
TRUE	Master Protein	E9PF78	Disintegrin and metalloproteinase domain-containing protein 22 (Fragment) OS=Homo sapiens OX=9606 GN=ADAM22 PE=1 SV=1	11	1	1	1	196	21.9	5.68	2.06	1	1
TRUE	Master Protein	Q75MW2	Protein ZNF767 OS=Homo sapiens OX=9606 GN=ZNF767P PE=5 SV=1	15	1	1	1	155	17.2	9.64	2.06	1	1
TRUE	Master Protein	Q9Y2S7	Polymerase delta-interacting protein 2 OS=Homo sapiens OX=9606 GN=POLDIP2 PE=1 SV=1	5	1	1	1	368	42	8.63	2.06	1	1
TRUE	Master Protein	Q9BZI7	Regulator of nonsense transcripts 3B OS=Homo sapiens OX=9606 GN=UPF3B PE=1 SV=1	11	3	3	3	483	57.7	9.48	2.06	3	1
TRUE	Master Protein	G3V4W8	Tyrosyl-DNA phosphodiesterase 1 OS=Homo sapiens OX=9606 GN=TDP1 PE=1 SV=1	11	1	1	1	191	21.3	5.52	2.06	1	1
TRUE	Master Protein	P46013	Proliferation marker protein Ki-67 OS=Homo sapiens OX=9606 GN=MKI67 PE=1 SV=2	9	15	16	15	3256	358.5	9.45	2.05	15	1
TRUE	Master Protein	Q96HP0	Dedicator of cytokinesis protein 6 OS=Homo sapiens OX=9606 GN=DOCK6 PE=1 SV=3	1	1	1	1	2047	229.4	6.74	2.05	1	1
TRUE	Master Protein	Q8NBL3	Transmembrane protein 178A OS=Homo sapiens OX=9606 GN=TMEM178A PE=2 SV=1	3	1	1	1	297	33	8.47	2.05	1	1
TRUE	Master Protein	P05412	Transcription factor Jun OS=Homo sapiens OX=9606 GN=JUN PE=1 SV=2	15	2	2	2	331	35.7	8.76	2.05	2	1
TRUE	Master Protein	Q86W25	NACHT, LRR and PYD domains-containing protein 13 OS=Homo sapiens OX=9606 GN=NLRP13 PE=2 SV=2	6	2	2	2	1043	118.8	5.66	2.04	2	1
TRUE	Master Protein	Q8IW00	V-set and transmembrane domain-containing protein 4 OS=Homo sapiens OX=9606 GN=VSTM4 PE=1 SV=3	11	3	3	3	320	36.1	9.86	2.04	3	1
TRUE	Master Protein	A0A075B6F3	Dynein axonemal heavy chain 8 OS=Homo sapiens OX=9606 GN=DNAH8 PE=1 SV=2	6	13	13	12	4707	538.3	6.13	2.03	13	1
TRUE	Master Protein	Q8TE73	Dynein axonemal heavy chain 5 OS=Homo sapiens OX=9606 GN=DNAH5 PE=1 SV=3	6	13	15	12	4624	528.7	6.1	2.03	13	1
TRUE	Master Protein	O96019	Actin-like protein 6A OS=Homo sapiens OX=9606 GN=ACTL6A PE=1 SV=1	10	2	2	2	429	47.4	5.6	2.03	2	1
TRUE	Master Protein	Q6UXV4	MICOS complex subunit MIC27 OS=Homo sapiens OX=9606 GN=APOOL PE=1 SV=1	21	2	2	2	268	29.1	9.52	2.03	2	1
TRUE	Master Protein	P17030	Zinc finger protein 25 OS=Homo sapiens OX=9606 GN=ZNF25 PE=1 SV=2	13	3	3	3	456	53.5	9.03	2.03	3	1
TRUE	Master Protein	Q5W041	Armadillo repeat-containing protein 3 OS=Homo sapiens OX=9606 GN=ARMC3 PE=2 SV=2	13	5	6	5	872	96.3	6.21	2.03	5	1
TRUE	Master Protein	G5E9X1	Integrator complex subunit 6 OS=Homo sapiens OX=9606 GN=INTS6 PE=1 SV=1	19	5	5	5	571	65.4	9.31	2.03	5	1
TRUE	Master Protein	Q9BRJ9	Mesoderm posterior protein 1 OS=Homo sapiens OX=9606 GN=MESP1 PE=1 SV=1	5	1	1	1	268	28.5	8.9	2.03	1	1
TRUE	Master Protein	Q6P1N0	Coiled-coil and C2 domain-containing protein 1A OS=Homo sapiens OX=9606 GN=CC2D1A PE=1 SV=1	7	3	3	3	951	104	8.09	2.02	3	1
TRUE	Master Protein	J3QR65	Protein-tyrosine-phosphatase OS=Homo sapiens OX=9606 GN=MTMR4 PE=1 SV=1	4	2	2	2	1138	126.6	5.77	2.02	2	1
TRUE	Master Protein	Q86VL0	TCEA2 protein OS=Homo sapiens OX=9606 GN=TCEA2 PE=1 SV=1	5	1	1	1	242	26.6	9.16	2.02	1	1
TRUE	Master Protein	Q9NR31	GTP-binding protein SAR1a OS=Homo sapiens OX=9606 GN=SAR1A PE=1 SV=1	11	1	1	1	198	22.4	6.68	2.02	1	1
TRUE	Master Protein	Q86Z20	Coiled-coil domain-containing protein 125 OS=Homo sapiens OX=9606 GN=CCDC125 PE=1 SV=2	16	4	4	4	511	58.6	7.24	2.02	4	1
TRUE	Master Protein	Q96QH2	PML-RARA-regulated adapter molecule 1 OS=Homo sapiens OX=9606 GN=PRAM1 PE=1 SV=3	4	2	2	2	670	73.9	9.67	2.02	2	1
TRUE	Master Protein	Q92833	Protein Jumonji OS=Homo sapiens OX=9606 GN=JARID2 PE=1 SV=2	6	4	4	4	1246	138.6	9.38	2.01	4	1
TRUE	Master Protein	Q8NBP0	Tetratricopeptide repeat protein 13 OS=Homo sapiens OX=9606 GN=TTC13 PE=2 SV=3	2	1	1	1	860	96.8	7.01	2.01	1	1
TRUE	Master Protein	Q53RZ3	Rho-related GTP-binding protein RhoE (Fragment) OS=Homo sapiens OX=9606 GN=RND3 PE=1 SV=1	14	1	1	1	116	13.1	5.53	2.01	1	1
TRUE	Master Protein	A6NKB5	Pecanex-like protein 2 OS=Homo sapiens OX=9606 GN=PCNX2 PE=1 SV=3	4	4	5	4	2137	237.1	6.76	2	4	1
TRUE	Master Protein	Q96RV3	Pecanex-like protein 1 OS=Homo sapiens OX=9606 GN=PCNX1 PE=1 SV=2	2	3	3	3	2341	258.5	7.21	2	3	1
TRUE	Master Protein	A0A8I5QJP2	Histone-lysine N-methyltransferase, H3 lysine-36-specific OS=Homo sapiens OX=9606 GN=NSD1 PE=4 SV=1	9	10	10	10	2405	264.9	8.53	2	10	1
TRUE	Master Protein	P16403	Histone H1.2 OS=Homo sapiens OX=9606 GN=H1-2 PE=1 SV=2	10	2	2	2	213	21.4	10.93	2	2	1
TRUE	Master Protein	O75607	Nucleoplasmin-3 OS=Homo sapiens OX=9606 GN=NPM3 PE=1 SV=3	5	1	1	1	178	19.3	4.63	1.99	1	1
TRUE	Master Protein	Q15051	IQ calmodulin-binding motif-containing protein 1 OS=Homo sapiens OX=9606 GN=IQCB1 PE=1 SV=1	5	2	2	2	598	68.9	9.1	1.99	2	1
TRUE	Master Protein	H0Y860	Stromal interaction molecule 2 OS=Homo sapiens OX=9606 GN=STIM2 PE=1 SV=2	8	4	4	4	754	84.8	6.76	1.98	4	1
TRUE	Master Protein	Q02878	60S ribosomal protein L6 OS=Homo sapiens OX=9606 GN=RPL6 PE=1 SV=3	14	3	3	3	288	32.7	10.58	1.98	3	1
TRUE	Master Protein	Q9NYY3	Serine/threonine-protein kinase PLK2 OS=Homo sapiens OX=9606 GN=PLK2 PE=1 SV=3	5	3	3	3	685	78.2	8.24	1.94	3	1
TRUE	Master Protein	E9PMH5	Baculoviral IAP repeat-containing protein 2 OS=Homo sapiens OX=9606 GN=BIRC2 PE=1 SV=1	6	3	3	3	597	67.5	6.32	1.91	3	1
TRUE	Master Protein	A6PVN6	Serine/threonine-protein phosphatase 2A activator (Fragment) OS=Homo sapiens OX=9606 GN=PTPA PE=1 SV=1	54	4	4	3	176	19.3	5.36	1.9	4	1
TRUE	Master Protein	Q68CR8	Serine/threonine-protein phosphatase 2A activator OS=Homo sapiens OX=9606 GN=PTPA PE=1 SV=1	41	2	2	1	104	11.7	8.75	1.9	2	1
TRUE	Master Protein	Q8N7M2	Zinc finger protein 283 OS=Homo sapiens OX=9606 GN=ZNF283 PE=1 SV=4	12	4	7	4	679	77.9	8.28	1.88	4	1
TRUE	Master Protein	Q8TES7	Fas-binding factor 1 OS=Homo sapiens OX=9606 GN=FBF1 PE=1 SV=2	5	3	4	3	1133	125.4	7.08	1.87	3	1
TRUE	Master Protein	A0A7P0P278	Histone-lysine N-methyltransferase NSD2 OS=Homo sapiens OX=9606 GN=NSD2 PE=1 SV=1	7	4	4	4	629	69.4	9.25	1.87	4	1
TRUE	Master Protein	V9GYU7	Arrestin domain-containing protein 2 (Fragment) OS=Homo sapiens OX=9606 GN=ARRDC2 PE=1 SV=1	4	1	1	1	322	34.6	10.39	1.86	1	1
TRUE	Master Protein	A0A3F2YNW8	Inositol 1,4,5-trisphosphate receptor OS=Homo sapiens OX=9606 GN=ITPR1 PE=1 SV=1	5	8	9	7	2750	312.8	6.04	1.84	8	1
TRUE	Master Protein	A0A1W2PQG7	Paired box protein Pax-6 OS=Homo sapiens OX=9606 GN=PAX6 PE=1 SV=1	4	2	2	2	473	53.2	9.36	1.82	2	1
TRUE	Master Protein	Q9H553	Alpha-1,3/1,6-mannosyltransferase ALG2 OS=Homo sapiens OX=9606 GN=ALG2 PE=1 SV=1	2	1	1	1	416	47.1	7.05	1.81	1	1
TRUE	Master Protein	Q13129	Zinc finger protein Rlf OS=Homo sapiens OX=9606 GN=RLF PE=1 SV=2	4	4	4	4	1914	217.8	6.77	1.8	4	1
TRUE	Master Protein	Q9H0E7	Ubiquitin carboxyl-terminal hydrolase 44 OS=Homo sapiens OX=9606 GN=USP44 PE=1 SV=2	7	3	3	3	712	81.1	7.9	1.8	3	1
TRUE	Master Protein	P52824	Diacylglycerol kinase theta OS=Homo sapiens OX=9606 GN=DGKQ PE=1 SV=2	2	2	4	2	942	101.1	7.49	1.79	2	1
TRUE	Master Protein	Q9NYU2	UDP-glucose:glycoprotein glucosyltransferase 1 OS=Homo sapiens OX=9606 GN=UGGT1 PE=1 SV=3	8	5	6	5	1555	177.1	5.63	1.78	5	1
TRUE	Master Protein	E9PRW9	Syntaxin-5 OS=Homo sapiens OX=9606 GN=STX5 PE=1 SV=1	20	1	2	1	81	8.8	9.42	1.78	1	1
TRUE	Master Protein	E7ETU7	39S ribosomal protein L3, mitochondrial OS=Homo sapiens OX=9606 GN=MRPL3 PE=1 SV=1	19	5	8	5	375	41.6	9.58	1.77	5	1
TRUE	Master Protein	Q9P2G1	Ankyrin repeat and IBR domain-containing protein 1 OS=Homo sapiens OX=9606 GN=ANKIB1 PE=1 SV=3	6	4	5	4	1089	121.9	5.11	1.76	4	1
TRUE	Master Protein	A0A0C4DFM7	Terminal uridylyltransferase 4 OS=Homo sapiens OX=9606 GN=TUT4 PE=1 SV=1	4	4	4	4	1645	185.1	7.97	1.76	4	1
TRUE	Master Protein	O95405	Zinc finger FYVE domain-containing protein 9 OS=Homo sapiens OX=9606 GN=ZFYVE9 PE=1 SV=2	8	6	6	6	1425	156.3	5.01	1.75	6	1
TRUE	Master Protein	P32926	Desmoglein-3 OS=Homo sapiens OX=9606 GN=DSG3 PE=1 SV=2	4	2	3	2	999	107.5	5	1.75	2	1
TRUE	Master Protein	E9PGC8	Microtubule-associated protein 1A OS=Homo sapiens OX=9606 GN=MAP1A PE=1 SV=1	3	6	9	6	3041	331.1	4.93	1.74	6	1
TRUE	Master Protein	D6RGC0	T-complex protein 11 homolog (Fragment) OS=Homo sapiens OX=9606 GN=TCP11 PE=1 SV=1	14	1	1	1	69	8	5.35	1.73	1	1
TRUE	Master Protein	E7ETU9	Procollagen-lysine 5-dioxygenase OS=Homo sapiens OX=9606 GN=PLOD2 PE=1 SV=1	11	4	4	4	703	81.1	6.65	1.73	4	1
TRUE	Master Protein	Q5JQC9	A-kinase anchor protein 4 OS=Homo sapiens OX=9606 GN=AKAP4 PE=1 SV=1	5	3	3	3	854	94.4	6.96	1.73	3	1
TRUE	Master Protein	Q7Z6Z7	E3 ubiquitin-protein ligase HUWE1 OS=Homo sapiens OX=9606 GN=HUWE1 PE=1 SV=3	2	6	6	6	4374	481.6	5.22	1.73	6	1
TRUE	Master Protein	A0A7I2V5W9	Polyadenylate-binding protein (Fragment) OS=Homo sapiens OX=9606 GN=PABPC4 PE=1 SV=1	8	2	3	2	598	65.6	9.2	1.73	2	1
TRUE	Master Protein	Q7Z3Y9	Keratin, type I cytoskeletal 26 OS=Homo sapiens OX=9606 GN=KRT26 PE=1 SV=2	5	2	4	1	468	51.9	4.92	1.72	2	1
TRUE	Master Protein	P42338	Phosphatidylinositol 4,5-bisphosphate 3-kinase catalytic subunit beta isoform OS=Homo sapiens OX=9606 GN=PIK3CB PE=1 SV=1	7	4	4	4	1070	122.7	7.09	1.72	4	1
TRUE	Master Protein	Q13112	Chromatin assembly factor 1 subunit B OS=Homo sapiens OX=9606 GN=CHAF1B PE=1 SV=1	1	1	2	1	559	61.5	7.5	1.71	1	1
TRUE	Master Protein	Q8IUH3	RNA-binding protein 45 OS=Homo sapiens OX=9606 GN=RBM45 PE=1 SV=1	4	1	1	1	476	53.5	7.17	1.71	1	1
TRUE	Master Protein	Q9UI95	Mitotic spindle assembly checkpoint protein MAD2B OS=Homo sapiens OX=9606 GN=MAD2L2 PE=1 SV=2	25	2	6	2	211	24.3	6.52	1.7	2	1
TRUE	Master Protein	H0YLM8	DmX-like protein 2 OS=Homo sapiens OX=9606 GN=DMXL2 PE=1 SV=2	2	2	2	2	3058	341.9	6.34	1.7	2	1
TRUE	Master Protein	Q5TEA6	Protein sel-1 homolog 2 OS=Homo sapiens OX=9606 GN=SEL1L2 PE=2 SV=2	9	4	5	4	688	77.9	9.23	1.69	4	1
TRUE	Master Protein	O95714	E3 ubiquitin-protein ligase HERC2 OS=Homo sapiens OX=9606 GN=HERC2 PE=1 SV=2	6	12	12	10	4834	526.9	6.28	1.69	12	1
TRUE	Master Protein	Q9Y4B6	DDB1- and CUL4-associated factor 1 OS=Homo sapiens OX=9606 GN=DCAF1 PE=1 SV=3	6	4	4	4	1507	168.9	5.06	1.69	4	1
TRUE	Master Protein	Q7Z6G8	Ankyrin repeat and sterile alpha motif domain-containing protein 1B OS=Homo sapiens OX=9606 GN=ANKS1B PE=1 SV=2	3	2	2	2	1248	138	6.37	1.69	2	1
TRUE	Master Protein	P23511	Nuclear transcription factor Y subunit alpha OS=Homo sapiens OX=9606 GN=NFYA PE=1 SV=2	3	1	2	1	347	36.9	8.94	1.68	1	1
TRUE	Master Protein	Q96RY7	Intraflagellar transport protein 140 homolog OS=Homo sapiens OX=9606 GN=IFT140 PE=1 SV=1	6	5	6	5	1462	165.1	6.04	1.68	5	1
TRUE	Master Protein	Q15643	Thyroid receptor-interacting protein 11 OS=Homo sapiens OX=9606 GN=TRIP11 PE=1 SV=3	5	7	8	7	1979	227.4	5.26	1.68	7	1
TRUE	Master Protein	Q96HJ3	Coiled-coil domain-containing protein 34 OS=Homo sapiens OX=9606 GN=CCDC34 PE=1 SV=2	2	1	1	1	373	43.2	7.4	1.68	1	1
TRUE	Master Protein	Q68CJ6	Nuclear GTPase SLIP-GC OS=Homo sapiens OX=9606 GN=NUGGC PE=2 SV=3	7	3	4	3	796	91.1	8.63	1.68	3	1
TRUE	Master Protein	Q9NR12	PDZ and LIM domain protein 7 OS=Homo sapiens OX=9606 GN=PDLIM7 PE=1 SV=1	13	3	3	3	457	49.8	8.41	1.67	3	1
TRUE	Master Protein	Q9P253	Vacuolar protein sorting-associated protein 18 homolog OS=Homo sapiens OX=9606 GN=VPS18 PE=1 SV=2	2	2	2	2	973	110.1	6.07	1.67	2	1
TRUE	Master Protein	A0A5F9ZHS7	NFIL3 like protein OS=Homo sapiens OX=9606 GN=NFILZ PE=3 SV=1	3	1	1	1	289	31	9.94	1.67	1	1
TRUE	Master Protein	Q15811	Intersectin-1 OS=Homo sapiens OX=9606 GN=ITSN1 PE=1 SV=3	6	5	8	5	1721	195.3	7.77	1.67	5	1
TRUE	Master Protein	Q92502	StAR-related lipid transfer protein 8 OS=Homo sapiens OX=9606 GN=STARD8 PE=1 SV=2	6	3	6	3	1023	112.5	6.27	1.67	3	1
TRUE	Master Protein	O15303	Metabotropic glutamate receptor 6 OS=Homo sapiens OX=9606 GN=GRM6 PE=1 SV=2	1	1	1	1	877	95.4	8.02	1.66	1	1
TRUE	Master Protein	Q3KNS1	Patched domain-containing protein 3 OS=Homo sapiens OX=9606 GN=PTCHD3 PE=1 SV=4	4	3	3	3	954	107.6	6.42	1.66	3	1
TRUE	Master Protein	A0A3B3ITT7	Histone-lysine N-methyltransferase 2A (Fragment) OS=Homo sapiens OX=9606 GN=KMT2A PE=1 SV=2	2	2	2	1	1633	174.1	6.71	1.66	2	1
TRUE	Master Protein	Q99460	26S proteasome non-ATPase regulatory subunit 1 OS=Homo sapiens OX=9606 GN=PSMD1 PE=1 SV=2	9	4	4	4	953	105.8	5.39	1.66	4	1
TRUE	Master Protein	A0A7P0TAC5	Huntingtin OS=Homo sapiens OX=9606 GN=HTT PE=1 SV=1	2	4	5	4	3086	341.2	6.24	1.66	4	1
TRUE	Master Protein	Q8NCF5	NFATC2-interacting protein OS=Homo sapiens OX=9606 GN=NFATC2IP PE=1 SV=1	5	1	3	1	419	45.8	6.6	1.66	1	1
TRUE	Master Protein	Q5VYP0	Spermatogenesis-associated protein 31A3 OS=Homo sapiens OX=9606 GN=SPATA31A3 PE=2 SV=1	7	5	5	2	1347	148.6	8.7	1.66	5	1
TRUE	Master Protein	Q8IWB4	Spermatogenesis-associated protein 31A7 OS=Homo sapiens OX=9606 GN=SPATA31A7 PE=1 SV=4	5	4	5	1	1347	148.6	8.68	1.66	4	1
TRUE	Master Protein	V9GYH6	Polyamine-modulated factor 1 (Fragment) OS=Homo sapiens OX=9606 GN=PMF1 PE=4 SV=1	15	1	1	1	93	9.8	8.56	1.65	1	1
TRUE	Master Protein	O95379	Tumor necrosis factor alpha-induced protein 8 OS=Homo sapiens OX=9606 GN=TNFAIP8 PE=1 SV=1	20	2	2	2	198	23	7.93	1.65	2	1
TRUE	Master Protein	O95832	Claudin-1 OS=Homo sapiens OX=9606 GN=CLDN1 PE=1 SV=1	7	1	1	1	211	22.7	8.09	1.65	1	1
TRUE	Master Protein	Q14008	Cytoskeleton-associated protein 5 OS=Homo sapiens OX=9606 GN=CKAP5 PE=1 SV=3	3	4	4	4	2032	225.4	7.8	1.65	4	1
TRUE	Master Protein	Q86XE2	PDXDC1 protein OS=Homo sapiens OX=9606 GN=PDXDC1 PE=1 SV=2	9	2	2	1	498	54.9	6.65	1.64	2	1
TRUE	Master Protein	A0A804HKD7	Rab GTPase-activating protein 1-like OS=Homo sapiens OX=9606 GN=RABGAP1L PE=1 SV=1	4	3	3	3	1051	119.4	5.39	1.64	3	1
TRUE	Master Protein	Q9Y274	Type 2 lactosamine alpha-2,3-sialyltransferase OS=Homo sapiens OX=9606 GN=ST3GAL6 PE=1 SV=1	11	2	3	2	331	38.2	9	1.64	2	1
TRUE	Master Protein	Q15048	Leucine-rich repeat-containing protein 14 OS=Homo sapiens OX=9606 GN=LRRC14 PE=1 SV=1	5	2	2	2	493	54.5	6.9	1.64	2	1
TRUE	Master Protein	Q8IVU3	Probable E3 ubiquitin-protein ligase HERC6 OS=Homo sapiens OX=9606 GN=HERC6 PE=1 SV=2	4	2	2	2	1022	115.1	7.96	1.64	2	1
TRUE	Master Protein	K7ESE8	Bleomycin hydrolase (Fragment) OS=Homo sapiens OX=9606 GN=BLMH PE=1 SV=1	29	4	4	4	231	26.7	6.79	1.64	4	1
TRUE	Master Protein	Q5TCH4	Cytochrome P450 4A22 OS=Homo sapiens OX=9606 GN=CYP4A22 PE=1 SV=1	6	3	3	3	519	59.2	9.06	1.64	3	1
TRUE	Master Protein	Q9UMR3	T-box transcription factor TBX20 OS=Homo sapiens OX=9606 GN=TBX20 PE=1 SV=4	20	4	6	4	447	49.2	7.71	1.63	4	1
TRUE	Master Protein	A0A8I5KWA2	Coiled-coil domain-containing protein 18 OS=Homo sapiens OX=9606 GN=CCDC18 PE=4 SV=1	7	6	8	6	1455	168.9	5.66	1.63	6	1
TRUE	Master Protein	A0A804HK80	SH3 domain and tetratricopeptide repeat-containing protein 1 OS=Homo sapiens OX=9606 GN=SH3TC1 PE=1 SV=1	4	2	2	2	1046	113.8	6.02	1.63	2	1
TRUE	Master Protein	Q6ZV73	FYVE, RhoGEF and PH domain-containing protein 6 OS=Homo sapiens OX=9606 GN=FGD6 PE=1 SV=2	8	6	7	6	1430	160.7	7.03	1.62	6	1
TRUE	Master Protein	E9PP16	Liprin-beta-2 OS=Homo sapiens OX=9606 GN=PPFIBP2 PE=1 SV=1	10	5	5	5	718	81.3	7.62	1.62	5	1
TRUE	Master Protein	Q96HA4	Uncharacterized protein C1orf159 OS=Homo sapiens OX=9606 GN=C1orf159 PE=1 SV=2	9	2	2	2	380	40.3	10.01	1.62	2	1
TRUE	Master Protein	G3V3N8	rRNA-processing protein FCF1 homolog OS=Homo sapiens OX=9606 GN=FCF1 PE=1 SV=1	14	1	1	1	65	7.7	10.56	1.62	1	1
TRUE	Master Protein	F5H6C2	Probable UDP-N-acetylglucosamine--peptide N-acetylglucosaminyltransferase SPINDLY (Fragment) OS=Homo sapiens OX=9606 GN=IFT88 PE=1 SV=2	13	3	3	3	368	42	8.51	1.62	3	1
TRUE	Master Protein	B1AHH6	Cytohesin-4 OS=Homo sapiens OX=9606 GN=CYTH4 PE=1 SV=1	11	2	5	2	157	17.9	5.16	1.62	2	1
TRUE	Master Protein	A0A3B3ITA4	Histone acetyltransferase (Fragment) OS=Homo sapiens OX=9606 GN=KAT6B PE=1 SV=1	7	3	4	1	633	72.2	8.31	1.61	3	1
TRUE	Master Protein	A8MYV0	Doublecortin domain-containing protein 2C OS=Homo sapiens OX=9606 GN=DCDC2C PE=1 SV=4	14	3	3	3	364	41.6	9.23	1.61	3	1
TRUE	Master Protein	D6RB22	Histidine--tRNA ligase OS=Homo sapiens OX=9606 GN=HARS2 PE=1 SV=2	25	4	7	2	399	44.4	7.62	1.6	4	1
TRUE	Master Protein	A0A2R8Y6I1	Histidine--tRNA ligase OS=Homo sapiens OX=9606 GN=HARS2 PE=1 SV=1	12	3	8	1	436	49.2	7.31	1.6	3	1
TRUE	Master Protein	Q8TCG1	Protein CIP2A OS=Homo sapiens OX=9606 GN=CIP2A PE=1 SV=2	3	3	4	3	905	102.1	6.23	1.6	3	1
TRUE	Master Protein	P11388	DNA topoisomerase 2-alpha OS=Homo sapiens OX=9606 GN=TOP2A PE=1 SV=3	7	7	7	6	1531	174.3	8.72	1.6	7	1
TRUE	Master Protein	Q14590	Zinc finger protein 235 OS=Homo sapiens OX=9606 GN=ZNF235 PE=2 SV=3	3	1	1	1	738	83.9	8.56	1.6	1	1
TRUE	Master Protein	A0A2R8Y4J3	AP-3 complex subunit delta-1 (Fragment) OS=Homo sapiens OX=9606 GN=AP3D1 PE=1 SV=1	8	2	2	2	431	48.4	8.72	1.6	2	1
TRUE	Master Protein	Q9P2J8	Zinc finger protein 624 OS=Homo sapiens OX=9606 GN=ZNF624 PE=1 SV=3	12	7	10	7	865	99.9	8.88	1.6	7	1
TRUE	Master Protein	Q9UK17	Potassium voltage-gated channel subfamily D member 3 OS=Homo sapiens OX=9606 GN=KCND3 PE=1 SV=3	11	2	3	2	655	73.4	8.25	0	2	1
TRUE	Master Protein	H0YCP6	CSC1-like protein 2 (Fragment) OS=Homo sapiens OX=9606 GN=TMEM63B PE=1 SV=1	7	1	1	1	520	60.5	8.76	0	1	1
TRUE	Master Protein	H0YC05	PHD finger protein 20-like protein 1 (Fragment) OS=Homo sapiens OX=9606 GN=PHF20L1 PE=1 SV=1	21	1	1	1	112	12.5	8.56	0	1	1
TRUE	Master Protein	Q5R3K3	Calcium homeostasis modulator protein 6 OS=Homo sapiens OX=9606 GN=CALHM6 PE=1 SV=1	7	1	1	1	315	34.4	8.56	0	1	1
TRUE	Master Protein	B4DNV3	Interleukin-6 OS=Homo sapiens OX=9606 GN=IL6 PE=1 SV=1	18	1	1	1	122	13.9	6.54	0	1	1
TRUE	Master Protein	Q5VYM1	Uncharacterized protein C9orf131 OS=Homo sapiens OX=9606 GN=C9orf131 PE=2 SV=3	4	2	2	2	1079	117.7	7.36	0	2	1
TRUE	Master Protein	Q13402	Unconventional myosin-VIIa OS=Homo sapiens OX=9606 GN=MYO7A PE=1 SV=2	6	7	9	7	2215	254.2	8.57	0	7	1
TRUE	Master Protein	P29597	Non-receptor tyrosine-protein kinase TYK2 OS=Homo sapiens OX=9606 GN=TYK2 PE=1 SV=3	11	5	6	5	1187	133.6	7.15	0	5	1
TRUE	Master Protein	Q5TA12	Protein dopey-1 OS=Homo sapiens OX=9606 GN=DOP1A PE=1 SV=2	6	6	8	6	2476	278.6	6.27	0	6	1
TRUE	Master Protein	A0A8I5KUL2	Growth/differentiation factor 9 OS=Homo sapiens OX=9606 GN=GDF9 PE=4 SV=1	4	1	1	1	359	40.9	8.87	0	1	1
TRUE	Master Protein	O75197	Low-density lipoprotein receptor-related protein 5 OS=Homo sapiens OX=9606 GN=LRP5 PE=1 SV=2	1	1	1	1	1615	179	5.34	0	1	1
TRUE	Master Protein	Q6AI08	HEAT repeat-containing protein 6 OS=Homo sapiens OX=9606 GN=HEATR6 PE=1 SV=1	2	1	1	1	1181	128.7	7.03	0	1	1
TRUE	Master Protein	Q496J9	Synaptic vesicle glycoprotein 2C OS=Homo sapiens OX=9606 GN=SV2C PE=1 SV=1	3	1	1	1	727	82.3	5.05	0	1	1
TRUE	Master Protein	M0QZ20	Calpain-12 (Fragment) OS=Homo sapiens OX=9606 GN=CAPN12 PE=3 SV=1	16	1	1	1	179	20.2	6.33	0	1	1
TRUE	Master Protein	A0A2U3TZV8	Phosphoinositide phospholipase C OS=Homo sapiens OX=9606 GN=PLCH1 PE=1 SV=1	12	10	12	1	1685	188.6	7.84	0	10	1
TRUE	Master Protein	Q96ER9	Mitochondrial potassium channel OS=Homo sapiens OX=9606 GN=CCDC51 PE=1 SV=2	3	1	1	1	411	45.8	8.19	0	1	1
TRUE	Master Protein	Q15637	Splicing factor 1 OS=Homo sapiens OX=9606 GN=SF1 PE=1 SV=4	2	1	1	1	639	68.3	8.98	0	1	1
TRUE	Master Protein	B7ZBB8	Protein phosphatase 1 regulatory subunit 3G OS=Homo sapiens OX=9606 GN=PPP1R3G PE=1 SV=1	9	2	3	2	358	38	4.93	0	2	1
TRUE	Master Protein	O14802	DNA-directed RNA polymerase III subunit RPC1 OS=Homo sapiens OX=9606 GN=POLR3A PE=1 SV=2	9	5	5	5	1390	155.5	8.48	0	5	1
TRUE	Master Protein	P0CW27	Coiled-coil domain-containing protein 166 OS=Homo sapiens OX=9606 GN=CCDC166 PE=4 SV=1	2	1	1	1	439	48.7	10.59	0	1	1
TRUE	Master Protein	P40261	Nicotinamide N-methyltransferase OS=Homo sapiens OX=9606 GN=NNMT PE=1 SV=1	3	1	1	1	264	29.6	5.74	0	1	1
TRUE	Master Protein	P07814	Bifunctional glutamate/proline--tRNA ligase OS=Homo sapiens OX=9606 GN=EPRS1 PE=1 SV=5	10	7	8	7	1512	170.5	7.33	0	7	1
TRUE	Master Protein	Q8IVL1	Neuron navigator 2 OS=Homo sapiens OX=9606 GN=NAV2 PE=1 SV=3	4	6	7	6	2488	268	9.03	0	6	1
TRUE	Master Protein	Q9BZ23	Pantothenate kinase 2, mitochondrial OS=Homo sapiens OX=9606 GN=PANK2 PE=1 SV=3	11	2	2	2	570	62.6	9.28	0	2	1
TRUE	Master Protein	J3KSL1	Mediator of RNA polymerase II transcription subunit 24 (Fragment) OS=Homo sapiens OX=9606 GN=MED24 PE=1 SV=1	30	2	2	1	176	19.9	6.54	0	2	1
TRUE	Master Protein	Q86UT6	NLR family member X1 OS=Homo sapiens OX=9606 GN=NLRX1 PE=1 SV=1	2	1	1	1	975	107.5	7.37	0	1	1
TRUE	Master Protein	Q5T2D2	Trem-like transcript 2 protein OS=Homo sapiens OX=9606 GN=TREML2 PE=1 SV=2	3	1	1	1	321	35.1	9.63	0	1	1
TRUE	Master Protein	B0QY93	Beta-1,4-mannosyl-glycoprotein 4-beta-N-acetylglucosaminyltransferase (Fragment) OS=Homo sapiens OX=9606 GN=MGAT3 PE=1 SV=1	22	1	1	1	161	18	9.52	0	1	1
TRUE	Master Protein	H7C2A4	Serine/threonine-protein kinase 36 (Fragment) OS=Homo sapiens OX=9606 GN=STK36 PE=1 SV=1	11	1	1	1	148	16.4	5.76	0	1	1
TRUE	Master Protein	Q70Z35	Phosphatidylinositol 3,4,5-trisphosphate-dependent Rac exchanger 2 protein OS=Homo sapiens OX=9606 GN=PREX2 PE=1 SV=1	5	3	3	3	1606	182.5	7.44	0	3	1
TRUE	Master Protein	Q03252	Lamin-B2 OS=Homo sapiens OX=9606 GN=LMNB2 PE=1 SV=4	2	1	1	1	620	69.9	5.59	0	1	1
TRUE	Master Protein	O14788	Tumor necrosis factor ligand superfamily member 11 OS=Homo sapiens OX=9606 GN=TNFSF11 PE=1 SV=1	12	2	2	2	317	35.5	7.65	0	2	1
TRUE	Master Protein	Q14DG7	Transmembrane protein 132B OS=Homo sapiens OX=9606 GN=TMEM132B PE=2 SV=2	5	2	2	2	1078	119.4	4.75	0	2	1
TRUE	Master Protein	H0YNH8	Uveal autoantigen with coiled-coil domains and ankyrin repeats OS=Homo sapiens OX=9606 GN=UACA PE=1 SV=1	7	6	6	6	1401	161.2	6.93	0	6	1
TRUE	Master Protein	P42857	Neuronal vesicle trafficking-associated protein 1 OS=Homo sapiens OX=9606 GN=NSG1 PE=1 SV=1	16	1	1	1	185	20.9	5.72	0	1	1
TRUE	Master Protein	O94905	Erlin-2 OS=Homo sapiens OX=9606 GN=ERLIN2 PE=1 SV=1	7	1	1	1	339	37.8	5.62	0	1	1
TRUE	Master Protein	P51786	Zinc finger protein 157 OS=Homo sapiens OX=9606 GN=ZNF157 PE=2 SV=2	11	2	3	2	506	58.3	8.47	0	2	1
TRUE	Master Protein	E5RHN9	DNA repair and recombination protein RAD54B (Fragment) OS=Homo sapiens OX=9606 GN=RAD54B PE=1 SV=1	50	3	3	3	125	13.9	7.24	0	3	1
TRUE	Master Protein	G3V2V3	Protein NEDD1 (Fragment) OS=Homo sapiens OX=9606 GN=NEDD1 PE=1 SV=1	38	2	2	2	167	18.2	7.44	0	2	1
TRUE	Master Protein	Q9H2Z4	Homeobox protein Nkx-2.4 OS=Homo sapiens OX=9606 GN=NKX2-4 PE=1 SV=3	19	3	4	3	354	36.2	9.58	0	3	1
TRUE	Master Protein	Q96H40	Zinc finger protein 486 OS=Homo sapiens OX=9606 GN=ZNF486 PE=2 SV=4	10	3	3	3	463	53.6	9.1	0	3	1
TRUE	Master Protein	Q9P258	Protein RCC2 OS=Homo sapiens OX=9606 GN=RCC2 PE=1 SV=2	3	1	1	1	522	56	8.78	0	1	1
TRUE	Master Protein	F5H644	Zinc finger protein 140 OS=Homo sapiens OX=9606 GN=ZNF140 PE=1 SV=1	36	1	1	1	114	13.2	7.24	0	1	1
TRUE	Master Protein	O15204	ADAM DEC1 OS=Homo sapiens OX=9606 GN=ADAMDEC1 PE=1 SV=2	5	1	1	1	470	52.7	7.34	0	1	1
TRUE	Master Protein	Q9NV58	E3 ubiquitin-protein ligase RNF19A OS=Homo sapiens OX=9606 GN=RNF19A PE=1 SV=3	1	1	1	1	838	90.6	7.01	0	1	1
TRUE	Master Protein	Q9NRG1	Phosphoribosyltransferase domain-containing protein 1 OS=Homo sapiens OX=9606 GN=PRTFDC1 PE=1 SV=1	5	1	1	1	225	25.7	6.15	0	1	1
TRUE	Master Protein	J3KNC3	Single-pass membrane and coiled-coil domain-containing protein 2 OS=Homo sapiens OX=9606 GN=SMCO2 PE=1 SV=1	16	2	2	2	293	33.8	4.73	0	2	1
TRUE	Master Protein	Q9HBE1	POZ-, AT hook-, and zinc finger-containing protein 1 OS=Homo sapiens OX=9606 GN=PATZ1 PE=1 SV=1	9	3	3	3	687	74	8.35	0	3	1
TRUE	Master Protein	Q9BXJ0	Complement C1q tumor necrosis factor-related protein 5 OS=Homo sapiens OX=9606 GN=C1QTNF5 PE=1 SV=1	7	1	1	1	243	25.3	6.54	0	1	1
TRUE	Master Protein	Q8NH79	Olfactory receptor 6X1 OS=Homo sapiens OX=9606 GN=OR6X1 PE=2 SV=1	4	1	1	1	312	34.7	8.79	0	1	1
TRUE	Master Protein	Q86VW1	Solute carrier family 22 member 16 OS=Homo sapiens OX=9606 GN=SLC22A16 PE=1 SV=1	5	1	1	1	577	64.6	8.15	0	1	1
TRUE	Master Protein	A0A1B0GUN9	Espin OS=Homo sapiens OX=9606 GN=ESPN PE=1 SV=1	3	2	2	2	1362	147.3	6.62	0	2	1
TRUE	Master Protein	P49748	Very long-chain specific acyl-CoA dehydrogenase, mitochondrial OS=Homo sapiens OX=9606 GN=ACADVL PE=1 SV=1	10	4	6	4	655	70.3	8.75	0	4	1
TRUE	Master Protein	Q6NSX1	Coiled-coil domain-containing protein 70 OS=Homo sapiens OX=9606 GN=CCDC70 PE=1 SV=1	15	1	1	1	233	28.7	5.83	0	1	1
TRUE	Master Protein	P49221	Protein-glutamine gamma-glutamyltransferase 4 OS=Homo sapiens OX=9606 GN=TGM4 PE=1 SV=2	14	3	4	3	684	77.1	6.76	0	3	1
TRUE	Master Protein	Q9H0K6	Pseudouridylate synthase PUS7L OS=Homo sapiens OX=9606 GN=PUS7L PE=1 SV=1	8	2	2	2	701	80.6	7.56	0	2	1
TRUE	Master Protein	O94826	Mitochondrial import receptor subunit TOM70 OS=Homo sapiens OX=9606 GN=TOMM70 PE=1 SV=1	7	2	4	2	608	67.4	7.12	0	2	1
TRUE	Master Protein	Q9NPB9	Atypical chemokine receptor 4 OS=Homo sapiens OX=9606 GN=ACKR4 PE=1 SV=1	11	1	3	1	350	39.9	8.5	0	1	1
TRUE	Master Protein	A4D263	Spermatogenesis-associated protein 48 OS=Homo sapiens OX=9606 GN=SPATA48 PE=2 SV=2	7	1	1	1	438	49.6	8.48	0	1	1
TRUE	Master Protein	Q8TF40	Folliculin-interacting protein 1 OS=Homo sapiens OX=9606 GN=FNIP1 PE=1 SV=3	3	2	2	2	1166	130.5	5.52	0	2	1
TRUE	Master Protein	Q9UL12	Sarcosine dehydrogenase, mitochondrial OS=Homo sapiens OX=9606 GN=SARDH PE=1 SV=1	5	2	2	2	918	101	7.25	0	2	1
TRUE	Master Protein	E9PJH8	Serpin H1 (Fragment) OS=Homo sapiens OX=9606 GN=SERPINH1 PE=1 SV=2	4	3	4	3	371	40.9	8.29	0	3	1
TRUE	Master Protein	A0A3B3ISG5	Insulin-degrading enzyme OS=Homo sapiens OX=9606 GN=IDE PE=1 SV=1	2	2	3	2	1019	117.9	6.92	0	2	1
TRUE	Master Protein	Q7L4P6	BEN domain-containing protein 5 OS=Homo sapiens OX=9606 GN=BEND5 PE=1 SV=1	2	1	1	1	421	48.2	6.2	0	1	1
TRUE	Master Protein	A0A7P0TA59	tRNA-splicing endonuclease subunit Sen54 OS=Homo sapiens OX=9606 GN=TSEN54 PE=1 SV=1	15	2	2	2	500	55.6	8.09	0	2	1
TRUE	Master Protein	A0A0B4J263	T cell receptor alpha variable 39 OS=Homo sapiens OX=9606 GN=TRAV39 PE=3 SV=1	18	1	1	1	110	12.5	7.97	0	1	1
TRUE	Master Protein	X6R7S7	FERM domain-containing protein 7 OS=Homo sapiens OX=9606 GN=FRMD7 PE=4 SV=1	7	2	2	2	594	67.8	7.56	0	2	1
TRUE	Master Protein	Q9Y320	Thioredoxin-related transmembrane protein 2 OS=Homo sapiens OX=9606 GN=TMX2 PE=1 SV=1	11	1	1	1	296	34	8.69	0	1	1
TRUE	Master Protein	P31323	cAMP-dependent protein kinase type II-beta regulatory subunit OS=Homo sapiens OX=9606 GN=PRKAR2B PE=1 SV=3	6	1	1	1	418	46.3	4.92	0	1	1
TRUE	Master Protein	Q9Y493	Zonadhesin OS=Homo sapiens OX=9606 GN=ZAN PE=2 SV=5	3	3	3	3	2812	305.4	6.1	0	3	1
TRUE	Master Protein	Q9H2M1	Estrogen receptor OS=Homo sapiens OX=9606 GN=ESR1 PE=1 SV=1	3	1	1	1	334	36.7	6.68	0	1	1
TRUE	Master Protein	Q6P3W2	DnaJ homolog subfamily C member 24 OS=Homo sapiens OX=9606 GN=DNAJC24 PE=1 SV=2	22	1	1	1	149	17.1	4.65	0	1	1
TRUE	Master Protein	Q5TBA9	Protein furry homolog OS=Homo sapiens OX=9606 GN=FRY PE=1 SV=1	2	3	3	3	3013	338.7	5.99	0	3	1
TRUE	Master Protein	K7ER08	RNA-binding protein 42 OS=Homo sapiens OX=9606 GN=RBM42 PE=1 SV=1	2	1	1	1	386	39.9	9.48	0	1	1
TRUE	Master Protein	P62877	E3 ubiquitin-protein ligase RBX1 OS=Homo sapiens OX=9606 GN=RBX1 PE=1 SV=1	19	1	1	1	108	12.3	6.96	0	1	1
TRUE	Master Protein	P12107	Collagen alpha-1(XI) chain OS=Homo sapiens OX=9606 GN=COL11A1 PE=1 SV=4	3	3	3	3	1806	181	5.17	0	3	1
TRUE	Master Protein	Q86WV6	Stimulator of interferon genes protein OS=Homo sapiens OX=9606 GN=STING1 PE=1 SV=1	5	1	1	1	379	42.2	7.05	0	1	1
TRUE	Master Protein	C9J8X5	SWI/SNF-related matrix-associated actin-dependent regulator of chromatin subfamily E member 1-related (Fragment) OS=Homo sapiens OX=9606 GN=HMG20B PE=1 SV=1	13	2	2	2	215	24.4	9.48	0	2	1
TRUE	Master Protein	A0A7P0Z472	Adenylosuccinate lyase OS=Homo sapiens OX=9606 GN=ADSL PE=1 SV=1	11	3	4	1	526	59.3	7.09	0	3	1
TRUE	Master Protein	Q12789	General transcription factor 3C polypeptide 1 OS=Homo sapiens OX=9606 GN=GTF3C1 PE=1 SV=4	2	3	3	3	2109	238.7	7.3	0	3	1
TRUE	Master Protein	Q96RD7	Pannexin-1 OS=Homo sapiens OX=9606 GN=PANX1 PE=1 SV=4	4	1	1	1	426	48	6.01	0	1	1
TRUE	Master Protein	P49589	Cysteine--tRNA ligase, cytoplasmic OS=Homo sapiens OX=9606 GN=CARS1 PE=1 SV=3	9	4	4	4	748	85.4	6.76	0	4	1
TRUE	Master Protein	Q8WYQ5	Microprocessor complex subunit DGCR8 OS=Homo sapiens OX=9606 GN=DGCR8 PE=1 SV=1	3	1	1	1	773	86	5.95	0	1	1
TRUE	Master Protein	H0YG41	Alpha-N-acetylneuraminide alpha-2,8-sialyltransferase (Fragment) OS=Homo sapiens OX=9606 GN=ST8SIA1 PE=1 SV=8	32	4	4	4	190	21.9	9.13	0	4	1
TRUE	Master Protein	Q9NZM3	Intersectin-2 OS=Homo sapiens OX=9606 GN=ITSN2 PE=1 SV=3	7	5	5	5	1697	193.3	8.12	0	5	1
TRUE	Master Protein	Q86VQ6	Thioredoxin reductase 3 OS=Homo sapiens OX=9606 GN=TXNRD3 PE=1 SV=4	5	1	2	1	643	70.6	7.87	0	1	1
TRUE	Master Protein	H7BYP4	Nuclear body protein SP140-like protein OS=Homo sapiens OX=9606 GN=SP140L PE=1 SV=2	8	2	2	2	520	60.5	8.46	0	2	1
TRUE	Master Protein	Q96DT0	Galectin-12 OS=Homo sapiens OX=9606 GN=LGALS12 PE=1 SV=1	6	1	1	1	336	37.5	9.09	0	1	1
TRUE	Master Protein	A0A087WUA6	YjeF N-terminal domain-containing protein 3 OS=Homo sapiens OX=9606 GN=YJEFN3 PE=1 SV=1	7	1	1	1	98	10.5	5.82	0	1	1
TRUE	Master Protein	G3V229	Cell growth regulator with RING finger domain protein 1 (Fragment) OS=Homo sapiens OX=9606 GN=CGRRF1 PE=1 SV=1	6	1	1	1	204	23.2	5.2	0	1	1
TRUE	Master Protein	D4PHA4	GC-rich promoter binding protein 1, isoform CRA_c OS=Homo sapiens OX=9606 GN=GPBP1 PE=1 SV=1	9	2	2	2	493	55.5	7.47	0	2	1
TRUE	Master Protein	Q9BU64	Centromere protein O OS=Homo sapiens OX=9606 GN=CENPO PE=1 SV=1	12	2	3	2	300	33.8	7.71	0	2	1
TRUE	Master Protein	Q68G74	LIM/homeobox protein Lhx8 OS=Homo sapiens OX=9606 GN=LHX8 PE=1 SV=2	5	1	1	1	356	39.3	8.22	0	1	1
TRUE	Master Protein	A0A0A6YYL4	Coronin OS=Homo sapiens OX=9606 GN=CORO7-PAM16 PE=1 SV=1	4	1	1	1	1048	114.1	6.33	0	1	1
TRUE	Master Protein	Q99527	G-protein coupled estrogen receptor 1 OS=Homo sapiens OX=9606 GN=GPER1 PE=1 SV=1	10	1	1	1	375	42.2	8.29	0	1	1
TRUE	Master Protein	Q9UBT6	DNA polymerase kappa OS=Homo sapiens OX=9606 GN=POLK PE=1 SV=1	8	4	4	4	870	98.7	8.13	0	4	1
TRUE	Master Protein	F8WCV0	Dynein assembly factor with WDR repeat domains 1 OS=Homo sapiens OX=9606 GN=DAW1 PE=4 SV=1	64	1	1	1	36	4.2	9.99	0	1	1
TRUE	Master Protein	A0A2R8Y651	PDZ domain-containing protein GIPC3 OS=Homo sapiens OX=9606 GN=GIPC3 PE=1 SV=1	3	1	2	1	1349	143.1	9.42	0	1	1
TRUE	Master Protein	Q8NHY6	Zinc finger protein 28 homolog OS=Homo sapiens OX=9606 GN=ZFP28 PE=1 SV=1	3	2	2	2	868	98.6	9.32	0	2	1
TRUE	Master Protein	O00203	AP-3 complex subunit beta-1 OS=Homo sapiens OX=9606 GN=AP3B1 PE=1 SV=3	5	2	4	2	1094	121.2	6.04	0	2	1
TRUE	Master Protein	Q9Y4E8	Ubiquitin carboxyl-terminal hydrolase 15 OS=Homo sapiens OX=9606 GN=USP15 PE=1 SV=3	3	1	1	1	981	112.3	5.22	0	1	1
TRUE	Master Protein	Q3MIS6	Zinc finger protein 528 OS=Homo sapiens OX=9606 GN=ZNF528 PE=2 SV=1	4	2	2	2	628	72.1	9.19	0	2	1
TRUE	Master Protein	P78504	Protein jagged-1 OS=Homo sapiens OX=9606 GN=JAG1 PE=1 SV=3	1	1	1	1	1218	133.7	6.06	0	1	1
TRUE	Master Protein	A0A804F8L3	Bardet-Biedl syndrome 2 protein (Fragment) OS=Homo sapiens OX=9606 GN=BBS2 PE=1 SV=1	67	2	2	1	55	6.2	4.42	0	2	1
TRUE	Master Protein	E7EUA0	Nexilin (Fragment) OS=Homo sapiens OX=9606 GN=NEXN PE=1 SV=1	6	2	3	2	435	52.7	6.62	0	2	1
TRUE	Master Protein	Q7Z4H3	5'-deoxynucleotidase HDDC2 OS=Homo sapiens OX=9606 GN=HDDC2 PE=1 SV=1	14	1	1	1	204	23.4	5.49	0	1	1
TRUE	Master Protein	I3L4C2	Brain-specific angiogenesis inhibitor 1-associated protein 2 OS=Homo sapiens OX=9606 GN=BAIAP2 PE=1 SV=1	7	2	2	2	553	61.3	8.94	0	2	1
TRUE	Master Protein	V9GZ13	McKusick-Kaufman/Bardet-Biedl syndromes putative chaperonin OS=Homo sapiens OX=9606 GN=MKKS PE=1 SV=1	16	1	1	1	50	5.8	10.39	0	1	1
TRUE	Master Protein	P54855	UDP-glucuronosyltransferase 2B15 OS=Homo sapiens OX=9606 GN=UGT2B15 PE=1 SV=3	5	1	1	1	530	61	8.82	0	1	1
TRUE	Master Protein	Q5JRP2	Disintegrin and metalloproteinase domain-containing protein 12 OS=Homo sapiens OX=9606 GN=ADAM12 PE=1 SV=2	1	2	2	2	906	99.2	8.4	0	2	1
TRUE	Master Protein	Q3ZCN8	DEP domain-containing protein 4 (Fragment) OS=Homo sapiens OX=9606 GN=DEPDC4 PE=2 SV=1	14	2	2	2	333	38.6	5.34	0	2	1
TRUE	Master Protein	Q9H156	SLIT and NTRK-like protein 2 OS=Homo sapiens OX=9606 GN=SLITRK2 PE=1 SV=1	11	4	4	4	845	95.3	7.77	0	4	1
TRUE	Master Protein	Q9HC16	DNA dC->dU-editing enzyme APOBEC-3G OS=Homo sapiens OX=9606 GN=APOBEC3G PE=1 SV=1	5	1	1	1	384	46.4	8	0	1	1
TRUE	Master Protein	Q96HQ0	Zinc finger protein 419 OS=Homo sapiens OX=9606 GN=ZNF419 PE=1 SV=2	10	2	2	2	510	58.5	8.98	0	2	1
TRUE	Master Protein	Q15361	Transcription termination factor 1 OS=Homo sapiens OX=9606 GN=TTF1 PE=1 SV=3	3	1	1	1	905	103	9.38	0	1	1
TRUE	Master Protein	P00156	Cytochrome b OS=Homo sapiens OX=9606 GN=MT-CYB PE=1 SV=2	5	1	1	1	380	42.7	8.05	0	1	1
TRUE	Master Protein	P01772	Immunoglobulin heavy variable 3-33 OS=Homo sapiens OX=9606 GN=IGHV3-33 PE=1 SV=2	17	1	1	1	117	13.1	8.94	0	1	1
TRUE	Master Protein	Q8TE60	A disintegrin and metalloproteinase with thrombospondin motifs 18 OS=Homo sapiens OX=9606 GN=ADAMTS18 PE=1 SV=3	2	2	2	2	1221	135.1	8.54	0	2	1
TRUE	Master Protein	Q9Y4D1	Disheveled-associated activator of morphogenesis 1 OS=Homo sapiens OX=9606 GN=DAAM1 PE=1 SV=2	1	1	2	1	1078	123.4	7.23	0	1	1
TRUE	Master Protein	Q8IUR6	CREB3 regulatory factor OS=Homo sapiens OX=9606 GN=CREBRF PE=1 SV=2	6	2	2	2	639	72.1	4.87	0	2	1
TRUE	Master Protein	Q9UPT9	Ubiquitin carboxyl-terminal hydrolase 22 OS=Homo sapiens OX=9606 GN=USP22 PE=1 SV=2	3	1	1	1	525	59.9	8.05	0	1	1
TRUE	Master Protein	Q9Y2Q0	Phospholipid-transporting ATPase IA OS=Homo sapiens OX=9606 GN=ATP8A1 PE=1 SV=1	4	2	3	1	1164	131.3	6.84	0	2	1
TRUE	Master Protein	E9PIT0	Zinc finger protein 195 (Fragment) OS=Homo sapiens OX=9606 GN=ZNF195 PE=1 SV=1	10	1	1	1	217	24.4	6.7	0	1	1
TRUE	Master Protein	Q7Z494	Nephrocystin-3 OS=Homo sapiens OX=9606 GN=NPHP3 PE=1 SV=1	5	3	3	3	1330	150.8	6.76	0	3	1
TRUE	Master Protein	Q9H461	Frizzled-8 OS=Homo sapiens OX=9606 GN=FZD8 PE=1 SV=1	5	2	2	2	694	73.3	8.19	0	2	1
TRUE	Master Protein	Q155Q3	Dixin OS=Homo sapiens OX=9606 GN=DIXDC1 PE=1 SV=2	7	2	2	2	683	77.4	6.24	0	2	1
TRUE	Master Protein	C9J0H5	Phosphatidylinositol 4,5-bisphosphate 5-phosphatase A (Fragment) OS=Homo sapiens OX=9606 GN=INPP5J PE=4 SV=1	36	1	1	1	102	11.4	4.75	0	1	1
TRUE	Master Protein	Q8IYS4	Dynein axonemal assembly factor 8 OS=Homo sapiens OX=9606 GN=DNAAF8 PE=1 SV=3	6	2	2	2	520	55.6	4.93	0	2	1
TRUE	Master Protein	Q3SY56	Transcription factor Sp6 OS=Homo sapiens OX=9606 GN=SP6 PE=1 SV=1	5	1	1	1	376	39.8	7.25	0	1	1
TRUE	Master Protein	H0YHK2	Ceramide synthase 5 (Fragment) OS=Homo sapiens OX=9606 GN=CERS5 PE=4 SV=1	7	1	1	1	111	12.6	9.14	0	1	1
TRUE	Master Protein	Q8TF42	Ubiquitin-associated and SH3 domain-containing protein B OS=Homo sapiens OX=9606 GN=UBASH3B PE=1 SV=2	14	4	4	4	649	72.6	6.93	0	4	1
TRUE	Master Protein	Q68D10	Protein SPT2 homolog OS=Homo sapiens OX=9606 GN=SPTY2D1 PE=1 SV=3	11	3	3	3	685	75.6	9.79	0	3	1
TRUE	Master Protein	Q9NY74	Ewing's tumor-associated antigen 1 OS=Homo sapiens OX=9606 GN=ETAA1 PE=1 SV=2	23	8	8	8	926	103.4	7.62	0	8	1
TRUE	Master Protein	Q5QP64	Dual-specificity protein phosphatase 15 (Fragment) OS=Homo sapiens OX=9606 GN=DUSP15 PE=4 SV=1	36	1	1	1	76	8.1	10.18	0	1	1
TRUE	Master Protein	Q7Z570	Zinc finger protein 804A OS=Homo sapiens OX=9606 GN=ZNF804A PE=2 SV=3	11	6	6	6	1209	136.8	7.94	0	6	1
TRUE	Master Protein	A0A7I2V5U2	Acyl-CoA-binding domain-containing protein 5 OS=Homo sapiens OX=9606 GN=ACBD5 PE=1 SV=1	8	2	3	2	452	50.4	5.19	0	2	1
TRUE	Master Protein	O15014	Zinc finger protein 609 OS=Homo sapiens OX=9606 GN=ZNF609 PE=1 SV=2	1	1	1	1	1411	151.1	8.03	0	1	1
TRUE	Master Protein	Q8NDM7	Cilia- and flagella-associated protein 43 OS=Homo sapiens OX=9606 GN=CFAP43 PE=1 SV=3	3	4	4	4	1665	191.9	5.99	0	4	1
TRUE	Master Protein	Q9Y6V7	Probable ATP-dependent RNA helicase DDX49 OS=Homo sapiens OX=9606 GN=DDX49 PE=1 SV=1	3	1	1	1	483	54.2	9.06	0	1	1
TRUE	Master Protein	Q9H9A6	Leucine-rich repeat-containing protein 40 OS=Homo sapiens OX=9606 GN=LRRC40 PE=1 SV=1	7	2	2	2	602	68.2	6.43	0	2	1
TRUE	Master Protein	Q6ZMP0	Thrombospondin type-1 domain-containing protein 4 OS=Homo sapiens OX=9606 GN=THSD4 PE=2 SV=2	4	1	1	1	1018	112.4	7.65	0	1	1
TRUE	Master Protein	Q8N302	Angiogenic factor with G patch and FHA domains 1 OS=Homo sapiens OX=9606 GN=AGGF1 PE=1 SV=2	4	1	1	1	714	80.9	5.44	0	1	1
TRUE	Master Protein	O43597	Protein sprouty homolog 2 OS=Homo sapiens OX=9606 GN=SPRY2 PE=1 SV=1	20	2	2	2	315	34.7	8.35	0	2	1
TRUE	Master Protein	Q9ULI2	Beta-citrylglutamate synthase B OS=Homo sapiens OX=9606 GN=RIMKLB PE=2 SV=2	6	1	1	1	386	42.4	6	0	1	1
TRUE	Master Protein	Q96RL7	Intermembrane lipid transfer protein VPS13A OS=Homo sapiens OX=9606 GN=VPS13A PE=1 SV=2	2	4	4	4	3174	360	6.33	0	4	1
TRUE	Master Protein	Q9C0B2	Cilia- and flagella-associated protein 74 OS=Homo sapiens OX=9606 GN=CFAP74 PE=2 SV=3	4	2	2	2	1584	178.5	6.42	0	2	1
TRUE	Master Protein	A0A7P0T9B9	ADAMTS-like protein 1 (Fragment) OS=Homo sapiens OX=9606 GN=ADAMTSL1 PE=1 SV=1	4	3	4	3	1810	198.6	7.68	0	3	1
TRUE	Master Protein	Q9Y573	Actin-binding protein IPP OS=Homo sapiens OX=9606 GN=IPP PE=1 SV=1	7	2	2	2	584	65.2	5.73	0	2	1
TRUE	Master Protein	H7C5L9	28S ribosomal protein S22, mitochondrial OS=Homo sapiens OX=9606 GN=MRPS22 PE=1 SV=2	12	2	2	2	329	37.7	8.84	0	2	1
TRUE	Master Protein	O75923	Dysferlin OS=Homo sapiens OX=9606 GN=DYSF PE=1 SV=1	2	3	3	3	2080	237.1	5.64	0	3	1
TRUE	Master Protein	Q9NUQ2	1-acyl-sn-glycerol-3-phosphate acyltransferase epsilon OS=Homo sapiens OX=9606 GN=AGPAT5 PE=1 SV=3	8	1	1	1	364	42	9.1	0	1	1
TRUE	Master Protein	M0QZN6	Zinc finger protein 85 (Fragment) OS=Homo sapiens OX=9606 GN=ZNF85 PE=4 SV=1	57	4	4	1	129	14.9	9.39	0	4	1
TRUE	Master Protein	Q3L8U2	CD40 ligand OS=Homo sapiens OX=9606 GN=CD40LG PE=1 SV=1	10	1	1	1	240	27.1	8.51	0	1	1
TRUE	Master Protein	Q8N328	PiggyBac transposable element-derived protein 3 OS=Homo sapiens OX=9606 GN=PGBD3 PE=1 SV=3	2	1	1	1	593	67.6	7.72	0	1	1
TRUE	Master Protein	O00400	Acetyl-coenzyme A transporter 1 OS=Homo sapiens OX=9606 GN=SLC33A1 PE=1 SV=1	4	1	1	1	549	60.9	7.33	0	1	1
TRUE	Master Protein	Q8N6T0	Type 2 DNA topoisomerase 6 subunit B-like OS=Homo sapiens OX=9606 GN=TOP6BL PE=1 SV=3	5	2	2	2	577	64	6.67	0	2	1
TRUE	Master Protein	Q14766	Latent-transforming growth factor beta-binding protein 1 OS=Homo sapiens OX=9606 GN=LTBP1 PE=1 SV=4	8	5	6	5	1721	186.7	5.96	0	5	1
TRUE	Master Protein	Q05481	Zinc finger protein 91 OS=Homo sapiens OX=9606 GN=ZNF91 PE=2 SV=2	14	6	6	6	1191	137.1	9.32	0	6	1
TRUE	Master Protein	Q8NGD0	Olfactory receptor 4M1 OS=Homo sapiens OX=9606 GN=OR4M1 PE=2 SV=1	13	1	1	1	313	35.5	8.09	0	1	1
TRUE	Master Protein	Q9ULX5	RING finger protein 112 OS=Homo sapiens OX=9606 GN=RNF112 PE=1 SV=2	6	2	2	2	631	68.3	8.51	0	2	1
TRUE	Master Protein	F8VUC5	Coatomer subunit zeta OS=Homo sapiens OX=9606 GN=COPZ1 PE=1 SV=1	27	1	1	1	95	10.6	5.06	0	1	1
TRUE	Master Protein	P33260	Cytochrome P450 2C18 OS=Homo sapiens OX=9606 GN=CYP2C18 PE=1 SV=3	23	5	5	2	490	55.7	7.2	0	5	1
TRUE	Master Protein	O15018	PDZ domain-containing protein 2 OS=Homo sapiens OX=9606 GN=PDZD2 PE=1 SV=4	1	2	2	2	2839	301.5	7.43	0	2	1
TRUE	Master Protein	P48681	Nestin OS=Homo sapiens OX=9606 GN=NES PE=1 SV=2	4	2	2	2	1621	177.3	4.36	0	2	1
TRUE	Master Protein	P42356	Phosphatidylinositol 4-kinase alpha OS=Homo sapiens OX=9606 GN=PI4KA PE=1 SV=4	6	4	4	4	2102	236.7	7.06	0	4	1
TRUE	Master Protein	Q8IWG1	Dynein axonemal intermediate chain 3 OS=Homo sapiens OX=9606 GN=DNAI3 PE=1 SV=1	10	4	5	3	891	102.9	5.74	0	4	1
TRUE	Master Protein	H0YAH7	Bromodomain-containing protein 8 (Fragment) OS=Homo sapiens OX=9606 GN=BRD8 PE=1 SV=1	12	1	3	1	292	31.6	4.32	0	1	1
TRUE	Master Protein	A0A7P0T858	Eukaryotic translation initiation factor 4 gamma 3 (Fragment) OS=Homo sapiens OX=9606 GN=EIF4G3 PE=4 SV=1	24	1	1	1	118	12.6	7.03	0	1	1
TRUE	Master Protein	Q8WWH5	Pseudouridylate synthase TRUB1 OS=Homo sapiens OX=9606 GN=TRUB1 PE=1 SV=1	7	1	1	1	349	37.2	8.25	0	1	1
TRUE	Master Protein	E9PHT0	Dihydropyrimidinase-related protein 5 (Fragment) OS=Homo sapiens OX=9606 GN=DPYSL5 PE=1 SV=1	22	2	2	2	165	18	6.27	0	2	1
TRUE	Master Protein	O00206	Toll-like receptor 4 OS=Homo sapiens OX=9606 GN=TLR4 PE=1 SV=2	4	3	4	3	839	95.6	6.3	0	3	1
TRUE	Master Protein	A0A1W2PPF3	Double homeobox protein B OS=Homo sapiens OX=9606 GN=DUXB PE=2 SV=1	17	2	2	2	345	40.3	6.93	0	2	1
TRUE	Master Protein	Q92629	Delta-sarcoglycan OS=Homo sapiens OX=9606 GN=SGCD PE=1 SV=2	13	1	1	1	289	32.1	9.11	0	1	1
TRUE	Master Protein	A0A590UJA1	DNA excision repair protein ERCC-6-like 2 OS=Homo sapiens OX=9606 GN=ERCC6L2 PE=1 SV=1	9	3	3	1	740	84.5	8.91	0	3	1
TRUE	Master Protein	O95243	Methyl-CpG-binding domain protein 4 OS=Homo sapiens OX=9606 GN=MBD4 PE=1 SV=1	9	2	2	2	580	66	8.82	0	2	1
TRUE	Master Protein	G3V583	Protein FAM177A1 (Fragment) OS=Homo sapiens OX=9606 GN=FAM177A1 PE=1 SV=1	18	1	1	1	140	16.3	4.7	0	1	1
TRUE	Master Protein	Q8IZ21	Phosphatase and actin regulator 4 OS=Homo sapiens OX=9606 GN=PHACTR4 PE=1 SV=1	13	3	3	3	702	78.2	6.62	0	3	1
TRUE	Master Protein	Q5H9J7	Protein BEX5 OS=Homo sapiens OX=9606 GN=BEX5 PE=1 SV=1	8	1	2	1	111	12.6	4.84	0	1	1
TRUE	Master Protein	B8ZZS2	NGFI-A binding protein 1 (EGR1 binding protein 1), isoform CRA_b OS=Homo sapiens OX=9606 GN=NAB1 PE=1 SV=1	4	1	1	1	486	54.2	6.7	0	1	1
TRUE	Master Protein	K7EMS9	Shiftless antiviral inhibitor of ribosomal frameshifting protein OS=Homo sapiens OX=9606 GN=SHFL PE=1 SV=1	34	3	3	3	127	14.2	10.59	0	3	1
TRUE	Master Protein	Q96ME1	F-box/LRR-repeat protein 18 OS=Homo sapiens OX=9606 GN=FBXL18 PE=1 SV=2	1	1	1	1	805	88.3	8.32	0	1	1
TRUE	Master Protein	Q15843	NEDD8 OS=Homo sapiens OX=9606 GN=NEDD8 PE=1 SV=1	22	1	1	1	81	9.1	8.43	0	1	1
TRUE	Master Protein	A0A804HKC9	Probable ATP-dependent RNA helicase DDX60-like OS=Homo sapiens OX=9606 GN=DDX60L PE=1 SV=1	7	5	5	5	1706	197.5	8.28	0	5	1
TRUE	Master Protein	K7EKW3	Transmembrane and ubiquitin-like domain-containing protein 2 (Fragment) OS=Homo sapiens OX=9606 GN=TMUB2 PE=1 SV=1	21	1	1	1	194	20.9	7.9	0	1	1
TRUE	Master Protein	I3NI11	Carboxylesterase 5A OS=Homo sapiens OX=9606 GN=CES5A PE=1 SV=1	40	1	2	1	78	8.5	6.51	0	1	1
TRUE	Master Protein	P08236	Beta-glucuronidase OS=Homo sapiens OX=9606 GN=GUSB PE=1 SV=2	4	1	1	1	651	74.7	7.02	0	1	1
TRUE	Master Protein	A0A0A0MS57	Membrane-spanning 4-domains subfamily A member 14 OS=Homo sapiens OX=9606 GN=MS4A14 PE=4 SV=1	8	2	2	2	695	78.2	5.43	0	2	1
TRUE	Master Protein	Q8TB61	Adenosine 3'-phospho 5'-phosphosulfate transporter 1 OS=Homo sapiens OX=9606 GN=SLC35B2 PE=1 SV=1	3	1	1	1	432	47.5	9.16	0	1	1
TRUE	Master Protein	Q8N5R6	Coiled-coil domain-containing protein 33 OS=Homo sapiens OX=9606 GN=CCDC33 PE=1 SV=3	8	3	3	3	958	107.1	6.77	0	3	1
TRUE	Master Protein	Q9P2N4	A disintegrin and metalloproteinase with thrombospondin motifs 9 OS=Homo sapiens OX=9606 GN=ADAMTS9 PE=1 SV=4	3	2	3	2	1935	216.4	7.77	0	2	1
TRUE	Master Protein	A6NJX0	Alpha-N-acetyl-neuraminyl-2,3-beta-galactosyl-1,3-N-acetyl-galactosaminide alpha-2,6-sialyltransferase (Fragment) OS=Homo sapiens OX=9606 GN=ST6GALNAC4 PE=1 SV=9	10	1	1	1	200	23.1	7.81	0	1	1
TRUE	Master Protein	O94818	Nucleolar protein 4 OS=Homo sapiens OX=9606 GN=NOL4 PE=1 SV=2	10	2	2	2	638	71.3	5.62	0	2	1
TRUE	Master Protein	Q8TDX5	2-amino-3-carboxymuconate-6-semialdehyde decarboxylase OS=Homo sapiens OX=9606 GN=ACMSD PE=1 SV=1	10	1	1	1	336	38	6.99	0	1	1
TRUE	Master Protein	Q8NFQ8	Torsin-1A-interacting protein 2 OS=Homo sapiens OX=9606 GN=TOR1AIP2 PE=1 SV=1	5	1	1	1	470	51.2	4.96	0	1	1
TRUE	Master Protein	Q8N475	Follistatin-related protein 5 OS=Homo sapiens OX=9606 GN=FSTL5 PE=2 SV=2	2	1	1	1	847	95.7	5.95	0	1	1
TRUE	Master Protein	O95718	Steroid hormone receptor ERR2 OS=Homo sapiens OX=9606 GN=ESRRB PE=1 SV=3	4	1	1	1	433	48	7.87	0	1	1
TRUE	Master Protein	A0A1C7CYW7	Tetratricopeptide repeat protein 34 OS=Homo sapiens OX=9606 GN=TTC34 PE=1 SV=1	4	2	2	2	1079	115.6	7.34	0	2	1
TRUE	Master Protein	P80723	Brain acid soluble protein 1 OS=Homo sapiens OX=9606 GN=BASP1 PE=1 SV=2	12	1	1	1	227	22.7	4.63	0	1	1
TRUE	Master Protein	Q9UBT7	Alpha-catulin OS=Homo sapiens OX=9606 GN=CTNNAL1 PE=1 SV=2	12	4	4	4	734	81.8	6.64	0	4	1
TRUE	Master Protein	Q9H792	Inactive tyrosine-protein kinase PEAK1 OS=Homo sapiens OX=9606 GN=PEAK1 PE=1 SV=4	3	3	3	3	1746	193	6.89	0	3	1
TRUE	Master Protein	P04406	Glyceraldehyde-3-phosphate dehydrogenase OS=Homo sapiens OX=9606 GN=GAPDH PE=1 SV=3	12	1	1	1	335	36	8.46	0	1	1
TRUE	Master Protein	C9JYA1	Nucleoporin NUP42 (Fragment) OS=Homo sapiens OX=9606 GN=NUP42 PE=1 SV=1	6	1	2	1	435	46.4	9.25	0	1	1
TRUE	Master Protein	Q8N9R8	Protein SCAI OS=Homo sapiens OX=9606 GN=SCAI PE=1 SV=2	14	4	4	4	606	70.4	8.6	0	4	1
TRUE	Master Protein	P78524	DENN domain-containing protein 2B OS=Homo sapiens OX=9606 GN=DENND2B PE=1 SV=3	4	3	3	3	1137	126.4	9.25	0	3	1
TRUE	Master Protein	A0A1B0GTZ2	Putative coiled-coil domain-containing protein 196 OS=Homo sapiens OX=9606 GN=CCDC196 PE=5 SV=1	23	3	5	3	297	34.5	8.81	0	3	1
TRUE	Master Protein	O00194	Ras-related protein Rab-27B OS=Homo sapiens OX=9606 GN=RAB27B PE=1 SV=4	14	1	1	1	218	24.6	5.52	0	1	1
TRUE	Master Protein	H0YHG0	Uncharacterized protein (Fragment) OS=Homo sapiens OX=9606 PE=1 SV=1	11	3	5	3	523	59.1	8.59	0	3	1
TRUE	Master Protein	A0A087WYQ1	Spectrin beta chain OS=Homo sapiens OX=9606 GN=SPTBN2 PE=1 SV=1	5	8	8	6	2397	271.5	6.23	0	8	1
TRUE	Master Protein	Q9P2C4	Transmembrane protein 181 OS=Homo sapiens OX=9606 GN=TMEM181 PE=1 SV=2	5	1	1	1	612	69.3	8.92	0	1	1
TRUE	Master Protein	Q96Q77	Calcium and integrin-binding family member 3 OS=Homo sapiens OX=9606 GN=CIB3 PE=1 SV=3	16	1	1	1	187	21.8	4.7	0	1	1
TRUE	Master Protein	E9PCT5	Caveolin OS=Homo sapiens OX=9606 GN=CAV1 PE=1 SV=1	36	2	2	2	167	19.2	5.8	0	2	1
TRUE	Master Protein	P51654	Glypican-3 OS=Homo sapiens OX=9606 GN=GPC3 PE=1 SV=1	12	3	3	3	580	65.5	6.37	0	3	1
TRUE	Master Protein	A0A067XG54	Phospholipid-transporting ATPase OS=Homo sapiens OX=9606 GN=ATP11C PE=1 SV=1	4	2	2	2	1113	127.6	6.62	0	2	1
TRUE	Master Protein	P22888	Lutropin-choriogonadotropic hormone receptor OS=Homo sapiens OX=9606 GN=LHCGR PE=1 SV=4	8	2	2	2	699	78.6	8.5	0	2	1
TRUE	Master Protein	Q5T1N2	Protein AKNAD1 OS=Homo sapiens OX=9606 GN=AKNAD1 PE=4 SV=1	13	3	5	3	722	80.2	6.23	0	3	1
TRUE	Master Protein	Q09GN1	Centromere protein U OS=Homo sapiens OX=9606 GN=CENPU PE=1 SV=1	7	2	2	2	320	35.9	9.32	0	2	1
TRUE	Master Protein	Q5XPI4	E3 ubiquitin-protein ligase RNF123 OS=Homo sapiens OX=9606 GN=RNF123 PE=1 SV=1	1	2	2	2	1314	148.4	6.74	0	2	1
TRUE	Master Protein	P28289	Tropomodulin-1 OS=Homo sapiens OX=9606 GN=TMOD1 PE=1 SV=1	14	2	3	2	359	40.5	5.1	0	2	1
TRUE	Master Protein	A0A3B3IS43	WD repeat-containing protein 49 OS=Homo sapiens OX=9606 GN=WDR49 PE=1 SV=1	6	2	2	2	1038	117.6	7.34	0	2	1
TRUE	Master Protein	Q8N436	Inactive carboxypeptidase-like protein X2 OS=Homo sapiens OX=9606 GN=CPXM2 PE=2 SV=3	11	3	3	3	756	85.8	6.87	0	3	1
TRUE	Master Protein	Q6YP21	Kynurenine--oxoglutarate transaminase 3 OS=Homo sapiens OX=9606 GN=KYAT3 PE=1 SV=1	4	1	1	1	454	51.4	8.19	0	1	1
TRUE	Master Protein	Q9BYI3	Hyccin OS=Homo sapiens OX=9606 GN=FAM126A PE=1 SV=2	14	2	2	2	521	57.6	8.16	0	2	1
TRUE	Master Protein	Q13591	Semaphorin-5A OS=Homo sapiens OX=9606 GN=SEMA5A PE=1 SV=3	3	2	2	2	1074	120.5	7.21	0	2	1
TRUE	Master Protein	K7ENM7	Uncharacterized protein OS=Homo sapiens OX=9606 PE=4 SV=1	3	1	1	1	598	68.9	8.63	0	1	1
TRUE	Master Protein	Q8WUU4	Zinc finger protein 296 OS=Homo sapiens OX=9606 GN=ZNF296 PE=1 SV=1	8	2	2	2	475	50.8	8.82	0	2	1
TRUE	Master Protein	O60841	Eukaryotic translation initiation factor 5B OS=Homo sapiens OX=9606 GN=EIF5B PE=1 SV=4	6	4	4	4	1220	138.7	5.49	0	4	1
TRUE	Master Protein	Q92835	Phosphatidylinositol 3,4,5-trisphosphate 5-phosphatase 1 OS=Homo sapiens OX=9606 GN=INPP5D PE=1 SV=2	4	3	4	3	1189	133.2	7.59	0	3	1
TRUE	Master Protein	P57735	Ras-related protein Rab-25 OS=Homo sapiens OX=9606 GN=RAB25 PE=1 SV=2	12	1	1	1	213	23.5	5.96	0	1	1
TRUE	Master Protein	K7EQI2	Centrosomal protein of 89 kDa (Fragment) OS=Homo sapiens OX=9606 GN=CEP89 PE=1 SV=1	17	1	1	1	217	24	5.22	0	1	1
TRUE	Master Protein	Q15111	Inactive phospholipase C-like protein 1 OS=Homo sapiens OX=9606 GN=PLCL1 PE=1 SV=3	8	4	4	4	1095	122.6	5.62	0	4	1
TRUE	Master Protein	Q8N8R3	Mitochondrial basic amino acids transporter OS=Homo sapiens OX=9606 GN=SLC25A29 PE=1 SV=2	7	1	1	1	303	32	8.75	0	1	1
TRUE	Master Protein	Q9BRD0	BUD13 homolog OS=Homo sapiens OX=9606 GN=BUD13 PE=1 SV=1	12	4	5	4	619	70.5	9.86	0	4	1
TRUE	Master Protein	Q8IZC6	Collagen alpha-1(XXVII) chain OS=Homo sapiens OX=9606 GN=COL27A1 PE=1 SV=1	4	3	3	3	1860	186.8	9.82	0	3	1
TRUE	Master Protein	Q8N944	APC membrane recruitment protein 3 OS=Homo sapiens OX=9606 GN=AMER3 PE=1 SV=2	5	2	2	2	861	90.4	5.69	0	2	1
TRUE	Master Protein	Q4KMZ4	KLRF1 protein OS=Homo sapiens OX=9606 GN=KLRF1 PE=1 SV=1	15	1	1	1	128	14.4	9.26	0	1	1
TRUE	Master Protein	Q9BRS2	Serine/threonine-protein kinase RIO1 OS=Homo sapiens OX=9606 GN=RIOK1 PE=1 SV=2	9	3	3	3	568	65.5	6.19	0	3	1
TRUE	Master Protein	H0Y328	Nuclear receptor subfamily 5 group A member 2 (Fragment) OS=Homo sapiens OX=9606 GN=NR5A2 PE=4 SV=1	13	2	3	2	377	42.1	8.85	0	2	1
TRUE	Master Protein	Q8NGR1	Olfactory receptor 13A1 OS=Homo sapiens OX=9606 GN=OR13A1 PE=2 SV=2	9	2	2	2	328	36.5	8.38	0	2	1
TRUE	Master Protein	A2PYH4	Probable ATP-dependent DNA helicase HFM1 OS=Homo sapiens OX=9606 GN=HFM1 PE=1 SV=2	3	3	3	3	1435	162.5	7.09	0	3	1
TRUE	Master Protein	A0A1X7SBS4	Transcriptional enhancer factor TEF-5 OS=Homo sapiens OX=9606 GN=TEAD3 PE=1 SV=1	4	1	1	1	435	48.6	8.4	0	1	1
TRUE	Master Protein	O14921	Regulator of G-protein signaling 13 OS=Homo sapiens OX=9606 GN=RGS13 PE=1 SV=1	19	1	1	1	159	19.1	8.88	0	1	1
TRUE	Master Protein	Q96Q35	Flagellum-associated coiled-coil domain-containing protein 1 OS=Homo sapiens OX=9606 GN=FLACC1 PE=1 SV=2	3	1	1	1	445	52.4	6.71	0	1	1
TRUE	Master Protein	Q9UFE4	Coiled-coil domain-containing protein 39 OS=Homo sapiens OX=9606 GN=CCDC39 PE=2 SV=3	3	2	2	2	941	109.8	6.44	0	2	1
TRUE	Master Protein	C9JCF9	WD repeat-containing protein 81 (Fragment) OS=Homo sapiens OX=9606 GN=WDR81 PE=1 SV=1	12	1	1	1	172	18.7	9.63	0	1	1
TRUE	Master Protein	Q9NWB7	Intraflagellar transport protein 57 homolog OS=Homo sapiens OX=9606 GN=IFT57 PE=1 SV=1	9	2	2	2	429	49.1	4.98	0	2	1
TRUE	Master Protein	Q7L8A9	Tubulinyl-Tyr carboxypeptidase 1 OS=Homo sapiens OX=9606 GN=VASH1 PE=1 SV=1	7	2	4	2	365	40.9	9.48	0	2	1
TRUE	Master Protein	O00399	Dynactin subunit 6 OS=Homo sapiens OX=9606 GN=DCTN6 PE=1 SV=1	15	1	1	1	190	20.7	6.32	0	1	1
TRUE	Master Protein	Q66GS9	Centrosomal protein of 135 kDa OS=Homo sapiens OX=9606 GN=CEP135 PE=1 SV=2	7	4	4	4	1140	133.4	6.21	0	4	1
TRUE	Master Protein	H3BV79	Hydroxyacylglutathione hydrolase, mitochondrial (Fragment) OS=Homo sapiens OX=9606 GN=HAGH PE=1 SV=1	11	1	1	1	64	7.5	8.54	0	1	1
TRUE	Master Protein	E9PPT0	40S ribosomal protein S2 OS=Homo sapiens OX=9606 GN=RPS2 PE=1 SV=1	16	1	1	1	197	21	10.87	0	1	1
TRUE	Master Protein	Q8N4N3	Kelch-like protein 36 OS=Homo sapiens OX=9606 GN=KLHL36 PE=1 SV=1	3	1	1	1	616	69.9	6.24	0	1	1
TRUE	Master Protein	O95397	Putative protein PLEKHA9 OS=Homo sapiens OX=9606 GN=PLEKHA8P1 PE=5 SV=1	19	3	3	3	391	43.5	5.11	0	3	1
TRUE	Master Protein	P20702	Integrin alpha-X OS=Homo sapiens OX=9606 GN=ITGAX PE=1 SV=3	1	1	1	1	1163	127.7	6.64	0	1	1
TRUE	Master Protein	Q9NRJ7	Protocadherin beta-16 OS=Homo sapiens OX=9606 GN=PCDHB16 PE=1 SV=4	2	1	1	1	776	84.9	5.15	0	1	1
TRUE	Master Protein	Q66K79	Carboxypeptidase Z OS=Homo sapiens OX=9606 GN=CPZ PE=1 SV=2	4	1	1	1	652	73.6	7.97	0	1	1
TRUE	Master Protein	C9J7X6	DENN domain-containing protein 11 OS=Homo sapiens OX=9606 GN=DENND11 PE=1 SV=1	13	2	2	2	351	40.5	5.55	0	2	1
TRUE	Master Protein	A0A2R8YEQ5	Neurite extension and migration factor OS=Homo sapiens OX=9606 GN=NEXMIF PE=1 SV=1	9	6	6	6	1486	163.8	6.62	0	6	1
TRUE	Master Protein	I3L3H2	RNA helicase OS=Homo sapiens OX=9606 GN=EIF4A3 PE=1 SV=2	15	3	4	3	390	44.5	6.47	0	3	1
TRUE	Master Protein	P41091	Eukaryotic translation initiation factor 2 subunit 3 OS=Homo sapiens OX=9606 GN=EIF2S3 PE=1 SV=3	10	2	3	2	472	51.1	8.4	0	2	1
TRUE	Master Protein	Q9NUD5	Zinc finger CCHC domain-containing protein 3 OS=Homo sapiens OX=9606 GN=ZCCHC3 PE=1 SV=2	8	1	1	1	403	43.5	8.53	0	1	1
TRUE	Master Protein	Q14324	Myosin-binding protein C, fast-type OS=Homo sapiens OX=9606 GN=MYBPC2 PE=1 SV=2	8	4	4	4	1141	128	7.52	0	4	1
TRUE	Master Protein	P51841	Retinal guanylyl cyclase 2 OS=Homo sapiens OX=9606 GN=GUCY2F PE=1 SV=2	5	2	2	2	1108	124.8	7.27	0	2	1
TRUE	Master Protein	Q16706	Alpha-mannosidase 2 OS=Homo sapiens OX=9606 GN=MAN2A1 PE=1 SV=2	7	3	3	3	1144	131.1	7.58	0	3	1
TRUE	Master Protein	O00264	Membrane-associated progesterone receptor component 1 OS=Homo sapiens OX=9606 GN=PGRMC1 PE=1 SV=3	10	1	1	1	195	21.7	4.7	0	1	1
TRUE	Master Protein	Q53F19	Nuclear cap-binding protein subunit 3 OS=Homo sapiens OX=9606 GN=NCBP3 PE=1 SV=2	6	2	2	2	620	70.5	5.73	0	2	1
TRUE	Master Protein	A0A8I5KRI1	Ecto-NOX disulfide-thiol exchanger 2 OS=Homo sapiens OX=9606 GN=ENOX2 PE=4 SV=1	4	3	3	2	673	76.3	5.94	0	3	1
TRUE	Master Protein	Q6UN15	Pre-mRNA 3'-end-processing factor FIP1 OS=Homo sapiens OX=9606 GN=FIP1L1 PE=1 SV=1	2	1	1	1	594	66.5	5.59	0	1	1
TRUE	Master Protein	P53611	Geranylgeranyl transferase type-2 subunit beta OS=Homo sapiens OX=9606 GN=RABGGTB PE=1 SV=2	10	1	1	1	331	36.9	5.03	0	1	1
TRUE	Master Protein	Q8N9U0	Tandem C2 domains nuclear protein OS=Homo sapiens OX=9606 GN=TC2N PE=1 SV=2	15	3	3	3	490	55.2	9.19	0	3	1
TRUE	Master Protein	L7N2F9	Vesicle-associated membrane protein 2 (Fragment) OS=Homo sapiens OX=9606 PE=3 SV=1	22	1	2	1	121	13.1	7.96	0	1	1
TRUE	Master Protein	A0A7I2PMW4	Synaptotagmin VI, isoform CRA_b OS=Homo sapiens OX=9606 GN=SYT6 PE=1 SV=1	2	1	1	1	528	59.2	8.05	0	1	1
TRUE	Master Protein	Q8NDY6	Class E basic helix-loop-helix protein 23 OS=Homo sapiens OX=9606 GN=BHLHE23 PE=1 SV=1	19	2	2	2	225	23.7	9.22	0	2	1
TRUE	Master Protein	Q9Y5J7	Mitochondrial import inner membrane translocase subunit Tim9 OS=Homo sapiens OX=9606 GN=TIMM9 PE=1 SV=1	45	2	2	2	89	10.4	7.21	0	2	1
TRUE	Master Protein	O00358	Forkhead box protein E1 OS=Homo sapiens OX=9606 GN=FOXE1 PE=1 SV=3	3	1	1	1	373	38.1	9.58	0	1	1
TRUE	Master Protein	Q6ZS10	C-type lectin domain family 17, member A OS=Homo sapiens OX=9606 GN=CLEC17A PE=1 SV=2	5	1	1	1	378	42.9	4.7	0	1	1
TRUE	Master Protein	A0A2R8Y524	Beta-mannosidase OS=Homo sapiens OX=9606 GN=MANBA PE=1 SV=1	5	1	1	1	886	101.1	6.06	0	1	1
TRUE	Master Protein	A6NL05	Protein FAM74A7 OS=Homo sapiens OX=9606 GN=FAM74A7 PE=3 SV=3	10	1	1	1	159	18.3	9.54	0	1	1
TRUE	Master Protein	Q99653	Calcineurin B homologous protein 1 OS=Homo sapiens OX=9606 GN=CHP1 PE=1 SV=3	35	2	2	2	195	22.4	5.1	0	2	1
TRUE	Master Protein	O43506	Disintegrin and metalloproteinase domain-containing protein 20 OS=Homo sapiens OX=9606 GN=ADAM20 PE=2 SV=2	4	1	1	1	726	81.5	6.48	0	1	1
TRUE	Master Protein	E9PHY8	Maestro heat-like repeat-containing protein family member 1 OS=Homo sapiens OX=9606 GN=MROH1 PE=1 SV=1	2	3	3	3	1632	180.2	6.86	0	3	1
TRUE	Master Protein	Q9P2D8	Protein unc-79 homolog OS=Homo sapiens OX=9606 GN=UNC79 PE=1 SV=4	7	6	7	6	2635	295.1	6.32	0	6	1
TRUE	Master Protein	Q13557	Calcium/calmodulin-dependent protein kinase type II subunit delta OS=Homo sapiens OX=9606 GN=CAMK2D PE=1 SV=3	5	1	1	1	499	56.3	7.25	0	1	1
TRUE	Master Protein	Q56VL3	OCIA domain-containing protein 2 OS=Homo sapiens OX=9606 GN=OCIAD2 PE=1 SV=1	12	1	2	1	154	16.9	9.03	0	1	1
TRUE	Master Protein	P40205	N-cym protein OS=Homo sapiens OX=9606 GN=MYCNOS PE=1 SV=2	39	1	1	1	109	11.7	8.68	0	1	1
TRUE	Master Protein	O00287	Regulatory factor X-associated protein OS=Homo sapiens OX=9606 GN=RFXAP PE=1 SV=1	3	2	2	2	272	28.2	5.54	0	2	1
TRUE	Master Protein	Q32MH5	Protein FAM214A OS=Homo sapiens OX=9606 GN=FAM214A PE=1 SV=2	8	4	5	4	1076	121.6	7.9	0	4	1
TRUE	Master Protein	D3DPS3	Arginine/proline rich coiled-coil 1, isoform CRA_b OS=Homo sapiens OX=9606 GN=MAP7D1 PE=1 SV=1	4	1	1	1	840	92.6	10.11	0	1	1
TRUE	Master Protein	E9PGI0	Arylsulfatase K OS=Homo sapiens OX=9606 GN=ARSK PE=1 SV=1	6	1	1	1	395	44.9	8.62	0	1	1
TRUE	Master Protein	A0A590UJB6	Voltage-gated potassium channel subunit beta-2 OS=Homo sapiens OX=9606 GN=KCNAB2 PE=1 SV=1	4	1	1	1	398	44.1	9.14	0	1	1
TRUE	Master Protein	Q6V0I7	Protocadherin Fat 4 OS=Homo sapiens OX=9606 GN=FAT4 PE=1 SV=2	1	2	2	2	4981	542.4	4.94	0	2	1
TRUE	Master Protein	Q86XM0	Cation channel sperm-associated auxiliary subunit delta OS=Homo sapiens OX=9606 GN=CATSPERD PE=1 SV=3	2	1	1	1	798	90.4	7.37	0	1	1
TRUE	Master Protein	F8VW40	Methyl-CpG-binding domain protein 6 OS=Homo sapiens OX=9606 GN=MBD6 PE=1 SV=1	55	1	1	1	47	4.9	8.63	0	1	1
TRUE	Master Protein	O95944	Natural cytotoxicity triggering receptor 2 OS=Homo sapiens OX=9606 GN=NCR2 PE=1 SV=2	9	1	1	1	276	30.7	7.96	0	1	1
TRUE	Master Protein	Q8IZ41	Ras and EF-hand domain-containing protein OS=Homo sapiens OX=9606 GN=RASEF PE=1 SV=1	4	1	1	1	740	82.8	5.11	0	1	1
TRUE	Master Protein	H3BP64	PSME3-interacting protein (Fragment) OS=Homo sapiens OX=9606 GN=PSME3IP1 PE=1 SV=1	14	2	2	2	148	18.1	5.25	0	2	1
TRUE	Master Protein	E9PQA4	Nuclear RNA export factor 1 OS=Homo sapiens OX=9606 GN=NXF1 PE=1 SV=1	9	1	1	1	76	8.6	8.51	0	1	1
TRUE	Master Protein	Q15573	TATA box-binding protein-associated factor RNA polymerase I subunit A OS=Homo sapiens OX=9606 GN=TAF1A PE=1 SV=1	6	1	2	1	450	52.6	9.1	0	1	1
TRUE	Master Protein	E9PNH0	Oxysterol-binding protein-related protein 5 OS=Homo sapiens OX=9606 GN=OSBPL5 PE=1 SV=1	8	1	1	1	333	37.8	6.6	0	1	1
TRUE	Master Protein	Q8TAL5	Uncharacterized protein C9orf43 OS=Homo sapiens OX=9606 GN=C9orf43 PE=1 SV=1	5	2	2	2	461	52.2	8.87	0	2	1
TRUE	Master Protein	Q8IZA3	Histone H1.8 OS=Homo sapiens OX=9606 GN=H1-8 PE=2 SV=1	3	1	1	1	346	35.8	11.27	0	1	1
TRUE	Master Protein	P57740	Nuclear pore complex protein Nup107 OS=Homo sapiens OX=9606 GN=NUP107 PE=1 SV=1	3	1	1	1	925	106.3	5.43	0	1	1
TRUE	Master Protein	Q13352	Centromere protein R OS=Homo sapiens OX=9606 GN=ITGB3BP PE=1 SV=2	24	2	2	2	177	20.2	9.07	0	2	1
TRUE	Master Protein	Q8N972	Zinc finger protein 709 OS=Homo sapiens OX=9606 GN=ZNF709 PE=2 SV=1	8	3	3	3	641	74.6	8.95	0	3	1
TRUE	Master Protein	O94925	Glutaminase kidney isoform, mitochondrial OS=Homo sapiens OX=9606 GN=GLS PE=1 SV=1	9	2	2	2	669	73.4	7.77	0	2	1
TRUE	Master Protein	P58004	Sestrin-2 OS=Homo sapiens OX=9606 GN=SESN2 PE=1 SV=1	4	1	1	1	480	54.5	5.9	0	1	1
TRUE	Master Protein	Q8NGC4	Olfactory receptor 10G3 OS=Homo sapiens OX=9606 GN=OR10G3 PE=3 SV=1	2	1	1	1	313	35	8.92	0	1	1
TRUE	Master Protein	C9JEU5	Fibrinogen gamma chain OS=Homo sapiens OX=9606 GN=FGG PE=1 SV=1	7	2	2	2	445	50.3	6.09	0	2	1
TRUE	Master Protein	Q9NZ08	Endoplasmic reticulum aminopeptidase 1 OS=Homo sapiens OX=9606 GN=ERAP1 PE=1 SV=3	7	2	2	2	941	107.2	6.46	0	2	1
TRUE	Master Protein	Q6ZMZ3	Nesprin-3 OS=Homo sapiens OX=9606 GN=SYNE3 PE=1 SV=2	5	2	2	2	975	112.1	6.23	0	2	1
TRUE	Master Protein	P00519	Tyrosine-protein kinase ABL1 OS=Homo sapiens OX=9606 GN=ABL1 PE=1 SV=4	4	2	2	2	1130	122.8	8.66	0	2	1
TRUE	Master Protein	H0YJJ2	ATP-dependent RNA helicase TDRD9 (Fragment) OS=Homo sapiens OX=9606 GN=TDRD9 PE=1 SV=1	5	2	3	2	918	104.4	7.42	0	2	1
TRUE	Master Protein	A0A2H4UKA7	Piezo-type mechanosensitive ion channel component OS=Homo sapiens OX=9606 GN=PIEZO2 PE=1 SV=1	3	5	5	5	2865	330.3	6.4	0	5	1
TRUE	Master Protein	P48444	Coatomer subunit delta OS=Homo sapiens OX=9606 GN=ARCN1 PE=1 SV=1	5	1	1	1	511	57.2	6.21	0	1	1
TRUE	Master Protein	Q8NI35	InaD-like protein OS=Homo sapiens OX=9606 GN=PATJ PE=1 SV=3	3	2	2	2	1801	196.2	4.94	0	2	1
TRUE	Master Protein	Q9UJG1	Motile sperm domain-containing protein 1 OS=Homo sapiens OX=9606 GN=MOSPD1 PE=1 SV=1	3	1	1	1	213	24.1	7.78	0	1	1
TRUE	Master Protein	P41159	Leptin OS=Homo sapiens OX=9606 GN=LEP PE=1 SV=1	22	1	1	1	167	18.6	6.37	0	1	1
TRUE	Master Protein	F8VXS2	Calcium-binding and coiled-coil domain-containing protein 1 (Fragment) OS=Homo sapiens OX=9606 GN=CALCOCO1 PE=1 SV=8	13	1	2	1	160	17.6	5.54	0	1	1
TRUE	Master Protein	Q9H0Q0	CYFIP-related Rac1 interactor A OS=Homo sapiens OX=9606 GN=CYRIA PE=2 SV=1	8	1	1	1	323	37.3	6.01	0	1	1
TRUE	Master Protein	Q562F6	Shugoshin 2 OS=Homo sapiens OX=9606 GN=SGO2 PE=1 SV=2	2	1	1	1	1265	144.7	7.91	0	1	1
TRUE	Master Protein	O95409	Zinc finger protein ZIC 2 OS=Homo sapiens OX=9606 GN=ZIC2 PE=1 SV=2	10	4	5	2	532	55	8.41	0	4	1
TRUE	Master Protein	A0A7P0T9L1	Dystrobrevin OS=Homo sapiens OX=9606 GN=DTNA PE=1 SV=1	9	3	3	2	682	77.1	6.86	0	3	1
TRUE	Master Protein	Q9H1R3	Myosin light chain kinase 2, skeletal/cardiac muscle OS=Homo sapiens OX=9606 GN=MYLK2 PE=1 SV=3	5	2	2	2	596	64.6	7.02	0	2	1
TRUE	Master Protein	P14923	Junction plakoglobin OS=Homo sapiens OX=9606 GN=JUP PE=1 SV=3	9	2	2	2	745	81.7	6.14	0	2	1
TRUE	Master Protein	Q8NGL0	Olfactory receptor 5L2 OS=Homo sapiens OX=9606 GN=OR5L2 PE=2 SV=1	3	1	1	1	311	34.7	8.1	0	1	1
TRUE	Master Protein	Q01415	N-acetylgalactosamine kinase OS=Homo sapiens OX=9606 GN=GALK2 PE=1 SV=1	3	1	1	1	458	50.3	6.61	0	1	1
TRUE	Master Protein	A0A0C4DG20	Sperm-associated antigen 16 protein OS=Homo sapiens OX=9606 GN=SPAG16 PE=1 SV=1	18	2	2	2	251	29.1	8.82	0	2	1
TRUE	Master Protein	Q15052	Rho guanine nucleotide exchange factor 6 OS=Homo sapiens OX=9606 GN=ARHGEF6 PE=1 SV=2	8	3	3	3	776	87.4	6.05	0	3	1
TRUE	Master Protein	Q13426	DNA repair protein XRCC4 OS=Homo sapiens OX=9606 GN=XRCC4 PE=1 SV=2	7	1	1	1	336	38.3	4.98	0	1	1
TRUE	Master Protein	P56730	Neurotrypsin OS=Homo sapiens OX=9606 GN=PRSS12 PE=2 SV=2	6	2	2	2	875	97	8.03	0	2	1
TRUE	Master Protein	Q96P88	Putative gonadotropin-releasing hormone II receptor OS=Homo sapiens OX=9606 GN=GNRHR2 PE=5 SV=4	11	1	1	1	292	32.5	9.26	0	1	1
TRUE	Master Protein	Q5TBR0	Sialic acid synthase (Fragment) OS=Homo sapiens OX=9606 GN=NANS PE=1 SV=1	36	1	2	1	115	12.4	5.83	0	1	1
TRUE	Master Protein	A0A3B3IS06	Treacle protein (Fragment) OS=Homo sapiens OX=9606 GN=TCOF1 PE=1 SV=1	4	3	3	3	1358	138.6	8.62	0	3	1
TRUE	Master Protein	Q2HXU8	C-type lectin domain family 12 member B OS=Homo sapiens OX=9606 GN=CLEC12B PE=1 SV=1	5	1	1	1	276	31.6	5.69	0	1	1
TRUE	Master Protein	P23508	Colorectal mutant cancer protein OS=Homo sapiens OX=9606 GN=MCC PE=1 SV=2	7	3	3	3	829	93	5.52	0	3	1
TRUE	Master Protein	Q8NE09	Regulator of G-protein signaling 22 OS=Homo sapiens OX=9606 GN=RGS22 PE=1 SV=3	2	2	2	2	1264	147.1	7.9	0	2	1
TRUE	Master Protein	P37059	17-beta-hydroxysteroid dehydrogenase type 2 OS=Homo sapiens OX=9606 GN=HSD17B2 PE=1 SV=1	12	2	2	2	387	42.8	8.5	0	2	1
TRUE	Master Protein	Q5JTC6	APC membrane recruitment protein 1 OS=Homo sapiens OX=9606 GN=AMER1 PE=1 SV=2	1	1	1	1	1135	124	4.84	0	1	1
TRUE	Master Protein	G5EA31	Protein transport protein Sec24C OS=Homo sapiens OX=9606 GN=SEC24C PE=1 SV=1	4	1	1	1	1042	111.9	6.37	0	1	1
TRUE	Master Protein	Q15477	Helicase SKI2W OS=Homo sapiens OX=9606 GN=SKIV2L PE=1 SV=3	6	3	3	3	1246	137.7	6.06	0	3	1
TRUE	Master Protein	A6NKH3	Putative 60S ribosomal protein L37a-like protein OS=Homo sapiens OX=9606 GN=RPL37AP8 PE=5 SV=2	11	1	1	1	93	10.6	10.2	0	1	1
TRUE	Master Protein	A0A0C4DH01	DNA-directed RNA polymerase III subunit RPC5 OS=Homo sapiens OX=9606 GN=POLR3E PE=1 SV=1	6	2	2	2	672	75.7	6.8	0	2	1
TRUE	Master Protein	K7ERC6	Glucose-6-phosphate isomerase (Fragment) OS=Homo sapiens OX=9606 GN=GPI PE=1 SV=9	20	1	1	1	170	19.6	9.23	0	1	1
TRUE	Master Protein	Q32MQ0	Zinc finger protein 750 OS=Homo sapiens OX=9606 GN=ZNF750 PE=1 SV=1	4	1	1	1	723	77.3	8.18	0	1	1
TRUE	Master Protein	H0Y783	FERM, ARHGEF and pleckstrin domain-containing protein 1 (Fragment) OS=Homo sapiens OX=9606 GN=FARP1 PE=1 SV=2	13	1	2	1	215	24.7	7.8	0	1	1
TRUE	Master Protein	Q6P4Q7	Metal transporter CNNM4 OS=Homo sapiens OX=9606 GN=CNNM4 PE=1 SV=3	8	3	4	3	775	86.6	6.07	0	3	1
TRUE	Master Protein	Q6ZVC0	Neuronal tyrosine-phosphorylated phosphoinositide-3-kinase adapter 1 OS=Homo sapiens OX=9606 GN=NYAP1 PE=1 SV=1	10	2	2	2	841	87.9	9.66	0	2	1
TRUE	Master Protein	H0Y586	Proteasome subunit alpha type-7 (Fragment) OS=Homo sapiens OX=9606 GN=PSMA7 PE=1 SV=1	15	2	2	2	187	21.2	8.87	0	2	1
TRUE	Master Protein	Q5HYK9	Zinc finger protein 667 OS=Homo sapiens OX=9606 GN=ZNF667 PE=1 SV=2	8	2	3	2	610	70.1	9.73	0	2	1
TRUE	Master Protein	P22455	Fibroblast growth factor receptor 4 OS=Homo sapiens OX=9606 GN=FGFR4 PE=1 SV=2	5	2	2	2	802	87.9	6.81	0	2	1
TRUE	Master Protein	O95377	Gap junction beta-5 protein OS=Homo sapiens OX=9606 GN=GJB5 PE=1 SV=2	12	1	1	1	273	31.1	8.19	0	1	1
TRUE	Master Protein	Q5JUK2	Spermatogenesis- and oogenesis-specific basic helix-loop-helix-containing protein 1 OS=Homo sapiens OX=9606 GN=SOHLH1 PE=1 SV=4	13	1	1	1	328	34.5	5.38	0	1	1
TRUE	Master Protein	Q96S52	GPI transamidase component PIG-S OS=Homo sapiens OX=9606 GN=PIGS PE=1 SV=3	3	1	1	1	555	61.6	6.49	0	1	1
TRUE	Master Protein	F8W9W8	Solute carrier organic anion transporter family member OS=Homo sapiens OX=9606 GN=SLCO2A1 PE=1 SV=1	6	1	1	1	415	45	9.38	0	1	1
TRUE	Master Protein	Q8N4W9	Zinc finger protein 808 OS=Homo sapiens OX=9606 GN=ZNF808 PE=1 SV=2	6	2	2	1	903	104.8	9.48	0	2	1
TRUE	Master Protein	Q8NEP9	Zinc finger protein 555 OS=Homo sapiens OX=9606 GN=ZNF555 PE=1 SV=4	2	1	1	1	628	73	9.04	0	1	1
TRUE	Master Protein	E5RIC7	DNA topoisomerase I (Fragment) OS=Homo sapiens OX=9606 GN=TOP1MT PE=1 SV=2	15	3	3	3	376	44	8.24	0	3	1
TRUE	Master Protein	O00716	Transcription factor E2F3 OS=Homo sapiens OX=9606 GN=E2F3 PE=1 SV=1	14	2	2	2	465	49.1	5.44	0	2	1
TRUE	Master Protein	H3BTQ3	Reduced folate transporter OS=Homo sapiens OX=9606 GN=SLC19A1 PE=1 SV=1	3	1	1	1	545	60	10.07	0	1	1
TRUE	Master Protein	Q9P225	Dynein axonemal heavy chain 2 OS=Homo sapiens OX=9606 GN=DNAH2 PE=1 SV=3	6	12	12	12	4427	507.4	6.37	0	12	1
TRUE	Master Protein	A0A2R8Y7I9	SWI/SNF-related matrix-associated actin-dependent regulator of chromatin subfamily E member 1 OS=Homo sapiens OX=9606 GN=SMARCE1 PE=1 SV=1	16	2	3	1	332	38	5.49	0	2	1
TRUE	Master Protein	P13196	5-aminolevulinate synthase, non-specific, mitochondrial OS=Homo sapiens OX=9606 GN=ALAS1 PE=1 SV=2	10	3	3	3	640	70.5	8.46	0	3	1
TRUE	Master Protein	P20941	Phosducin OS=Homo sapiens OX=9606 GN=PDC PE=1 SV=1	27	3	3	3	246	28.2	5.14	0	3	1
TRUE	Master Protein	Q9UMW8	Ubl carboxyl-terminal hydrolase 18 OS=Homo sapiens OX=9606 GN=USP18 PE=1 SV=1	12	3	4	1	372	43	7.8	0	3	1
TRUE	Master Protein	Q92681	Regulatory solute carrier protein family 1 member 1 OS=Homo sapiens OX=9606 GN=RSC1A1 PE=1 SV=1	6	1	1	1	617	66.7	4.87	0	1	1
TRUE	Master Protein	P42357	Histidine ammonia-lyase OS=Homo sapiens OX=9606 GN=HAL PE=1 SV=1	4	2	2	2	657	72.7	6.95	0	2	1
TRUE	Master Protein	H7C3A1	Arsenite-resistance protein 2 (Fragment) OS=Homo sapiens OX=9606 GN=SRRT PE=1 SV=1	2	1	1	1	499	56.7	6.3	0	1	1
TRUE	Master Protein	E9PK82	40S ribosomal protein S3 (Fragment) OS=Homo sapiens OX=9606 GN=RPS3 PE=1 SV=1	6	1	1	1	128	14.3	9.22	0	1	1
TRUE	Master Protein	A0A087X089	C-C motif chemokine OS=Homo sapiens OX=9606 GN=CCL14 PE=1 SV=1	29	1	1	1	115	13.1	8.57	0	1	1
TRUE	Master Protein	Q92915	Fibroblast growth factor 14 OS=Homo sapiens OX=9606 GN=FGF14 PE=1 SV=1	9	1	2	1	247	27.7	10.1	0	1	1
TRUE	Master Protein	Q96SQ9	Cytochrome P450 2S1 OS=Homo sapiens OX=9606 GN=CYP2S1 PE=1 SV=2	8	2	2	2	504	55.8	8.62	0	2	1
TRUE	Master Protein	Q8WZ60	Kelch-like protein 6 OS=Homo sapiens OX=9606 GN=KLHL6 PE=1 SV=3	9	2	2	2	621	70.3	6.29	0	2	1
TRUE	Master Protein	Q9H040	DNA-dependent metalloprotease SPRTN OS=Homo sapiens OX=9606 GN=SPRTN PE=1 SV=2	12	2	3	2	489	55.1	8.15	0	2	1
TRUE	Master Protein	V9GYE8	Serine racemase OS=Homo sapiens OX=9606 GN=SRR PE=1 SV=1	37	1	1	1	114	12.4	4.75	0	1	1
TRUE	Master Protein	H0Y7A5	GTP-binding protein 2 (Fragment) OS=Homo sapiens OX=9606 GN=GTPBP2 PE=1 SV=8	14	2	2	2	315	35.2	7.01	0	2	1
TRUE	Master Protein	I3L4H1	Phosphatidylinositol transfer protein alpha isoform (Fragment) OS=Homo sapiens OX=9606 GN=PITPNA PE=1 SV=1	27	3	3	3	209	24.7	8.56	0	3	1
TRUE	Master Protein	Q5VUG0	Scm-like with four MBT domains protein 2 OS=Homo sapiens OX=9606 GN=SFMBT2 PE=1 SV=1	16	5	5	5	894	100.5	6.55	0	5	1
TRUE	Master Protein	Q6PI98	INO80 complex subunit C OS=Homo sapiens OX=9606 GN=INO80C PE=1 SV=1	30	2	2	2	192	20.6	10.02	0	2	1
TRUE	Master Protein	Q03924	Zinc finger protein 117 OS=Homo sapiens OX=9606 GN=ZNF117 PE=2 SV=5	2	1	1	1	483	56.3	9.33	0	1	1
TRUE	Master Protein	Q6YN16	Hydroxysteroid dehydrogenase-like protein 2 OS=Homo sapiens OX=9606 GN=HSDL2 PE=1 SV=1	14	4	4	4	418	45.4	7.99	0	4	1
TRUE	Master Protein	G5EA48	SLIT-ROBO Rho GTPase activating protein 1, isoform CRA_a OS=Homo sapiens OX=9606 GN=SRGAP1 PE=1 SV=1	7	2	2	2	1022	116.8	6.74	0	2	1
TRUE	Master Protein	P0DMB2	Uncharacterized protein C8orf88 OS=Homo sapiens OX=9606 GN=C8orf88 PE=4 SV=1	20	1	1	1	117	13.4	9.77	0	1	1
TRUE	Master Protein	Q08043	Alpha-actinin-3 OS=Homo sapiens OX=9606 GN=ACTN3 PE=1 SV=2	9	3	4	3	901	103.2	5.52	0	3	1
TRUE	Master Protein	A0A087X0X9	Pro-neuregulin-1, membrane-bound isoform OS=Homo sapiens OX=9606 GN=NRG1 PE=4 SV=1	8	2	2	2	254	26.5	10.3	0	2	1
TRUE	Master Protein	Q6UWS5	Protein PET117 homolog, mitochondrial OS=Homo sapiens OX=9606 GN=PET117 PE=1 SV=1	15	1	1	1	81	9.2	10.1	0	1	1
TRUE	Master Protein	F5GY86	Solute carrier family 22 member 1 (Fragment) OS=Homo sapiens OX=9606 GN=SLC22A1 PE=1 SV=1	85	1	1	1	48	5.4	9.99	0	1	1
TRUE	Master Protein	E9PMK4	LBH domain-containing protein 1 (Fragment) OS=Homo sapiens OX=9606 GN=LBHD1 PE=1 SV=7	6	1	1	1	264	29.1	4.77	0	1	1
TRUE	Master Protein	A0A075B7D3	Protein HEATR9 OS=Homo sapiens OX=9606 GN=HEATR9 PE=4 SV=1	15	2	2	2	283	33.6	9.25	0	2	1
TRUE	Master Protein	P55916	Mitochondrial uncoupling protein 3 OS=Homo sapiens OX=9606 GN=UCP3 PE=1 SV=1	6	1	2	1	312	34.2	9.17	0	1	1
TRUE	Master Protein	Q10567	AP-1 complex subunit beta-1 OS=Homo sapiens OX=9606 GN=AP1B1 PE=1 SV=3	5	3	4	3	949	104.5	5.06	0	3	1
TRUE	Master Protein	Q9H814	Phosphorylated adapter RNA export protein OS=Homo sapiens OX=9606 GN=PHAX PE=1 SV=1	8	2	2	2	394	44.4	5.4	0	2	1
TRUE	Master Protein	H3BND4	Pyridoxal-dependent decarboxylase domain-containing protein 1 OS=Homo sapiens OX=9606 GN=PDXDC1 PE=1 SV=1	6	2	2	1	806	88.7	5.48	0	2	1
TRUE	Master Protein	O14730	Serine/threonine-protein kinase RIO3 OS=Homo sapiens OX=9606 GN=RIOK3 PE=1 SV=2	8	2	2	2	519	59.1	5.76	0	2	1
TRUE	Master Protein	Q5I7T1	Putative Dol-P-Glc:Glc(2)Man(9)GlcNAc(2)-PP-Dol alpha-1,2-glucosyltransferase OS=Homo sapiens OX=9606 GN=ALG10B PE=1 SV=2	7	2	2	2	473	55.4	9.19	0	2	1
TRUE	Master Protein	E5RI87	E3 ubiquitin-protein ligase RNF130 OS=Homo sapiens OX=9606 GN=RNF130 PE=1 SV=1	12	2	2	2	419	46.5	8.73	0	2	1
TRUE	Master Protein	E7ETN3	Complement factor B OS=Homo sapiens OX=9606 PE=1 SV=1	4	2	2	2	1115	123.9	6.8	0	2	1
TRUE	Master Protein	P21506	Zinc finger protein 10 OS=Homo sapiens OX=9606 GN=ZNF10 PE=1 SV=3	4	1	1	1	573	66.4	8.32	0	1	1
TRUE	Master Protein	Q6PKX4	Docking protein 6 OS=Homo sapiens OX=9606 GN=DOK6 PE=1 SV=1	12	2	2	2	331	38.3	8.48	0	2	1
TRUE	Master Protein	A8MWA4	Putative zinc finger protein 705EP OS=Homo sapiens OX=9606 GN=ZNF705EP PE=5 SV=2	16	2	5	2	300	34.7	8.72	0	2	1
TRUE	Master Protein	Q14117	Dihydropyrimidinase OS=Homo sapiens OX=9606 GN=DPYS PE=1 SV=1	19	3	4	3	519	56.6	7.27	0	3	1
TRUE	Master Protein	A8MVX0	Rho guanine nucleotide exchange factor 33 OS=Homo sapiens OX=9606 GN=ARHGEF33 PE=2 SV=2	5	3	4	3	844	94.6	6.81	0	3	1
TRUE	Master Protein	A0A494C0Y6	Werner syndrome ATP-dependent helicase (Fragment) OS=Homo sapiens OX=9606 GN=WRN PE=1 SV=1	15	2	2	1	209	24.1	4.59	0	2	1
TRUE	Master Protein	O75459	P antigen family member 1 OS=Homo sapiens OX=9606 GN=PAGE1 PE=1 SV=2	20	1	1	1	146	16.1	4.22	0	1	1
TRUE	Master Protein	E9PKX2	Stromelysin-1 OS=Homo sapiens OX=9606 GN=MMP3 PE=4 SV=1	67	1	1	1	42	4.7	8.88	0	1	1
TRUE	Master Protein	Q6WRX3	Protein zyg-11 homolog A OS=Homo sapiens OX=9606 GN=ZYG11A PE=2 SV=3	1	1	1	1	759	85.8	7.97	0	1	1
TRUE	Master Protein	C9JN71	Zinc finger protein 878 OS=Homo sapiens OX=9606 GN=ZNF878 PE=3 SV=2	15	3	3	3	531	61.5	9.45	0	3	1
TRUE	Master Protein	H7BYX6	Neural cell adhesion molecule 1 OS=Homo sapiens OX=9606 GN=NCAM1 PE=1 SV=2	7	2	2	2	725	80.2	4.88	0	2	1
TRUE	Master Protein	Q9UIF3	Tektin-2 OS=Homo sapiens OX=9606 GN=TEKT2 PE=1 SV=1	5	1	1	1	430	49.6	5.55	0	1	1
TRUE	Master Protein	O60687	Sushi repeat-containing protein SRPX2 OS=Homo sapiens OX=9606 GN=SRPX2 PE=1 SV=1	4	1	1	1	465	52.9	7.25	0	1	1
TRUE	Master Protein	B2RXH4	BTB/POZ domain-containing protein 18 OS=Homo sapiens OX=9606 GN=BTBD18 PE=1 SV=1	7	3	4	3	712	77.9	5	0	3	1
TRUE	Master Protein	P21359	Neurofibromin OS=Homo sapiens OX=9606 GN=NF1 PE=1 SV=2	4	4	8	4	2839	319.2	7.39	0	4	1
TRUE	Master Protein	P54707	Potassium-transporting ATPase alpha chain 2 OS=Homo sapiens OX=9606 GN=ATP12A PE=1 SV=3	5	2	2	2	1039	115.4	6.55	0	2	1
TRUE	Master Protein	Q3SX64	Outer dense fiber protein 3-like protein 2 OS=Homo sapiens OX=9606 GN=ODF3L2 PE=1 SV=2	38	3	3	3	289	30.8	9.95	0	3	1
TRUE	Master Protein	Q5T0T0	E3 ubiquitin-protein ligase MARCHF8 OS=Homo sapiens OX=9606 GN=MARCHF8 PE=1 SV=1	8	1	1	1	291	32.9	7.84	0	1	1
TRUE	Master Protein	Q8NH41	Olfactory receptor 4K15 OS=Homo sapiens OX=9606 GN=OR4K15 PE=2 SV=3	3	1	2	1	324	36.5	8.97	0	1	1
TRUE	Master Protein	Q9BVM2	Protein DPCD OS=Homo sapiens OX=9606 GN=DPCD PE=1 SV=2	20	1	1	1	203	23.2	9.03	0	1	1
TRUE	Master Protein	H0Y9N7	Inhibitor of Bruton tyrosine kinase (Fragment) OS=Homo sapiens OX=9606 GN=IBTK PE=1 SV=1	29	2	2	2	128	14.1	10.11	0	2	1
TRUE	Master Protein	Q9BXT6	RNA helicase Mov10l1 OS=Homo sapiens OX=9606 GN=MOV10L1 PE=2 SV=1	4	2	3	2	1211	135.2	6.46	0	2	1
TRUE	Master Protein	Q9BQC3	2-(3-amino-3-carboxypropyl)histidine synthase subunit 2 OS=Homo sapiens OX=9606 GN=DPH2 PE=1 SV=1	5	1	1	1	489	52.1	5.53	0	1	1
TRUE	Master Protein	Q52LR7	Enhancer of polycomb homolog 2 OS=Homo sapiens OX=9606 GN=EPC2 PE=1 SV=2	8	3	3	3	807	91	8.73	0	3	1
TRUE	Master Protein	K7EN50	Tubulin polyglutamylase complex subunit 2 (Fragment) OS=Homo sapiens OX=9606 GN=TPGS2 PE=1 SV=1	29	1	1	1	119	13.5	7.03	0	1	1
TRUE	Master Protein	P15918	V(D)J recombination-activating protein 1 OS=Homo sapiens OX=9606 GN=RAG1 PE=1 SV=2	3	2	2	2	1043	119	8.68	0	2	1
TRUE	Master Protein	Q6BDI9	Rab15 effector protein OS=Homo sapiens OX=9606 GN=REP15 PE=1 SV=4	12	1	1	1	236	26.6	7.25	0	1	1
TRUE	Master Protein	A0A8I5KQ70	Unconventional myosin-Va (Fragment) OS=Homo sapiens OX=9606 GN=MYO5A PE=4 SV=1	25	3	3	2	228	25.6	5.14	0	3	1
TRUE	Master Protein	Q9NZT1	Calmodulin-like protein 5 OS=Homo sapiens OX=9606 GN=CALML5 PE=1 SV=2	29	2	2	2	146	15.9	4.44	0	2	1
TRUE	Master Protein	Q86V40	Metalloprotease TIKI1 OS=Homo sapiens OX=9606 GN=TRABD2A PE=2 SV=3	10	2	2	2	505	57.6	8.85	0	2	1
TRUE	Master Protein	G3V111	Serine/threonine-protein phosphatase OS=Homo sapiens OX=9606 GN=PPP3CC PE=1 SV=1	10	2	2	2	326	37.4	6.52	0	2	1
TRUE	Master Protein	Q9NSJ1	Putative zinc finger protein 355P OS=Homo sapiens OX=9606 GN=ZNF355P PE=5 SV=2	10	2	2	2	428	49.7	8.6	0	2	1
TRUE	Master Protein	Q8WVP5	Tumor necrosis factor alpha-induced protein 8-like protein 1 OS=Homo sapiens OX=9606 GN=TNFAIP8L1 PE=1 SV=2	5	1	1	1	186	20.8	9.5	0	1	1
TRUE	Master Protein	Q2KHR3	Glutamine and serine-rich protein 1 OS=Homo sapiens OX=9606 GN=QSER1 PE=1 SV=3	1	2	2	2	1735	189.9	7.08	0	2	1
TRUE	Master Protein	J3KRK2	Myomesin-1 (Fragment) OS=Homo sapiens OX=9606 GN=MYOM1 PE=1 SV=1	32	1	1	1	121	14.3	5.36	0	1	1
TRUE	Master Protein	Q9BZQ2	Testicular spindle-associated protein SHCBP1L OS=Homo sapiens OX=9606 GN=SHCBP1L PE=1 SV=3	6	3	3	3	653	72.6	5.31	0	3	1
TRUE	Master Protein	E7ESJ7	Protein FAM114A2 OS=Homo sapiens OX=9606 GN=FAM114A2 PE=1 SV=1	6	2	2	2	435	47.9	4.75	0	2	1
TRUE	Master Protein	C9JSM2	Cytohesin-interacting protein (Fragment) OS=Homo sapiens OX=9606 GN=CYTIP PE=1 SV=1	19	1	1	1	131	14.4	5.48	0	1	1
TRUE	Master Protein	Q9UG01	Intraflagellar transport protein 172 homolog OS=Homo sapiens OX=9606 GN=IFT172 PE=1 SV=2	3	3	3	3	1749	197.5	6.13	0	3	1
TRUE	Master Protein	A0A8I5KX04	Pre-mRNA cleavage complex 2 protein Pcf11 OS=Homo sapiens OX=9606 GN=PCF11 PE=4 SV=1	4	3	4	3	1686	187.9	8.66	0	3	1
TRUE	Master Protein	J3QTJ5	Leucine-rich repeat-containing protein 37A3 OS=Homo sapiens OX=9606 GN=LRRC37A3 PE=1 SV=1	7	2	2	1	752	84.1	8.32	0	2	1
TRUE	Master Protein	A0A0A0MSN4	Angiotensin-converting enzyme OS=Homo sapiens OX=9606 GN=ACE PE=1 SV=1	4	2	2	2	1242	142.3	6.23	0	2	1
TRUE	Master Protein	Q8N9L9	Peroxisomal succinyl-coenzyme A thioesterase OS=Homo sapiens OX=9606 GN=ACOT4 PE=1 SV=2	11	1	1	1	421	46.3	8.07	0	1	1
TRUE	Master Protein	O14625	C-X-C motif chemokine 11 OS=Homo sapiens OX=9606 GN=CXCL11 PE=1 SV=1	19	1	1	1	94	10.4	9.89	0	1	1
TRUE	Master Protein	Q9UBW7	Zinc finger MYM-type protein 2 OS=Homo sapiens OX=9606 GN=ZMYM2 PE=1 SV=1	6	5	5	5	1377	154.8	6.34	0	5	1
TRUE	Master Protein	Q9BXW3	Putative uncharacterized protein SNHG12 OS=Homo sapiens OX=9606 GN=SNHG12 PE=5 SV=1	45	1	1	1	62	7	4.72	0	1	1
TRUE	Master Protein	O95256	Interleukin-18 receptor accessory protein OS=Homo sapiens OX=9606 GN=IL18RAP PE=1 SV=1	13	3	3	3	599	68.3	8.38	0	3	1
TRUE	Master Protein	E9PGV9	ATP-binding cassette sub-family G member 1 OS=Homo sapiens OX=9606 GN=ABCG1 PE=1 SV=1	4	1	1	1	824	90.8	7.93	0	1	1
TRUE	Master Protein	P82987	ADAMTS-like protein 3 OS=Homo sapiens OX=9606 GN=ADAMTSL3 PE=1 SV=4	2	2	3	2	1691	188.6	7.83	0	2	1
TRUE	Master Protein	R4GMY8	Elongin-C OS=Homo sapiens OX=9606 GN=ELOC PE=1 SV=1	42	1	2	1	65	7	5.81	0	1	1
TRUE	Master Protein	Q9HCE3	Zinc finger protein 532 OS=Homo sapiens OX=9606 GN=ZNF532 PE=1 SV=2	1	1	1	1	1301	141.6	8.65	0	1	1
TRUE	Master Protein	B7Z7M5	Protection of telomeres protein 1 OS=Homo sapiens OX=9606 GN=POT1 PE=1 SV=1	2	1	1	1	580	65	7.8	0	1	1
TRUE	Master Protein	Q9P1C3	Putative uncharacterized protein PRO2829 OS=Homo sapiens OX=9606 GN=PRO2829 PE=5 SV=1	20	1	1	1	46	5.4	10.93	0	1	1
TRUE	Master Protein	C9J598	Uncharacterized protein C2orf73 (Fragment) OS=Homo sapiens OX=9606 GN=C2orf73 PE=1 SV=1	13	3	3	3	223	25	9.25	0	3	1
TRUE	Master Protein	F5H4Z8	Thrombospondin-3 OS=Homo sapiens OX=9606 GN=THBS3 PE=1 SV=2	5	2	2	2	947	103.2	4.64	0	2	1
TRUE	Master Protein	A0A804HJ30	Bardet-Biedl syndrome 2 protein homolog OS=Homo sapiens OX=9606 GN=BBS2 PE=1 SV=1	4	2	2	1	686	75.8	5.88	0	2	1
TRUE	Master Protein	P41240	Tyrosine-protein kinase CSK OS=Homo sapiens OX=9606 GN=CSK PE=1 SV=1	5	1	1	1	450	50.7	7.06	0	1	1
TRUE	Master Protein	Q6ZT98	Tubulin polyglutamylase TTLL7 OS=Homo sapiens OX=9606 GN=TTLL7 PE=1 SV=2	16	6	8	6	887	102.9	9.29	0	6	1
TRUE	Master Protein	Q49AT5	CPXM2 protein OS=Homo sapiens OX=9606 GN=CPXM2 PE=1 SV=1	14	1	1	1	224	25.3	7.58	0	1	1
TRUE	Master Protein	Q9NST1	1-acylglycerol-3-phosphate O-acyltransferase PNPLA3 OS=Homo sapiens OX=9606 GN=PNPLA3 PE=1 SV=2	4	1	1	1	481	52.8	6.7	0	1	1
TRUE	Master Protein	A8MUH2	ATP synthase-coupling factor 6, mitochondrial OS=Homo sapiens OX=9606 GN=ATP5PF PE=1 SV=1	23	1	1	1	119	13.9	9.41	0	1	1
TRUE	Master Protein	Q9NPL8	Complex I assembly factor TIMMDC1, mitochondrial OS=Homo sapiens OX=9606 GN=TIMMDC1 PE=1 SV=2	11	1	1	1	285	32.2	8.5	0	1	1
TRUE	Master Protein	Q05469	Hormone-sensitive lipase OS=Homo sapiens OX=9606 GN=LIPE PE=1 SV=4	4	1	1	1	1076	116.5	6.7	0	1	1
TRUE	Master Protein	Q14995	Nuclear receptor subfamily 1 group D member 2 OS=Homo sapiens OX=9606 GN=NR1D2 PE=1 SV=4	6	1	1	1	579	64.6	7.84	0	1	1
TRUE	Master Protein	H0YE86	Granulocyte colony-stimulating factor receptor (Fragment) OS=Homo sapiens OX=9606 GN=CSF3R PE=1 SV=1	6	1	1	1	388	42.1	6.29	0	1	1
TRUE	Master Protein	A0A0G2JPN6	Transient receptor potential cation channel subfamily M member 1 OS=Homo sapiens OX=9606 GN=TRPM1 PE=1 SV=1	7	5	5	1	1603	182.1	6.93	0	5	1
TRUE	Master Protein	P41968	Melanocortin receptor 3 OS=Homo sapiens OX=9606 GN=MC3R PE=1 SV=3	6	1	1	1	323	36	6.8	0	1	1
TRUE	Master Protein	Q5C9Z4	Nucleolar MIF4G domain-containing protein 1 OS=Homo sapiens OX=9606 GN=NOM1 PE=1 SV=1	3	2	2	2	860	96.2	8.1	0	2	1
TRUE	Master Protein	A0A1B0GTN0	Voltage-dependent L-type calcium channel subunit alpha OS=Homo sapiens OX=9606 GN=CACNA1D PE=1 SV=1	10	8	9	8	2170	246	6.7	0	8	1
TRUE	Master Protein	Q9NV70	Exocyst complex component 1 OS=Homo sapiens OX=9606 GN=EXOC1 PE=1 SV=4	5	3	3	3	894	101.9	6.61	0	3	1
TRUE	Master Protein	A6NHJ4	Zinc finger protein 860 OS=Homo sapiens OX=9606 GN=ZNF860 PE=1 SV=3	7	3	3	3	632	73.7	9.33	0	3	1
TRUE	Master Protein	P43681	Neuronal acetylcholine receptor subunit alpha-4 OS=Homo sapiens OX=9606 GN=CHRNA4 PE=1 SV=2	6	2	2	2	627	69.9	7.21	0	2	1
TRUE	Master Protein	H3BT24	Transcription factor 4 (Fragment) OS=Homo sapiens OX=9606 GN=TCF4 PE=1 SV=2	7	1	1	1	287	30.7	8.29	0	1	1
TRUE	Master Protein	Q9BXS9	Solute carrier family 26 member 6 OS=Homo sapiens OX=9606 GN=SLC26A6 PE=1 SV=1	3	1	1	1	759	82.9	8.37	0	1	1
TRUE	Master Protein	O15240	Neurosecretory protein VGF OS=Homo sapiens OX=9606 GN=VGF PE=1 SV=2	5	2	2	2	615	67.2	4.78	0	2	1
TRUE	Master Protein	Q9UPZ6	Thrombospondin type-1 domain-containing protein 7A OS=Homo sapiens OX=9606 GN=THSD7A PE=1 SV=4	3	3	3	3	1657	185.2	7.43	0	3	1
TRUE	Master Protein	P59051	Putative uncharacterized protein encoded by BRWD1-AS2 OS=Homo sapiens OX=9606 GN=BRWD1-AS2 PE=5 SV=1	7	1	1	1	145	16.1	12.1	0	1	1
TRUE	Master Protein	J3KQ52	Granzyme B OS=Homo sapiens OX=9606 GN=GZMB PE=1 SV=1	15	1	1	1	235	26.4	9.57	0	1	1
TRUE	Master Protein	Q9BUE0	Mediator of RNA polymerase II transcription subunit 18 OS=Homo sapiens OX=9606 GN=MED18 PE=1 SV=1	10	1	1	1	208	23.6	6.54	0	1	1
TRUE	Master Protein	Q7L099	Protein RUFY3 OS=Homo sapiens OX=9606 GN=RUFY3 PE=1 SV=1	15	3	3	3	469	52.9	5.49	0	3	1
TRUE	Master Protein	Q03112	Histone-lysine N-methyltransferase MECOM OS=Homo sapiens OX=9606 GN=MECOM PE=1 SV=3	9	5	5	2	1230	138	6.44	0	5	1
TRUE	Master Protein	Q9UKF6	Cleavage and polyadenylation specificity factor subunit 3 OS=Homo sapiens OX=9606 GN=CPSF3 PE=1 SV=1	8	2	2	2	684	77.4	5.6	0	2	1
TRUE	Master Protein	Q8TC76	Protein FAM110B OS=Homo sapiens OX=9606 GN=FAM110B PE=1 SV=1	9	1	1	1	370	40.7	9.39	0	1	1
TRUE	Master Protein	O94892	Zinc finger protein 432 OS=Homo sapiens OX=9606 GN=ZNF432 PE=1 SV=1	15	4	5	4	652	74.8	8.75	0	4	1
TRUE	Master Protein	O15169	Axin-1 OS=Homo sapiens OX=9606 GN=AXIN1 PE=1 SV=2	2	1	1	1	862	95.6	6.96	0	1	1
TRUE	Master Protein	Q6ZN84	Coiled-coil domain-containing protein 81 OS=Homo sapiens OX=9606 GN=CCDC81 PE=1 SV=2	6	2	3	2	652	76	9.14	0	2	1
TRUE	Master Protein	Q9NP92	39S ribosomal protein S30, mitochondrial OS=Homo sapiens OX=9606 GN=MRPS30 PE=1 SV=2	4	1	1	1	439	50.3	7.97	0	1	1
TRUE	Master Protein	Q3MJ16	Cytosolic phospholipase A2 epsilon OS=Homo sapiens OX=9606 GN=PLA2G4E PE=1 SV=4	7	2	2	2	868	99.1	5.64	0	2	1
TRUE	Master Protein	P17931	Galectin-3 OS=Homo sapiens OX=9606 GN=LGALS3 PE=1 SV=5	9	1	1	1	250	26.1	8.56	0	1	1
TRUE	Master Protein	Q9ULH7	Myocardin-related transcription factor B OS=Homo sapiens OX=9606 GN=MRTFB PE=1 SV=3	2	1	1	1	1088	118.1	6.28	0	1	1
TRUE	Master Protein	Q86TB3	Alpha-protein kinase 2 OS=Homo sapiens OX=9606 GN=ALPK2 PE=1 SV=3	4	5	7	5	2170	236.9	5.24	0	5	1
TRUE	Master Protein	P98161	Polycystin-1 OS=Homo sapiens OX=9606 GN=PKD1 PE=1 SV=3	0	1	1	1	4303	462.2	6.73	0	1	1
TRUE	Master Protein	Q96EE4	Coiled-coil domain-containing protein 126 OS=Homo sapiens OX=9606 GN=CCDC126 PE=2 SV=2	18	1	1	1	140	15.7	9.88	0	1	1
TRUE	Master Protein	Q99470	Stromal cell-derived factor 2 OS=Homo sapiens OX=9606 GN=SDF2 PE=1 SV=2	18	2	2	2	211	23	7.33	0	2	1
TRUE	Master Protein	H0YG77	Transmembrane protein 120B (Fragment) OS=Homo sapiens OX=9606 GN=TMEM120B PE=1 SV=1	17	2	2	2	247	29	9.35	0	2	1
TRUE	Master Protein	Q9Y471	Inactive cytidine monophosphate-N-acetylneuraminic acid hydroxylase OS=Homo sapiens OX=9606 GN=CMAHP PE=1 SV=4	9	2	2	2	501	58.3	6.39	0	2	1
TRUE	Master Protein	P24462	Cytochrome P450 3A7 OS=Homo sapiens OX=9606 GN=CYP3A7 PE=1 SV=3	5	1	1	1	503	57.4	9.09	0	1	1
TRUE	Master Protein	Q9P219	Protein Daple OS=Homo sapiens OX=9606 GN=CCDC88C PE=1 SV=3	7	7	7	7	2028	228.1	6.23	0	7	1
TRUE	Master Protein	P48651	Phosphatidylserine synthase 1 OS=Homo sapiens OX=9606 GN=PTDSS1 PE=1 SV=1	5	1	1	1	473	55.5	8.43	0	1	1
TRUE	Master Protein	Q8NHP1	Aflatoxin B1 aldehyde reductase member 4 OS=Homo sapiens OX=9606 GN=AKR7L PE=2 SV=7	12	2	2	2	331	36.9	6.87	0	2	1
TRUE	Master Protein	Q8NCM8	Cytoplasmic dynein 2 heavy chain 1 OS=Homo sapiens OX=9606 GN=DYNC2H1 PE=1 SV=4	4	9	11	9	4307	492.3	6.54	0	9	1
TRUE	Master Protein	A0A087WXT3	Zinc finger protein 33B OS=Homo sapiens OX=9606 GN=ZNF33B PE=1 SV=1	10	4	4	3	778	90.5	8.22	0	4	1
TRUE	Master Protein	Q6ZS52	Putative uncharacterized protein FLJ45825 OS=Homo sapiens OX=9606 PE=5 SV=1	6	1	1	1	159	17.3	10.74	0	1	1
TRUE	Master Protein	P08123	Collagen alpha-2(I) chain OS=Homo sapiens OX=9606 GN=COL1A2 PE=1 SV=7	4	2	2	2	1366	129.2	8.95	0	2	1
TRUE	Master Protein	A0A6Q8PGN7	Glycine--tRNA ligase OS=Homo sapiens OX=9606 GN=GARS1 PE=1 SV=1	11	2	2	1	260	29.1	9.09	0	2	1
TRUE	Master Protein	C9J302	Uncharacterized protein C4orf51 OS=Homo sapiens OX=9606 GN=C4orf51 PE=4 SV=1	12	2	2	2	202	23	8.28	0	2	1
TRUE	Master Protein	Q09161	Nuclear cap-binding protein subunit 1 OS=Homo sapiens OX=9606 GN=NCBP1 PE=1 SV=1	4	1	1	1	790	91.8	6.43	0	1	1
TRUE	Master Protein	Q9P2H0	Centrosomal protein of 126 kDa OS=Homo sapiens OX=9606 GN=CEP126 PE=1 SV=3	6	4	5	4	1117	125.8	8.76	0	4	1
TRUE	Master Protein	Q96HR3	Mediator of RNA polymerase II transcription subunit 30 OS=Homo sapiens OX=9606 GN=MED30 PE=1 SV=1	6	1	1	1	178	20.3	8.27	0	1	1
TRUE	Master Protein	O14654	Insulin receptor substrate 4 OS=Homo sapiens OX=9606 GN=IRS4 PE=1 SV=1	4	2	2	2	1257	133.7	8.44	0	2	1
TRUE	Master Protein	B4DJS2	Peroxisomal trans-2-enoyl-CoA reductase OS=Homo sapiens OX=9606 GN=PECR PE=1 SV=1	22	1	1	1	157	16.9	8.46	0	1	1
TRUE	Master Protein	H0YET0	Tetratricopeptide repeat protein 23 (Fragment) OS=Homo sapiens OX=9606 GN=TTC23 PE=4 SV=1	45	1	1	1	73	8.1	8	0	1	1
TRUE	Master Protein	P16471	Prolactin receptor OS=Homo sapiens OX=9606 GN=PRLR PE=1 SV=1	6	2	3	2	622	69.5	5.4	0	2	1
TRUE	Master Protein	Q6ZXV5	Protein O-mannosyl-transferase TMTC3 OS=Homo sapiens OX=9606 GN=TMTC3 PE=1 SV=2	10	4	4	4	915	103.9	8.87	0	4	1
TRUE	Master Protein	Q9Y3P9	Rab GTPase-activating protein 1 OS=Homo sapiens OX=9606 GN=RABGAP1 PE=1 SV=3	3	2	3	2	1069	121.7	5.25	0	2	1
TRUE	Master Protein	Q8IXU6	Solute carrier family 35 member F2 OS=Homo sapiens OX=9606 GN=SLC35F2 PE=1 SV=1	17	2	2	2	374	41.2	6.21	0	2	1
TRUE	Master Protein	Q9NQ89	Protein C12orf4 OS=Homo sapiens OX=9606 GN=C12orf4 PE=1 SV=1	11	2	2	2	552	63.8	6.37	0	2	1
TRUE	Master Protein	Q96Q15	Serine/threonine-protein kinase SMG1 OS=Homo sapiens OX=9606 GN=SMG1 PE=1 SV=3	1	2	2	2	3661	410.2	6.46	0	2	1
TRUE	Master Protein	Q3T8J9	GON-4-like protein OS=Homo sapiens OX=9606 GN=GON4L PE=1 SV=1	5	7	7	7	2241	248.5	5.01	0	7	1
TRUE	Master Protein	Q99788	Chemerin-like receptor 1 OS=Homo sapiens OX=9606 GN=CMKLR1 PE=1 SV=2	8	1	1	1	373	42.3	8.38	0	1	1
TRUE	Master Protein	P04275	von Willebrand factor OS=Homo sapiens OX=9606 GN=VWF PE=1 SV=4	2	2	2	2	2813	309.1	5.48	0	2	1
TRUE	Master Protein	A0A804HHY0	Protein kinase C OS=Homo sapiens OX=9606 GN=PRKCG PE=1 SV=1	6	3	4	3	661	74.4	7.97	0	3	1
TRUE	Master Protein	Q9H0R6	Glutamyl-tRNA(Gln) amidotransferase subunit A, mitochondrial OS=Homo sapiens OX=9606 GN=QRSL1 PE=1 SV=2	11	4	4	4	528	57.4	5.68	0	4	1
TRUE	Master Protein	Q6AZZ1	E3 ubiquitin-protein ligase TRIM68 OS=Homo sapiens OX=9606 GN=TRIM68 PE=1 SV=1	9	2	2	1	485	56.2	6.48	0	2	1
TRUE	Master Protein	Q6ZN18	Zinc finger protein AEBP2 OS=Homo sapiens OX=9606 GN=AEBP2 PE=1 SV=2	6	2	2	2	517	54.4	5.21	0	2	1
TRUE	Master Protein	C9JZ54	DNA mismatch repair protein Mlh1 (Fragment) OS=Homo sapiens OX=9606 GN=MLH1 PE=1 SV=1	35	2	2	2	83	8.9	8.84	0	2	1
TRUE	Master Protein	O60404	Olfactory receptor 10H3 OS=Homo sapiens OX=9606 GN=OR10H3 PE=2 SV=1	11	1	1	1	316	35.7	8.92	0	1	1
TRUE	Master Protein	P35789	Zinc finger protein 93 OS=Homo sapiens OX=9606 GN=ZNF93 PE=2 SV=4	15	5	6	5	620	70.9	9.28	0	5	1
TRUE	Master Protein	O60268	Uncharacterized protein KIAA0513 OS=Homo sapiens OX=9606 GN=KIAA0513 PE=1 SV=1	10	2	2	2	411	46.6	5.06	0	2	1
TRUE	Master Protein	Q8IYW2	Cilia- and flagella-associated protein 46 OS=Homo sapiens OX=9606 GN=CFAP46 PE=2 SV=3	4	6	6	6	2715	303.3	7.36	0	6	1
TRUE	Master Protein	A0A1B0GTW6	Band 4.1-like protein 1 OS=Homo sapiens OX=9606 GN=EPB41L1 PE=1 SV=2	9	5	5	3	1595	174.9	5.49	0	5	1
TRUE	Master Protein	Q07108	Early activation antigen CD69 OS=Homo sapiens OX=9606 GN=CD69 PE=1 SV=1	8	1	1	1	199	22.5	6.61	0	1	1
TRUE	Master Protein	Q96SZ4	Zinc finger and SCAN domain-containing protein 10 OS=Homo sapiens OX=9606 GN=ZSCAN10 PE=1 SV=1	4	1	1	1	725	80.3	8.81	0	1	1
TRUE	Master Protein	G3V105	I-kappa-B kinase OS=Homo sapiens OX=9606 GN=IKBKB PE=1 SV=1	10	3	3	3	562	63.7	6.6	0	3	1
TRUE	Master Protein	A0A087X1W3	Cyclin-Q (Fragment) OS=Homo sapiens OX=9606 GN=CCNQ PE=1 SV=1	14	1	1	1	170	18.8	8.6	0	1	1
TRUE	Master Protein	Q8IVF2	Protein AHNAK2 OS=Homo sapiens OX=9606 GN=AHNAK2 PE=1 SV=2	12	22	27	22	5795	616.2	5.36	0	22	1
TRUE	Master Protein	Q9H252	Potassium voltage-gated channel subfamily H member 6 OS=Homo sapiens OX=9606 GN=KCNH6 PE=1 SV=1	2	1	1	1	994	109.9	7.01	0	1	1
TRUE	Master Protein	A0A8C8NWT4	Pleckstrin homology domain-containing family G member 3 OS=Homo sapiens OX=9606 GN=PLEKHG3 PE=1 SV=1	3	2	2	2	1340	147.5	5.49	0	2	1
TRUE	Master Protein	Q9Y2H8	Zinc finger protein 510 OS=Homo sapiens OX=9606 GN=ZNF510 PE=2 SV=1	3	1	1	1	683	79.1	8.97	0	1	1
TRUE	Master Protein	Q9P2D3	HEAT repeat-containing protein 5B OS=Homo sapiens OX=9606 GN=HEATR5B PE=1 SV=2	3	4	4	4	2071	224.2	7.17	0	4	1
TRUE	Master Protein	P12883	Myosin-7 OS=Homo sapiens OX=9606 GN=MYH7 PE=1 SV=5	8	7	7	5	1935	223	5.8	0	7	1
TRUE	Master Protein	P53567	CCAAT/enhancer-binding protein gamma OS=Homo sapiens OX=9606 GN=CEBPG PE=1 SV=1	29	1	2	1	150	16.4	9.77	0	1	1
TRUE	Master Protein	Q13127	RE1-silencing transcription factor OS=Homo sapiens OX=9606 GN=REST PE=1 SV=3	4	3	3	3	1097	121.8	6.74	0	3	1
TRUE	Master Protein	O60683	Peroxisome biogenesis factor 10 OS=Homo sapiens OX=9606 GN=PEX10 PE=1 SV=1	11	1	1	1	326	37	9.99	0	1	1
TRUE	Master Protein	F8W8P5	Calcium-dependent secretion activator 2 OS=Homo sapiens OX=9606 GN=CADPS2 PE=1 SV=2	3	2	2	2	1194	136.5	6.4	0	2	1
TRUE	Master Protein	Q9Y226	Solute carrier family 22 member 13 OS=Homo sapiens OX=9606 GN=SLC22A13 PE=2 SV=2	2	1	1	1	551	60.8	7.83	0	1	1
TRUE	Master Protein	A4D0Y5	Uncharacterized protein C7orf77 OS=Homo sapiens OX=9606 GN=C7orf77 PE=4 SV=1	48	2	2	2	90	10	7.05	0	2	1
TRUE	Master Protein	Q9HCC9	Lateral signaling target protein 2 homolog OS=Homo sapiens OX=9606 GN=ZFYVE28 PE=1 SV=3	5	2	2	2	887	96.4	5.11	0	2	1
TRUE	Master Protein	J3KNV1	Zinc finger protein 292 OS=Homo sapiens OX=9606 GN=ZNF292 PE=1 SV=1	5	6	6	6	2718	304	7.42	0	6	1
TRUE	Master Protein	B7ZB74	Etoposide-induced protein 2.4 homolog OS=Homo sapiens OX=9606 GN=EI24 PE=1 SV=1	19	2	4	2	167	19.1	9.58	0	2	1
TRUE	Master Protein	Q9ULK2	Ataxin-7-like protein 1 OS=Homo sapiens OX=9606 GN=ATXN7L1 PE=1 SV=3	9	4	5	4	861	91.5	9.79	0	4	1
TRUE	Master Protein	Q9BQS8	FYVE and coiled-coil domain-containing protein 1 OS=Homo sapiens OX=9606 GN=FYCO1 PE=1 SV=3	4	4	4	4	1478	166.9	4.92	0	4	1
TRUE	Master Protein	A0A3B3IU87	Fanconi anemia group C protein (Fragment) OS=Homo sapiens OX=9606 GN=FANCC PE=1 SV=1	18	1	1	1	153	17.6	5.06	0	1	1
TRUE	Master Protein	Q9NZN5	Rho guanine nucleotide exchange factor 12 OS=Homo sapiens OX=9606 GN=ARHGEF12 PE=1 SV=1	2	2	2	2	1544	173.1	5.74	0	2	1
TRUE	Master Protein	Q9UHC3	Acid-sensing ion channel 3 OS=Homo sapiens OX=9606 GN=ASIC3 PE=1 SV=2	6	1	2	1	531	58.9	7.14	0	1	1
TRUE	Master Protein	Q9NVE5	Ubiquitin carboxyl-terminal hydrolase 40 OS=Homo sapiens OX=9606 GN=USP40 PE=1 SV=3	10	6	6	6	1235	140	5.67	0	6	1
TRUE	Master Protein	B7U540	Inward rectifier potassium channel 18 OS=Homo sapiens OX=9606 GN=KCNJ18 PE=1 SV=3	3	1	1	1	433	48.8	6.14	0	1	1
TRUE	Master Protein	H7C085	Transmembrane protein 214 (Fragment) OS=Homo sapiens OX=9606 GN=TMEM214 PE=1 SV=1	3	1	1	1	247	27.9	9.04	0	1	1
TRUE	Master Protein	O15514	DNA-directed RNA polymerase II subunit RPB4 OS=Homo sapiens OX=9606 GN=POLR2D PE=1 SV=1	43	2	2	2	142	16.3	4.79	0	2	1
TRUE	Master Protein	E9PLZ7	Sodium-coupled monocarboxylate transporter 2 (Fragment) OS=Homo sapiens OX=9606 GN=SLC5A12 PE=1 SV=8	21	1	1	1	150	16.8	7.08	0	1	1
TRUE	Master Protein	A8TX70	Collagen alpha-5(VI) chain OS=Homo sapiens OX=9606 GN=COL6A5 PE=1 SV=1	5	6	6	6	2615	289.7	6.95	0	6	1
TRUE	Master Protein	Q8N6M6	Aminopeptidase O OS=Homo sapiens OX=9606 GN=AOPEP PE=2 SV=2	8	3	3	3	819	93.5	6.19	0	3	1
TRUE	Master Protein	E5RGF8	MRN complex-interacting protein OS=Homo sapiens OX=9606 GN=MRNIP PE=1 SV=1	17	1	1	1	94	10.8	8.95	0	1	1
TRUE	Master Protein	I3L2L7	Zinc finger and SCAN domain-containing protein 32 OS=Homo sapiens OX=9606 GN=ZSCAN32 PE=1 SV=1	9	2	3	2	427	47.9	5.55	0	2	1
TRUE	Master Protein	Q9UGT4	Sushi domain-containing protein 2 OS=Homo sapiens OX=9606 GN=SUSD2 PE=1 SV=1	1	1	1	1	822	90.2	6.28	0	1	1
TRUE	Master Protein	Q96N95	Zinc finger protein 396 OS=Homo sapiens OX=9606 GN=ZNF396 PE=1 SV=2	13	2	2	2	335	38.6	8.05	0	2	1
TRUE	Master Protein	O14782	Kinesin-like protein KIF3C OS=Homo sapiens OX=9606 GN=KIF3C PE=1 SV=4	4	2	2	1	793	89.4	8.37	0	2	1
TRUE	Master Protein	E9PNU7	Ovarian cancer G-protein-coupled receptor 1 (Fragment) OS=Homo sapiens OX=9606 GN=GPR68 PE=1 SV=1	6	1	1	1	338	38.3	7.56	0	1	1
TRUE	Master Protein	A0A3B3ITT5	60S ribosomal protein L29 OS=Homo sapiens OX=9606 GN=RPL29 PE=1 SV=1	19	2	2	2	167	18.5	11.55	0	2	1
TRUE	Master Protein	O95817	BAG family molecular chaperone regulator 3 OS=Homo sapiens OX=9606 GN=BAG3 PE=1 SV=3	4	1	1	1	575	61.6	6.95	0	1	1
TRUE	Master Protein	P46459	Vesicle-fusing ATPase OS=Homo sapiens OX=9606 GN=NSF PE=1 SV=3	11	3	3	2	744	82.5	6.95	0	3	1
TRUE	Master Protein	K7ERA3	Endoplasmic reticulum protein SC65 (Fragment) OS=Homo sapiens OX=9606 GN=P3H4 PE=1 SV=1	6	1	1	1	221	26	5.48	0	1	1
TRUE	Master Protein	Q9NPC6	Myozenin-2 OS=Homo sapiens OX=9606 GN=MYOZ2 PE=1 SV=1	17	2	3	2	264	29.9	8.25	0	2	1
TRUE	Master Protein	Q17RG1	BTB/POZ domain-containing protein KCTD19 OS=Homo sapiens OX=9606 GN=KCTD19 PE=1 SV=1	10	3	4	3	926	104.9	6.21	0	3	1
TRUE	Master Protein	F2Z2I8	Stomatin-like protein 2, mitochondrial OS=Homo sapiens OX=9606 GN=STOML2 PE=1 SV=1	11	1	1	1	101	10.6	9.19	0	1	1
TRUE	Master Protein	Q96AY2	Crossover junction endonuclease EME1 OS=Homo sapiens OX=9606 GN=EME1 PE=1 SV=2	13	5	5	4	570	63.2	7.05	0	5	1
TRUE	Master Protein	Q13972	Ras-specific guanine nucleotide-releasing factor 1 OS=Homo sapiens OX=9606 GN=RASGRF1 PE=1 SV=2	4	3	4	3	1273	145.1	7.44	0	3	1
TRUE	Master Protein	Q8NEV8	Exophilin-5 OS=Homo sapiens OX=9606 GN=EXPH5 PE=1 SV=4	2	2	2	2	1989	222.4	7.81	0	2	1
TRUE	Master Protein	Q8WWN8	Arf-GAP with Rho-GAP domain, ANK repeat and PH domain-containing protein 3 OS=Homo sapiens OX=9606 GN=ARAP3 PE=1 SV=1	3	1	1	1	1544	169.7	7.08	0	1	1
TRUE	Master Protein	P59536	Taste receptor type 2 member 41 OS=Homo sapiens OX=9606 GN=TAS2R41 PE=1 SV=2	11	1	1	1	307	35.9	9.96	0	1	1
TRUE	Master Protein	A0A0C4DG44	Serine protease HTRA2, mitochondrial (Fragment) OS=Homo sapiens OX=9606 GN=HTRA2 PE=1 SV=1	4	1	1	1	423	45.1	10.01	0	1	1
TRUE	Master Protein	Q8TAZ6	CKLF-like MARVEL transmembrane domain-containing protein 2 OS=Homo sapiens OX=9606 GN=CMTM2 PE=1 SV=1	19	2	4	2	248	27.5	9.89	0	2	1
TRUE	Master Protein	Q10571	Transcriptional activator MN1 OS=Homo sapiens OX=9606 GN=MN1 PE=1 SV=3	6	3	3	3	1320	135.9	6.71	0	3	1
TRUE	Master Protein	A4D161	Protein FAM221A OS=Homo sapiens OX=9606 GN=FAM221A PE=1 SV=1	4	1	1	1	298	33.1	6.74	0	1	1
TRUE	Master Protein	O94851	[F-actin]-monooxygenase MICAL2 OS=Homo sapiens OX=9606 GN=MICAL2 PE=1 SV=2	4	4	5	4	1957	218.9	8.34	0	4	1
TRUE	Master Protein	P24386	Rab proteins geranylgeranyltransferase component A 1 OS=Homo sapiens OX=9606 GN=CHM PE=1 SV=3	8	2	2	1	653	73.4	4.75	0	2	1
TRUE	Master Protein	Q7RTR0	NACHT, LRR and PYD domains-containing protein 9 OS=Homo sapiens OX=9606 GN=NLRP9 PE=1 SV=1	7	2	2	2	991	113.2	6.51	0	2	1
TRUE	Master Protein	Q5VV42	Threonylcarbamoyladenosine tRNA methylthiotransferase OS=Homo sapiens OX=9606 GN=CDKAL1 PE=1 SV=1	4	1	5	1	579	65.1	7.46	0	1	1
TRUE	Master Protein	C9K0H3	Zinc finger protein 28 (Fragment) OS=Homo sapiens OX=9606 GN=ZNF28 PE=1 SV=1	16	4	4	4	546	63.6	9.09	0	4	1
TRUE	Master Protein	A0A494C050	NF-kappa-B-activating protein (Fragment) OS=Homo sapiens OX=9606 GN=NKAP PE=1 SV=1	15	3	3	3	414	47	10.14	0	3	1
TRUE	Master Protein	Q5SYF9	HAUS augmin-like complex subunit 6 (Fragment) OS=Homo sapiens OX=9606 GN=HAUS6 PE=1 SV=1	8	2	3	1	183	20.6	4.75	0	2	1
TRUE	Master Protein	P05000	Interferon omega-1 OS=Homo sapiens OX=9606 GN=IFNW1 PE=1 SV=2	15	2	2	2	195	22.3	9	0	2	1
TRUE	Master Protein	E9PPK2	Phosphofurin acidic cluster sorting protein 1 (Fragment) OS=Homo sapiens OX=9606 GN=PACS1 PE=1 SV=1	27	2	2	1	166	18.6	9.99	0	2	1
TRUE	Master Protein	A0A7P0T8E1	2'-5'-oligoadenylate synthase 1 OS=Homo sapiens OX=9606 GN=OAS1 PE=1 SV=1	9	2	3	2	408	46.5	9.31	0	2	1
TRUE	Master Protein	H0Y592	LIM and senescent cell antigen-like-containing domain protein 2 (Fragment) OS=Homo sapiens OX=9606 GN=LIMS2 PE=1 SV=1	18	1	1	1	169	19	8.91	0	1	1
TRUE	Master Protein	Q8WXX0	Dynein axonemal heavy chain 7 OS=Homo sapiens OX=9606 GN=DNAH7 PE=1 SV=2	6	10	12	10	4024	460.9	6	0	10	1
TRUE	Master Protein	A0A2R8YFK8	Girdin OS=Homo sapiens OX=9606 GN=CCDC88A PE=1 SV=1	24	1	2	1	133	15.3	9.66	0	1	1
TRUE	Master Protein	Q96BY7	Autophagy-related protein 2 homolog B OS=Homo sapiens OX=9606 GN=ATG2B PE=1 SV=5	6	5	7	5	2078	232.6	5.76	0	5	1
TRUE	Master Protein	A0A5F9ZHW7	Guanine nucleotide exchange factor C9orf72 OS=Homo sapiens OX=9606 GN=C9orf72 PE=1 SV=1	4	1	2	1	431	48.6	5.9	0	1	1
TRUE	Master Protein	Q8TEM1	Nuclear pore membrane glycoprotein 210 OS=Homo sapiens OX=9606 GN=NUP210 PE=1 SV=3	5	3	5	3	1887	205	6.81	0	3	1
TRUE	Master Protein	Q2WGJ6	Kelch-like protein 38 OS=Homo sapiens OX=9606 GN=KLHL38 PE=1 SV=3	4	1	1	1	581	65.5	7.93	0	1	1
TRUE	Master Protein	Q96JF6	Zinc finger protein 594 OS=Homo sapiens OX=9606 GN=ZNF594 PE=2 SV=3	9	3	4	2	807	93.8	8.7	0	3	1
TRUE	Master Protein	C9IZ83	DnaJ homolog subfamily C member 2 (Fragment) OS=Homo sapiens OX=9606 GN=DNAJC2 PE=1 SV=1	4	1	1	1	188	22.4	8.6	0	1	1
TRUE	Master Protein	X6R4H8	ADAMTS-like protein 5 OS=Homo sapiens OX=9606 GN=ADAMTSL5 PE=1 SV=1	4	1	1	1	471	52	8.03	0	1	1
TRUE	Master Protein	Q9BZH6	WD repeat-containing protein 11 OS=Homo sapiens OX=9606 GN=WDR11 PE=1 SV=1	4	2	4	2	1224	136.6	6.92	0	2	1
TRUE	Master Protein	Q8IVS2	Malonyl-CoA-acyl carrier protein transacylase, mitochondrial OS=Homo sapiens OX=9606 GN=MCAT PE=1 SV=2	6	1	1	1	390	42.9	8.72	0	1	1
TRUE	Master Protein	Q8IVH4	Methylmalonic aciduria type A protein, mitochondrial OS=Homo sapiens OX=9606 GN=MMAA PE=1 SV=1	9	2	2	2	418	46.5	9.29	0	2	1
TRUE	Master Protein	C9J1W9	RANBP2-like and GRIP domain-containing protein 5/6 (Fragment) OS=Homo sapiens OX=9606 GN=RGPD5 PE=1 SV=1	12	1	4	1	134	15.6	9.2	0	1	1
TRUE	Master Protein	Q68CQ4	U3 small nucleolar RNA-associated protein 25 homolog OS=Homo sapiens OX=9606 GN=UTP25 PE=1 SV=2	3	2	2	2	756	87	5.88	0	2	1
TRUE	Master Protein	F5H5A3	Mitogen-activated protein kinase kinase kinase kinase 3 OS=Homo sapiens OX=9606 GN=MAP4K3 PE=1 SV=1	1	1	1	1	810	91.9	8.12	0	1	1
TRUE	Master Protein	Q8N2E2	von Willebrand factor D and EGF domain-containing protein OS=Homo sapiens OX=9606 GN=VWDE PE=2 SV=4	1	1	1	1	1590	176.7	5.66	0	1	1
TRUE	Master Protein	Q5JS13	Ras-specific guanine nucleotide-releasing factor RalGPS1 OS=Homo sapiens OX=9606 GN=RALGPS1 PE=1 SV=1	9	2	2	2	557	62.1	9.11	0	2	1
TRUE	Master Protein	Q8TF46	DIS3-like exonuclease 1 OS=Homo sapiens OX=9606 GN=DIS3L PE=1 SV=2	3	1	1	1	1054	120.7	6.54	0	1	1
TRUE	Master Protein	Q5W0Z9	Palmitoyltransferase ZDHHC20 OS=Homo sapiens OX=9606 GN=ZDHHC20 PE=1 SV=1	20	3	3	3	365	42.3	7.71	0	3	1
TRUE	Master Protein	Q9UBT3	Dickkopf-related protein 4 OS=Homo sapiens OX=9606 GN=DKK4 PE=1 SV=1	26	2	2	2	224	24.9	8.38	0	2	1
TRUE	Master Protein	P60323	Nanos homolog 3 OS=Homo sapiens OX=9606 GN=NANOS3 PE=1 SV=1	5	1	1	1	173	18.8	8.91	0	1	1
TRUE	Master Protein	Q15928	Zinc finger protein 141 OS=Homo sapiens OX=9606 GN=ZNF141 PE=1 SV=1	11	2	2	2	474	55.2	9.31	0	2	1
TRUE	Master Protein	H0Y9T8	PRR5-ARHGAP8 readthrough (Fragment) OS=Homo sapiens OX=9606 GN=PRR5-ARHGAP8 PE=4 SV=1	4	1	1	1	504	57.6	9.45	0	1	1
TRUE	Master Protein	H0Y7Z9	Protein-tyrosine-phosphatase (Fragment) OS=Homo sapiens OX=9606 GN=PTPRF PE=1 SV=1	6	4	4	4	1332	150.4	6.62	0	4	1
TRUE	Master Protein	O15455	Toll-like receptor 3 OS=Homo sapiens OX=9606 GN=TLR3 PE=1 SV=1	6	3	4	3	904	103.8	7.18	0	3	1
TRUE	Master Protein	F8WCW1	Metaxin-2 OS=Homo sapiens OX=9606 GN=MTX2 PE=4 SV=1	81	1	1	1	37	3.7	6.24	0	1	1
TRUE	Master Protein	J3KPH2	Arachidonate lipoxygenase 3, isoform CRA_a OS=Homo sapiens OX=9606 GN=ALOXE3 PE=1 SV=1	7	2	2	2	867	97.7	8.18	0	2	1
TRUE	Master Protein	H3BNM9	Protein Lines homolog 1 OS=Homo sapiens OX=9606 GN=LINS1 PE=1 SV=1	14	2	3	1	317	36.3	7.69	0	2	1
TRUE	Master Protein	Q8N720	Zinc finger protein 655 OS=Homo sapiens OX=9606 GN=ZNF655 PE=1 SV=3	4	1	1	1	491	57.4	7.14	0	1	1
TRUE	Master Protein	Q9HBK9	Arsenite methyltransferase OS=Homo sapiens OX=9606 GN=AS3MT PE=1 SV=3	5	1	1	1	375	41.7	6.2	0	1	1
TRUE	Master Protein	Q13478	Interleukin-18 receptor 1 OS=Homo sapiens OX=9606 GN=IL18R1 PE=1 SV=1	8	2	2	2	541	62.3	7.88	0	2	1
TRUE	Master Protein	Q96L42	Potassium voltage-gated channel subfamily H member 8 OS=Homo sapiens OX=9606 GN=KCNH8 PE=2 SV=2	10	5	5	5	1107	123.7	6.92	0	5	1
TRUE	Master Protein	O95755	Ras-related protein Rab-36 OS=Homo sapiens OX=9606 GN=RAB36 PE=1 SV=2	7	2	2	2	333	36.3	7.85	0	2	1
TRUE	Master Protein	Q9UKF7	Cytoplasmic phosphatidylinositol transfer protein 1 OS=Homo sapiens OX=9606 GN=PITPNC1 PE=1 SV=3	11	2	2	2	332	38.4	6.4	0	2	1
TRUE	Master Protein	Q8IXS8	Protein FAM126B OS=Homo sapiens OX=9606 GN=FAM126B PE=1 SV=1	6	2	2	2	530	58.6	7.9	0	2	1
TRUE	Master Protein	Q9UBC3	DNA (cytosine-5)-methyltransferase 3B OS=Homo sapiens OX=9606 GN=DNMT3B PE=1 SV=1	2	1	1	1	853	95.7	8.43	0	1	1
TRUE	Master Protein	A0A494C095	Uncharacterized protein SPEM3 (Fragment) OS=Homo sapiens OX=9606 GN=SPEM3 PE=1 SV=1	21	1	1	1	142	15.6	9.13	0	1	1
TRUE	Master Protein	O14526	F-BAR domain only protein 1 OS=Homo sapiens OX=9606 GN=FCHO1 PE=1 SV=2	7	3	4	1	889	96.8	6.96	0	3	1
TRUE	Master Protein	Q14CZ8	Hepatocyte cell adhesion molecule OS=Homo sapiens OX=9606 GN=HEPACAM PE=1 SV=1	2	1	1	1	416	46	9.11	0	1	1
TRUE	Master Protein	A0A7P0Z481	3-hydroxy-3-methylglutaryl coenzyme A reductase OS=Homo sapiens OX=9606 GN=HMGCR PE=1 SV=1	9	4	4	4	873	95.9	6.74	0	4	1
TRUE	Master Protein	Q9BY84	Dual specificity protein phosphatase 16 OS=Homo sapiens OX=9606 GN=DUSP16 PE=1 SV=1	6	2	2	2	665	73.1	7.46	0	2	1
TRUE	Master Protein	Q8N326	Putative uncharacterized protein RPP38-DT OS=Homo sapiens OX=9606 GN=RPP38-DT PE=5 SV=1	14	1	1	1	155	17.8	9.99	0	1	1
TRUE	Master Protein	Q6ZSU2	Disks large homolog 2 OS=Homo sapiens OX=9606 GN=DLG2 PE=1 SV=1	10	2	2	1	552	59.3	6.57	0	2	1
TRUE	Master Protein	H0Y9Y4	40S ribosomal protein S3a (Fragment) OS=Homo sapiens OX=9606 GN=RPS3A PE=1 SV=1	24	5	5	5	208	23.5	9.86	0	5	1
TRUE	Master Protein	A0A2R8Y6B8	Amino acid transporter (Fragment) OS=Homo sapiens OX=9606 GN=SLC1A2 PE=1 SV=1	2	1	1	1	583	63.1	7.3	0	1	1
TRUE	Master Protein	Q86UN6	A-kinase anchor protein 14 OS=Homo sapiens OX=9606 GN=AKAP14 PE=1 SV=1	26	3	3	3	197	22.8	6.8	0	3	1
TRUE	Master Protein	C9JL84	HERV-H LTR-associating protein 1 OS=Homo sapiens OX=9606 GN=HHLA1 PE=2 SV=1	5	2	2	2	531	58.3	8.87	0	2	1
TRUE	Master Protein	H0YGW5	Low-density lipoprotein receptor-related protein 6 (Fragment) OS=Homo sapiens OX=9606 GN=LRP6 PE=1 SV=1	5	3	3	3	1478	165.4	5.38	0	3	1
TRUE	Master Protein	A0A0U1RR74	Aftiphilin (Fragment) OS=Homo sapiens OX=9606 GN=AFTPH PE=1 SV=1	19	1	1	1	227	24.6	4.59	0	1	1
TRUE	Master Protein	H7C0S8	Argininosuccinate lyase (Fragment) OS=Homo sapiens OX=9606 PE=3 SV=2	15	2	2	2	307	34.5	6.37	0	2	1
TRUE	Master Protein	Q7L1T6	Cytochrome b5 reductase 4 OS=Homo sapiens OX=9606 GN=CYB5R4 PE=1 SV=1	4	1	1	1	521	59.4	7.72	0	1	1
TRUE	Master Protein	C9JMA2	Mannan-binding lectin serine protease 1 (Fragment) OS=Homo sapiens OX=9606 GN=MASP1 PE=1 SV=8	9	1	1	1	204	23.7	4.72	0	1	1
TRUE	Master Protein	Q9NZ72	Stathmin-3 OS=Homo sapiens OX=9606 GN=STMN3 PE=1 SV=3	23	2	2	2	180	21	7.49	0	2	1
TRUE	Master Protein	Q5H8C1	FRAS1-related extracellular matrix protein 1 OS=Homo sapiens OX=9606 GN=FREM1 PE=1 SV=3	1	2	2	2	2179	244	5.9	0	2	1
TRUE	Master Protein	Q6ZSJ9	Protein shisa-6 OS=Homo sapiens OX=9606 GN=SHISA6 PE=1 SV=2	6	1	2	1	500	55.7	9.35	0	1	1
TRUE	Master Protein	Q8N1D5	Protein CFAP107 OS=Homo sapiens OX=9606 GN=CFAP107 PE=2 SV=3	4	1	1	1	194	23	9.73	0	1	1
TRUE	Master Protein	Q8N988	Zinc finger protein 557 OS=Homo sapiens OX=9606 GN=ZNF557 PE=1 SV=2	15	3	3	3	423	48.6	9	0	3	1
TRUE	Master Protein	A0A1B0GV03	Golgin subfamily A member 6-like protein 7 OS=Homo sapiens OX=9606 GN=GOLGA6L7 PE=3 SV=1	12	4	4	4	622	75.5	5.34	0	4	1
TRUE	Master Protein	Q8N3P4	Vacuolar protein sorting-associated protein 8 homolog OS=Homo sapiens OX=9606 GN=VPS8 PE=1 SV=3	6	3	3	3	1428	161.7	5.64	0	3	1
TRUE	Master Protein	Q8N461	F-box/LRR-repeat protein 16 OS=Homo sapiens OX=9606 GN=FBXL16 PE=2 SV=2	14	2	2	2	479	51.6	6.52	0	2	1
TRUE	Master Protein	Q96EH3	Mitochondrial assembly of ribosomal large subunit protein 1 OS=Homo sapiens OX=9606 GN=MALSU1 PE=1 SV=1	21	3	5	3	234	26.2	5.49	0	3	1
TRUE	Master Protein	P23470	Receptor-type tyrosine-protein phosphatase gamma OS=Homo sapiens OX=9606 GN=PTPRG PE=1 SV=4	1	1	1	1	1445	161.9	6.42	0	1	1
TRUE	Master Protein	Q7Z2G1	Histone H2B type W-T OS=Homo sapiens OX=9606 GN=H2BW1 PE=1 SV=2	5	1	1	1	175	19.6	10.68	0	1	1
TRUE	Master Protein	P56856	Claudin-18 OS=Homo sapiens OX=9606 GN=CLDN18 PE=1 SV=1	5	1	1	1	261	27.8	8.1	0	1	1
TRUE	Master Protein	Q01955	Collagen alpha-3(IV) chain OS=Homo sapiens OX=9606 GN=COL4A3 PE=1 SV=3	5	2	2	2	1670	161.7	9.16	0	2	1
TRUE	Master Protein	P52333	Tyrosine-protein kinase JAK3 OS=Homo sapiens OX=9606 GN=JAK3 PE=1 SV=2	4	2	2	2	1124	125	7.18	0	2	1
TRUE	Master Protein	F5H7V9	Tenascin OS=Homo sapiens OX=9606 GN=TNC PE=1 SV=1	3	2	2	2	1838	201	5.03	0	2	1
TRUE	Master Protein	O60927	E3 ubiquitin-protein ligase PPP1R11 OS=Homo sapiens OX=9606 GN=PPP1R11 PE=1 SV=1	16	1	1	1	126	13.9	7.01	0	1	1
TRUE	Master Protein	E5RII4	Small integral membrane protein 19 OS=Homo sapiens OX=9606 GN=SMIM19 PE=3 SV=1	43	1	1	1	86	9.7	5.78	0	1	1
TRUE	Master Protein	P15248	Interleukin-9 OS=Homo sapiens OX=9606 GN=IL9 PE=2 SV=1	31	1	1	1	144	15.9	8.54	0	1	1
TRUE	Master Protein	O14777	Kinetochore protein NDC80 homolog OS=Homo sapiens OX=9606 GN=NDC80 PE=1 SV=1	13	3	3	3	642	73.9	5.6	0	3	1
TRUE	Master Protein	A6NNT2	Uncharacterized protein C16orf96 OS=Homo sapiens OX=9606 GN=C16orf96 PE=4 SV=3	11	5	5	5	1141	125	7.03	0	5	1
TRUE	Master Protein	H0Y306	Histone-lysine N-methyltransferase SUV39H2 (Fragment) OS=Homo sapiens OX=9606 GN=SUV39H2 PE=1 SV=1	10	1	1	1	176	20.1	5.95	0	1	1
TRUE	Master Protein	A0A8I5KZ96	Ankyrin repeat domain-containing protein 18B OS=Homo sapiens OX=9606 GN=ANKRD18B PE=4 SV=1	10	7	9	6	1113	129.8	8.41	0	7	1
TRUE	Master Protein	P07737	Profilin-1 OS=Homo sapiens OX=9606 GN=PFN1 PE=1 SV=2	7	1	1	1	140	15	8.27	0	1	1
TRUE	Master Protein	X6R3R3	Protein SOGA1 OS=Homo sapiens OX=9606 GN=SOGA1 PE=1 SV=1	9	3	3	3	1016	115.7	5.47	0	3	1
TRUE	Master Protein	H0YDU8	Serine/threonine-protein phosphatase (Fragment) OS=Homo sapiens OX=9606 GN=PPP5C PE=1 SV=1	8	2	2	2	485	55.2	6.2	0	2	1
TRUE	Master Protein	Q8IYR0	Cilia- and flagella-associated protein 206 OS=Homo sapiens OX=9606 GN=CFAP206 PE=1 SV=2	10	3	3	3	622	71.1	6.84	0	3	1
TRUE	Master Protein	Q5VZ72	Izumo sperm-egg fusion protein 3 OS=Homo sapiens OX=9606 GN=IZUMO3 PE=3 SV=4	14	2	2	2	239	27.8	8.29	0	2	1
TRUE	Master Protein	A0A2R8Y7F9	Glycophorin-A OS=Homo sapiens OX=9606 GN=GYPA PE=1 SV=1	13	1	1	1	145	16.3	9.31	0	1	1
TRUE	Master Protein	G5EA36	Cell division cycle 27, isoform CRA_c OS=Homo sapiens OX=9606 GN=CDC27 PE=1 SV=1	4	1	2	1	823	91.7	7.12	0	1	1
TRUE	Master Protein	O75909	Cyclin-K OS=Homo sapiens OX=9606 GN=CCNK PE=1 SV=2	12	2	2	2	580	64.2	8.41	0	2	1
TRUE	Master Protein	Q68CP9	AT-rich interactive domain-containing protein 2 OS=Homo sapiens OX=9606 GN=ARID2 PE=1 SV=2	5	4	4	4	1835	197.3	7.42	0	4	1
TRUE	Master Protein	P11831	Serum response factor OS=Homo sapiens OX=9606 GN=SRF PE=1 SV=1	2	1	1	1	508	51.6	8.1	0	1	1
TRUE	Master Protein	Q6NUK1	Calcium-binding mitochondrial carrier protein SCaMC-1 OS=Homo sapiens OX=9606 GN=SLC25A24 PE=1 SV=2	4	1	1	1	477	53.3	6.33	0	1	1
TRUE	Master Protein	K7ENX9	Zinc finger protein 570 OS=Homo sapiens OX=9606 GN=ZNF570 PE=4 SV=1	77	2	3	2	44	4.9	9.06	0	2	1
TRUE	Master Protein	F8WB88	Gamma-aminobutyric acid receptor subunit rho-1 OS=Homo sapiens OX=9606 GN=GABRR1 PE=4 SV=1	29	1	1	1	45	5.3	9.98	0	1	1
TRUE	Master Protein	P04839	Cytochrome b-245 heavy chain OS=Homo sapiens OX=9606 GN=CYBB PE=1 SV=2	6	1	1	1	570	65.3	8.63	0	1	1
TRUE	Master Protein	Q9HCR9	Dual 3',5'-cyclic-AMP and -GMP phosphodiesterase 11A OS=Homo sapiens OX=9606 GN=PDE11A PE=1 SV=2	3	2	2	2	933	104.7	6.6	0	2	1
TRUE	Master Protein	A0A5F9ZI13	Outer dynein arm-docking complex subunit 2 OS=Homo sapiens OX=9606 GN=ODAD2 PE=1 SV=1	3	1	1	1	705	77.9	8.18	0	1	1
TRUE	Master Protein	A0A1B0GTZ1	Synaptotagmin-14 OS=Homo sapiens OX=9606 GN=SYT14 PE=3 SV=1	7	4	4	4	864	96.6	7.28	0	4	1
TRUE	Master Protein	P24298	Alanine aminotransferase 1 OS=Homo sapiens OX=9606 GN=GPT PE=1 SV=3	4	2	2	2	496	54.6	7.18	0	2	1
TRUE	Master Protein	Q13155	Aminoacyl tRNA synthase complex-interacting multifunctional protein 2 OS=Homo sapiens OX=9606 GN=AIMP2 PE=1 SV=2	6	1	1	1	320	35.3	8.22	0	1	1
TRUE	Master Protein	Q9ULE0	Protein WWC3 OS=Homo sapiens OX=9606 GN=WWC3 PE=1 SV=3	2	2	2	2	1092	122.6	6.37	0	2	1
TRUE	Master Protein	O95936	Eomesodermin homolog OS=Homo sapiens OX=9606 GN=EOMES PE=1 SV=3	11	3	4	3	686	72.7	7.36	0	3	1
TRUE	Master Protein	Q8N4Q1	Mitochondrial intermembrane space import and assembly protein 40 OS=Homo sapiens OX=9606 GN=CHCHD4 PE=1 SV=1	18	1	1	1	142	16	4.31	0	1	1
TRUE	Master Protein	B1APM2	Regulator of G-protein signaling 5 OS=Homo sapiens OX=9606 GN=RGS5 PE=1 SV=1	6	1	1	1	201	23.5	7.03	0	1	1
TRUE	Master Protein	Q9BXC1	Probable G-protein coupled receptor 174 OS=Homo sapiens OX=9606 GN=GPR174 PE=2 SV=1	13	2	3	2	333	38.5	8.4	0	2	1
TRUE	Master Protein	H3BMJ1	Kinesin-like protein KIFC3 (Fragment) OS=Homo sapiens OX=9606 GN=KIFC3 PE=1 SV=1	25	1	1	1	59	6.8	5.38	0	1	1
TRUE	Master Protein	H7C4R2	Coiled-coil domain-containing protein 136 (Fragment) OS=Homo sapiens OX=9606 GN=CCDC136 PE=1 SV=1	7	5	5	5	1034	120.6	4.78	0	5	1
TRUE	Master Protein	Q96AK3	DNA dC->dU-editing enzyme APOBEC-3D OS=Homo sapiens OX=9606 GN=APOBEC3D PE=1 SV=1	6	1	1	1	386	46.6	8.4	0	1	1
TRUE	Master Protein	A0A804HKY0	Contactin-associated protein-like 5 OS=Homo sapiens OX=9606 GN=CNTNAP5 PE=1 SV=1	3	2	2	2	1307	145.6	6.29	0	2	1
TRUE	Master Protein	Q9H9A5	CCR4-NOT transcription complex subunit 10 OS=Homo sapiens OX=9606 GN=CNOT10 PE=1 SV=1	11	4	5	4	744	82.3	7.78	0	4	1
TRUE	Master Protein	Q8N895	Zinc finger protein 366 OS=Homo sapiens OX=9606 GN=ZNF366 PE=1 SV=1	9	3	4	3	744	85.1	8.59	0	3	1
TRUE	Master Protein	Q6V1P9	Protocadherin-23 OS=Homo sapiens OX=9606 GN=DCHS2 PE=2 SV=2	2	2	2	2	3371	370	4.77	0	2	1
TRUE	Master Protein	Q9UER7	Death domain-associated protein 6 OS=Homo sapiens OX=9606 GN=DAXX PE=1 SV=2	6	1	1	1	740	81.3	4.87	0	1	1
TRUE	Master Protein	Q9C0G6	Dynein axonemal heavy chain 6 OS=Homo sapiens OX=9606 GN=DNAH6 PE=2 SV=3	4	7	9	7	4158	475.7	6	0	7	1
TRUE	Master Protein	E5RH38	Meckelin OS=Homo sapiens OX=9606 GN=TMEM67 PE=1 SV=1	38	4	12	3	119	12.8	8.41	0	4	1
TRUE	Master Protein	Q9BPZ7	Target of rapamycin complex 2 subunit MAPKAP1 OS=Homo sapiens OX=9606 GN=MAPKAP1 PE=1 SV=2	4	1	1	1	522	59.1	7.55	0	1	1
TRUE	Master Protein	B4DKD2	Disintegrin and metalloproteinase domain-containing protein 11 OS=Homo sapiens OX=9606 GN=ADAM11 PE=1 SV=1	11	2	2	2	569	61.5	6.6	0	2	1
TRUE	Master Protein	H3BPU4	Gamma-tubulin complex component (Fragment) OS=Homo sapiens OX=9606 GN=TUBGCP4 PE=1 SV=1	11	2	2	2	397	45	5.83	0	2	1
TRUE	Master Protein	H0Y8L0	PHD finger protein 3 (Fragment) OS=Homo sapiens OX=9606 GN=PHF3 PE=1 SV=1	17	1	1	1	169	18.6	8.79	0	1	1
TRUE	Master Protein	Q5VTI5	Pleckstrin homology domain-containing family A member 6 OS=Homo sapiens OX=9606 GN=PLEKHA6 PE=1 SV=1	13	5	5	5	1068	119.2	8.92	0	5	1
TRUE	Master Protein	O43708	Maleylacetoacetate isomerase OS=Homo sapiens OX=9606 GN=GSTZ1 PE=1 SV=3	7	1	1	1	216	24.2	8.54	0	1	1
TRUE	Master Protein	F5H5C0	Peroxisomal targeting signal 1 receptor (Fragment) OS=Homo sapiens OX=9606 GN=PEX5 PE=1 SV=1	17	2	2	2	272	30.6	4.26	0	2	1
TRUE	Master Protein	F8WCH4	Ly6/PLAUR domain-containing protein 6B OS=Homo sapiens OX=9606 GN=LYPD6B PE=4 SV=1	23	1	1	1	74	8.5	5.76	0	1	1
TRUE	Master Protein	Q9NQR9	Glucose-6-phosphatase 2 OS=Homo sapiens OX=9606 GN=G6PC2 PE=1 SV=1	10	1	1	1	355	40.6	8.32	0	1	1
TRUE	Master Protein	Q16650	T-box brain protein 1 OS=Homo sapiens OX=9606 GN=TBR1 PE=1 SV=1	2	1	1	1	682	74	7.33	0	1	1
TRUE	Master Protein	Q9NRY4	Rho GTPase-activating protein 35 OS=Homo sapiens OX=9606 GN=ARHGAP35 PE=1 SV=3	1	1	1	1	1499	170.4	6.64	0	1	1
TRUE	Master Protein	A0A0C4DGP9	Zinc finger protein 568 (Fragment) OS=Homo sapiens OX=9606 GN=ZNF568 PE=1 SV=1	16	4	4	4	530	61.2	8.51	0	4	1
TRUE	Master Protein	A0A7P0T9D7	Breast cancer type 2 susceptibility protein OS=Homo sapiens OX=9606 GN=BRCA2 PE=1 SV=1	5	8	9	8	3418	384	6.71	0	8	1
TRUE	Master Protein	A0A087WUW5	Polypyrimidine tract-binding protein 1 (Fragment) OS=Homo sapiens OX=9606 GN=PTBP1 PE=1 SV=6	37	1	1	1	81	9	9.99	0	1	1
TRUE	Master Protein	Q9Y5L4	Mitochondrial import inner membrane translocase subunit Tim13 OS=Homo sapiens OX=9606 GN=TIMM13 PE=1 SV=1	28	1	1	1	95	10.5	8.18	0	1	1
TRUE	Master Protein	P06241	Tyrosine-protein kinase Fyn OS=Homo sapiens OX=9606 GN=FYN PE=1 SV=3	9	3	3	3	537	60.7	6.67	0	3	1
TRUE	Master Protein	O15318	DNA-directed RNA polymerase III subunit RPC7 OS=Homo sapiens OX=9606 GN=POLR3G PE=1 SV=2	3	1	2	1	223	25.9	4.63	0	1	1
TRUE	Master Protein	E5RFN4	Androglobin (Fragment) OS=Homo sapiens OX=9606 GN=ADGB PE=1 SV=1	34	4	4	2	178	20.4	8.62	0	4	1
TRUE	Master Protein	E9PDI4	Ladinin-1 OS=Homo sapiens OX=9606 GN=LAD1 PE=1 SV=1	7	3	3	3	531	58.6	9.86	0	3	1
TRUE	Master Protein	E9PKP5	KRAB domain-containing protein 5 OS=Homo sapiens OX=9606 GN=KRBOX5 PE=4 SV=1	6	1	1	1	118	13.4	9.52	0	1	1
TRUE	Master Protein	Q6N069	N-alpha-acetyltransferase 16, NatA auxiliary subunit OS=Homo sapiens OX=9606 GN=NAA16 PE=1 SV=2	2	1	2	1	864	101.4	7.87	0	1	1
TRUE	Master Protein	P53396	ATP-citrate synthase OS=Homo sapiens OX=9606 GN=ACLY PE=1 SV=3	9	5	5	5	1101	120.8	7.33	0	5	1
TRUE	Master Protein	P31644	Gamma-aminobutyric acid receptor subunit alpha-5 OS=Homo sapiens OX=9606 GN=GABRA5 PE=1 SV=1	8	1	2	1	462	52.1	9.16	0	1	1
TRUE	Master Protein	A0A087X0G0	RRP12-like protein (Fragment) OS=Homo sapiens OX=9606 GN=RRP12 PE=1 SV=1	30	1	1	1	106	11.8	10.05	0	1	1
TRUE	Master Protein	Q9NPH2	Inositol-3-phosphate synthase 1 OS=Homo sapiens OX=9606 GN=ISYNA1 PE=1 SV=1	8	2	2	2	558	61	5.76	0	2	1
TRUE	Master Protein	Q8IX95	Putative cTAGE family member 3 OS=Homo sapiens OX=9606 GN=CTAGE3P PE=5 SV=1	19	1	1	1	158	18	4.92	0	1	1
TRUE	Master Protein	Q8WYK0	Acetyl-coenzyme A thioesterase OS=Homo sapiens OX=9606 GN=ACOT12 PE=1 SV=1	13	2	2	2	555	62	6.77	0	2	1
TRUE	Master Protein	Q96Q89	Kinesin-like protein KIF20B OS=Homo sapiens OX=9606 GN=KIF20B PE=1 SV=3	7	8	8	8	1820	210.5	5.67	0	8	1
TRUE	Master Protein	Q15418	Ribosomal protein S6 kinase alpha-1 OS=Homo sapiens OX=9606 GN=RPS6KA1 PE=1 SV=2	9	4	4	4	735	82.7	7.83	0	4	1
TRUE	Master Protein	P15559	NAD(P)H dehydrogenase [quinone] 1 OS=Homo sapiens OX=9606 GN=NQO1 PE=1 SV=1	11	2	2	2	274	30.8	8.88	0	2	1
TRUE	Master Protein	P79483	HLA class II histocompatibility antigen, DR beta 3 chain OS=Homo sapiens OX=9606 GN=HLA-DRB3 PE=1 SV=1	15	1	1	1	266	29.9	8.56	0	1	1
TRUE	Master Protein	A0A7I2YQU8	Ras GTPase-activating protein-binding protein 1 OS=Homo sapiens OX=9606 GN=G3BP1 PE=1 SV=1	5	1	1	1	334	37.5	4.89	0	1	1
TRUE	Master Protein	P01743	Immunoglobulin heavy variable 1-46 OS=Homo sapiens OX=9606 GN=IGHV1-46 PE=1 SV=2	38	1	1	1	117	12.9	8.92	0	1	1
TRUE	Master Protein	Q5JSG7	Proprotein convertase subtilisin/kexin type 5 (Fragment) OS=Homo sapiens OX=9606 GN=PCSK5 PE=1 SV=1	8	5	5	5	1560	173.8	5.9	0	5	1
TRUE	Master Protein	Q8NI77	Kinesin-like protein KIF18A OS=Homo sapiens OX=9606 GN=KIF18A PE=1 SV=2	9	3	3	3	898	102.2	8.91	0	3	1
TRUE	Master Protein	Q9UHC7	E3 ubiquitin-protein ligase makorin-1 OS=Homo sapiens OX=9606 GN=MKRN1 PE=1 SV=3	9	2	2	2	482	53.3	5.14	0	2	1
TRUE	Master Protein	P49795	Regulator of G-protein signaling 19 OS=Homo sapiens OX=9606 GN=RGS19 PE=1 SV=1	12	1	1	1	217	24.6	5.62	0	1	1
TRUE	Master Protein	Q14534	Squalene monooxygenase OS=Homo sapiens OX=9606 GN=SQLE PE=1 SV=3	2	1	1	1	574	63.9	8.63	0	1	1
TRUE	Master Protein	H0YFP6	Polyamine-modulated factor 1-binding protein 1 (Fragment) OS=Homo sapiens OX=9606 GN=PMFBP1 PE=1 SV=1	12	4	8	1	502	58.7	6.07	0	4	1
TRUE	Master Protein	A0A669KA36	P-type Cu(+) transporter (Fragment) OS=Homo sapiens OX=9606 GN=ATP7B PE=1 SV=1	3	2	3	2	1110	117.6	6.18	0	2	1
TRUE	Master Protein	A0A8I5KNZ9	Leucine-rich repeat and IQ domain-containing protein 4 OS=Homo sapiens OX=9606 GN=LRRIQ4 PE=4 SV=1	5	1	1	1	569	64.9	7.06	0	1	1
TRUE	Master Protein	A0A2U3U034	Arylsulfatase B OS=Homo sapiens OX=9606 GN=ARSB PE=1 SV=1	4	1	1	1	398	44.3	9.16	0	1	1
TRUE	Master Protein	H0YNK9	RAS guanyl-releasing protein 1 (Fragment) OS=Homo sapiens OX=9606 GN=RASGRP1 PE=1 SV=1	16	1	1	1	217	24.9	6.34	0	1	1
TRUE	Master Protein	Q9Y2Z0	Protein SGT1 homolog OS=Homo sapiens OX=9606 GN=SUGT1 PE=1 SV=3	12	3	3	3	365	41	5.16	0	3	1
TRUE	Master Protein	Q7Z591	Microtubule organization protein AKNA OS=Homo sapiens OX=9606 GN=AKNA PE=1 SV=2	2	2	2	2	1439	155	6.32	0	2	1
TRUE	Master Protein	Q9Y5R5	Doublesex- and mab-3-related transcription factor 2 OS=Homo sapiens OX=9606 GN=DMRT2 PE=1 SV=2	2	1	1	1	561	61.8	6.79	0	1	1
TRUE	Master Protein	A6NFY4	Nuclear envelope integral membrane protein 2 OS=Homo sapiens OX=9606 GN=NEMP2 PE=2 SV=3	2	1	1	1	417	48.6	8.34	0	1	1
TRUE	Master Protein	A0A087WY55	Chromosome 6 open reading frame 55, isoform CRA_b OS=Homo sapiens OX=9606 GN=VTA1 PE=1 SV=1	6	1	1	1	280	31.1	6.44	0	1	1
TRUE	Master Protein	A0A7P0TBM9	DNA helicase OS=Homo sapiens OX=9606 GN=BLM PE=1 SV=1	3	3	3	3	1372	154.5	7.03	0	3	1
TRUE	Master Protein	C9JAX7	Potassium channel subfamily T member 1 OS=Homo sapiens OX=9606 GN=KCNT1 PE=1 SV=3	5	2	2	2	1235	138.9	7.53	0	2	1
TRUE	Master Protein	Q9P0K7	Ankycorbin OS=Homo sapiens OX=9606 GN=RAI14 PE=1 SV=2	8	5	6	5	980	110	6.21	0	5	1
TRUE	Master Protein	Q9NYU1	UDP-glucose:glycoprotein glucosyltransferase 2 OS=Homo sapiens OX=9606 GN=UGGT2 PE=1 SV=4	7	6	6	6	1516	174.6	6.89	0	6	1
TRUE	Master Protein	K7EMP0	UNC93-like protein MFSD11 (Fragment) OS=Homo sapiens OX=9606 GN=MFSD11 PE=3 SV=1	9	1	1	1	117	13.2	4.96	0	1	1
TRUE	Master Protein	Q8IVB4	Sodium/hydrogen exchanger 9 OS=Homo sapiens OX=9606 GN=SLC9A9 PE=1 SV=1	9	2	2	2	645	72.5	6.21	0	2	1
TRUE	Master Protein	J3KNU2	F-box only protein 16 OS=Homo sapiens OX=9606 GN=FBXO16 PE=1 SV=1	11	2	3	2	316	36.7	9.86	0	2	1
TRUE	Master Protein	C9JT67	Coiled-coil domain-containing protein 144A OS=Homo sapiens OX=9606 GN=CCDC144A PE=4 SV=1	8	5	6	5	1425	165	5.38	0	5	1
TRUE	Master Protein	Q9BTY2	Plasma alpha-L-fucosidase OS=Homo sapiens OX=9606 GN=FUCA2 PE=1 SV=2	5	1	1	1	467	54	6.25	0	1	1
TRUE	Master Protein	Q96QT4	Transient receptor potential cation channel subfamily M member 7 OS=Homo sapiens OX=9606 GN=TRPM7 PE=1 SV=1	3	3	3	3	1865	212.6	7.88	0	3	1
TRUE	Master Protein	O14967	Calmegin OS=Homo sapiens OX=9606 GN=CLGN PE=1 SV=1	4	1	1	1	610	70	4.69	0	1	1
TRUE	Master Protein	Q4G0X9	Coiled-coil domain-containing protein 40 OS=Homo sapiens OX=9606 GN=CCDC40 PE=1 SV=2	5	3	3	3	1142	130	5.29	0	3	1
TRUE	Master Protein	Q96FN9	D-aminoacyl-tRNA deacylase 2 OS=Homo sapiens OX=9606 GN=DTD2 PE=1 SV=1	35	2	3	2	168	18.6	7.84	0	2	1
TRUE	Master Protein	E9PKY7	Ferritin (Fragment) OS=Homo sapiens OX=9606 GN=FTH1 PE=1 SV=1	23	1	1	1	114	13.3	9.36	0	1	1
TRUE	Master Protein	Q0VDD8	Dynein axonemal heavy chain 14 OS=Homo sapiens OX=9606 GN=DNAH14 PE=2 SV=3	5	9	11	1	3507	399.6	6.93	0	9	1
TRUE	Master Protein	A0A1B0GUL7	Protein kinase domain-containing protein OS=Homo sapiens OX=9606 PE=1 SV=1	6	1	1	1	405	45.2	6.54	0	1	1
TRUE	Master Protein	Q8NFZ0	F-box DNA helicase 1 OS=Homo sapiens OX=9606 GN=FBH1 PE=1 SV=2	8	4	4	4	1043	117.6	8.25	0	4	1
TRUE	Master Protein	E9PNE1	Protein phosphatase 1A OS=Homo sapiens OX=9606 GN=PPM1A PE=4 SV=2	18	1	1	1	93	11.2	10.74	0	1	1
TRUE	Master Protein	E9PNN3	6-pyruvoyl tetrahydrobiopterin synthase OS=Homo sapiens OX=9606 GN=PTS PE=1 SV=1	13	1	1	1	77	8.9	4.72	0	1	1
TRUE	Master Protein	F8W8C1	Tripartite motif-containing protein 67 OS=Homo sapiens OX=9606 GN=TRIM67 PE=1 SV=1	8	2	2	2	781	83.5	7.25	0	2	1
TRUE	Master Protein	K7EQT1	Fizzy-related protein homolog OS=Homo sapiens OX=9606 GN=FZR1 PE=1 SV=1	6	1	1	1	361	40	9.22	0	1	1
TRUE	Master Protein	B7Z2E6	14-3-3 protein zeta/delta OS=Homo sapiens OX=9606 GN=YWHAZ PE=1 SV=1	6	1	1	1	125	14	4.41	0	1	1
TRUE	Master Protein	O94911	ABC-type organic anion transporter ABCA8 OS=Homo sapiens OX=9606 GN=ABCA8 PE=1 SV=4	5	2	3	2	1621	183.6	7.25	0	2	1
TRUE	Master Protein	A0A3B3ISJ2	Apoptosis-stimulating of p53 protein 1 (Fragment) OS=Homo sapiens OX=9606 GN=PPP1R13B PE=1 SV=1	2	1	1	1	1075	117.7	6.84	0	1	1
TRUE	Master Protein	O15021	Microtubule-associated serine/threonine-protein kinase 4 OS=Homo sapiens OX=9606 GN=MAST4 PE=1 SV=4	3	5	5	5	2623	283.9	8.62	0	5	1
TRUE	Master Protein	A0A804HKA0	SH3-containing GRB2-like protein 3-interacting protein 1 OS=Homo sapiens OX=9606 GN=SGIP1 PE=4 SV=1	24	1	1	1	55	6.3	4.83	0	1	1
TRUE	Master Protein	F8W8D4	NEDD8-activating enzyme E1 catalytic subunit OS=Homo sapiens OX=9606 GN=UBA3 PE=1 SV=1	13	2	2	2	422	47.2	5.25	0	2	1
TRUE	Master Protein	A0A0A0MTT1	Glutathione peroxidase (Fragment) OS=Homo sapiens OX=9606 GN=GPX4 PE=1 SV=1	32	2	2	2	166	18.3	8.98	0	2	1
TRUE	Master Protein	Q14139	Ubiquitin conjugation factor E4 A OS=Homo sapiens OX=9606 GN=UBE4A PE=1 SV=2	10	7	9	7	1066	122.5	5.24	0	7	1
TRUE	Master Protein	Q709C8	Intermembrane lipid transfer protein VPS13C OS=Homo sapiens OX=9606 GN=VPS13C PE=1 SV=1	5	9	13	9	3753	422.1	6.83	0	9	1
TRUE	Master Protein	K7EQ24	Uncharacterized protein C17orf64 (Fragment) OS=Homo sapiens OX=9606 GN=C17orf64 PE=4 SV=1	28	2	2	2	98	12.2	10.2	0	2	1
TRUE	Master Protein	A0A0A0MR64	Leucine-rich repeat, immunoglobulin-like domain and transmembrane domain-containing protein 3 OS=Homo sapiens OX=9606 GN=LRIT3 PE=1 SV=1	5	2	2	2	496	54.2	5.9	0	2	1
TRUE	Master Protein	Q01101	Insulinoma-associated protein 1 OS=Homo sapiens OX=9606 GN=INSM1 PE=1 SV=1	8	2	2	2	510	52.9	8.94	0	2	1
TRUE	Master Protein	Q8NCM2	Potassium voltage-gated channel subfamily H member 5 OS=Homo sapiens OX=9606 GN=KCNH5 PE=1 SV=3	6	3	3	3	988	111.8	7.58	0	3	1
TRUE	Master Protein	Q2WGJ9	Fer-1-like protein 6 OS=Homo sapiens OX=9606 GN=FER1L6 PE=2 SV=2	6	6	6	6	1857	209.2	6.38	0	6	1
TRUE	Master Protein	I3L0A5	Transcription factor SOX-5 OS=Homo sapiens OX=9606 GN=SOX5 PE=1 SV=1	14	3	3	3	509	54.9	6.92	0	3	1
TRUE	Master Protein	A0A7P0T820	Zinc finger and BTB domain-containing protein 47 OS=Homo sapiens OX=9606 GN=ZBTB47 PE=1 SV=1	5	1	1	1	775	85.7	5.63	0	1	1
TRUE	Master Protein	O95968	Secretoglobin family 1D member 1 OS=Homo sapiens OX=9606 GN=SCGB1D1 PE=1 SV=1	16	1	1	1	90	9.9	9.25	0	1	1
TRUE	Master Protein	Q15678	Tyrosine-protein phosphatase non-receptor type 14 OS=Homo sapiens OX=9606 GN=PTPN14 PE=1 SV=2	7	4	4	4	1187	135.2	8.31	0	4	1
TRUE	Master Protein	Q9H8L6	Multimerin-2 OS=Homo sapiens OX=9606 GN=MMRN2 PE=1 SV=2	4	1	1	1	949	104.3	5.86	0	1	1
TRUE	Master Protein	E9PNQ4	Testis-expressed basic protein 1 (Fragment) OS=Homo sapiens OX=9606 GN=TSBP1 PE=1 SV=1	29	1	1	1	132	14.7	9.72	0	1	1
TRUE	Master Protein	C9K080	Leucine-rich repeats and immunoglobulin-like domains protein 3 OS=Homo sapiens OX=9606 GN=LRIG3 PE=1 SV=2	10	2	3	2	623	69.4	8.24	0	2	1
TRUE	Master Protein	O00463	TNF receptor-associated factor 5 OS=Homo sapiens OX=9606 GN=TRAF5 PE=1 SV=2	13	3	3	3	557	64.4	7.43	0	3	1
TRUE	Master Protein	D6RB26	Solute carrier family 25 member 36 OS=Homo sapiens OX=9606 GN=SLC25A36 PE=1 SV=1	28	1	1	1	86	9.3	9.25	0	1	1
TRUE	Master Protein	P62760	Visinin-like protein 1 OS=Homo sapiens OX=9606 GN=VSNL1 PE=1 SV=2	25	2	2	2	191	22.1	5.15	0	2	1
TRUE	Master Protein	O15523	ATP-dependent RNA helicase DDX3Y OS=Homo sapiens OX=9606 GN=DDX3Y PE=1 SV=2	2	1	1	1	660	73.1	7.55	0	1	1
TRUE	Master Protein	Q9NR99	Matrix-remodeling-associated protein 5 OS=Homo sapiens OX=9606 GN=MXRA5 PE=1 SV=3	5	5	5	5	2828	312	8.32	0	5	1
TRUE	Master Protein	M0R1K1	Zinc finger protein 548 OS=Homo sapiens OX=9606 GN=ZNF548 PE=4 SV=1	63	1	1	1	63	6.6	5.68	0	1	1
TRUE	Master Protein	P57054	Phosphatidylinositol N-acetylglucosaminyltransferase subunit P OS=Homo sapiens OX=9606 GN=PIGP PE=1 SV=4	13	1	1	1	158	18.1	8.85	0	1	1
TRUE	Master Protein	E5RK11	Myotubularin-related protein 7 OS=Homo sapiens OX=9606 GN=MTMR7 PE=1 SV=1	10	1	1	1	105	12	9.03	0	1	1
TRUE	Master Protein	J3QQN7	Lysophospholipase D GDPD1 OS=Homo sapiens OX=9606 GN=GDPD1 PE=1 SV=1	15	2	2	2	210	23.9	8.97	0	2	1
TRUE	Master Protein	O95498	Pantetheine hydrolase VNN2 OS=Homo sapiens OX=9606 GN=VNN2 PE=1 SV=3	3	2	2	2	520	58.5	6.52	0	2	1
TRUE	Master Protein	E9PG35	Methylcrotonoyl-CoA carboxylase subunit alpha, mitochondrial (Fragment) OS=Homo sapiens OX=9606 GN=MCCC1 PE=1 SV=1	10	2	2	2	598	66.4	7.31	0	2	1
TRUE	Master Protein	Q96B70	Leukocyte receptor cluster member 9 OS=Homo sapiens OX=9606 GN=LENG9 PE=2 SV=2	6	1	2	1	501	53.1	7.84	0	1	1
TRUE	Master Protein	P16860	Natriuretic peptides B OS=Homo sapiens OX=9606 GN=NPPB PE=1 SV=1	5	1	1	1	134	14.7	10.33	0	1	1
TRUE	Master Protein	Q9Y473	Zinc finger protein 175 OS=Homo sapiens OX=9606 GN=ZNF175 PE=1 SV=1	7	3	4	3	711	81.6	8.66	0	3	1
TRUE	Master Protein	Q8TC84	Fibronectin type 3 and ankyrin repeat domains protein 1 OS=Homo sapiens OX=9606 GN=FANK1 PE=1 SV=3	8	1	1	1	345	38.3	8.73	0	1	1
TRUE	Master Protein	Q9NYW6	Taste receptor type 2 member 3 OS=Homo sapiens OX=9606 GN=TAS2R3 PE=2 SV=3	9	2	3	2	316	35.9	9.67	0	2	1
TRUE	Master Protein	I3NI20	Adenylate cyclase type 9 (Fragment) OS=Homo sapiens OX=9606 GN=ADCY9 PE=1 SV=1	4	1	1	1	257	27.6	6.54	0	1	1
TRUE	Master Protein	Q6ZMJ2	Scavenger receptor class A member 5 OS=Homo sapiens OX=9606 GN=SCARA5 PE=1 SV=1	5	1	1	1	495	54	7.09	0	1	1
TRUE	Master Protein	Q8WWI5	Choline transporter-like protein 1 OS=Homo sapiens OX=9606 GN=SLC44A1 PE=1 SV=1	1	1	1	1	657	73.3	8.6	0	1	1
TRUE	Master Protein	Q9H0C2	ADP/ATP translocase 4 OS=Homo sapiens OX=9606 GN=SLC25A31 PE=1 SV=1	7	2	2	2	315	35	9.89	0	2	1
TRUE	Master Protein	Q9UJN7	Zinc finger protein 391 OS=Homo sapiens OX=9606 GN=ZNF391 PE=2 SV=2	10	2	2	2	358	40.6	8.6	0	2	1
TRUE	Master Protein	Q7Z6P3	Ras-related protein Rab-44 OS=Homo sapiens OX=9606 GN=RAB44 PE=1 SV=4	2	1	1	1	1021	110.8	5.08	0	1	1
TRUE	Master Protein	Q8WWQ8	Stabilin-2 OS=Homo sapiens OX=9606 GN=STAB2 PE=1 SV=3	3	3	3	3	2551	276.8	6.4	0	3	1
TRUE	Master Protein	Q9Y5H3	Protocadherin gamma-A10 OS=Homo sapiens OX=9606 GN=PCDHGA10 PE=2 SV=1	4	2	2	2	936	101.4	4.92	0	2	1
TRUE	Master Protein	Q9UBG0	C-type mannose receptor 2 OS=Homo sapiens OX=9606 GN=MRC2 PE=1 SV=2	1	1	1	1	1479	166.6	5.83	0	1	1
TRUE	Master Protein	Q9H2G2	STE20-like serine/threonine-protein kinase OS=Homo sapiens OX=9606 GN=SLK PE=1 SV=1	3	3	3	3	1235	142.6	5.15	0	3	1
TRUE	Master Protein	F5H7N0	Gamma-aminobutyric acid receptor subunit beta-3 OS=Homo sapiens OX=9606 GN=GABRB3 PE=1 SV=1	5	1	1	1	529	61	8.79	0	1	1
TRUE	Master Protein	A0A087WW17	Interleukin-17D (Fragment) OS=Homo sapiens OX=9606 GN=IL17D PE=4 SV=1	23	1	1	1	35	3.7	12.48	0	1	1
TRUE	Master Protein	B4DX44	Zinc finger protein 736 OS=Homo sapiens OX=9606 GN=ZNF736 PE=2 SV=2	12	2	2	2	427	49.8	8.82	0	2	1
TRUE	Master Protein	Q0Z7S8	Fatty acid-binding protein 9 OS=Homo sapiens OX=9606 GN=FABP9 PE=1 SV=1	23	1	1	1	132	15.1	8.09	0	1	1
TRUE	Master Protein	B1APH4	Putative zinc finger protein 487 OS=Homo sapiens OX=9606 GN=ZNF487 PE=5 SV=3	15	3	3	3	448	51.6	7.85	0	3	1
TRUE	Master Protein	P78562	Phosphate-regulating neutral endopeptidase PHEX OS=Homo sapiens OX=9606 GN=PHEX PE=1 SV=1	5	2	2	2	749	86.4	8.76	0	2	1
TRUE	Master Protein	A0A7P0TAN4	Uncharacterized protein OS=Homo sapiens OX=9606 PE=1 SV=1	10	3	3	3	641	74.1	9.11	0	3	1
TRUE	Master Protein	H0YED8	von Willebrand factor A domain-containing protein 5B1 (Fragment) OS=Homo sapiens OX=9606 GN=VWA5B1 PE=1 SV=1	8	2	2	2	444	49	9.42	0	2	1
TRUE	Master Protein	Q92900	Regulator of nonsense transcripts 1 OS=Homo sapiens OX=9606 GN=UPF1 PE=1 SV=2	7	4	4	4	1129	124.3	6.61	0	4	1
TRUE	Master Protein	A0A804HL91	Anoctamin OS=Homo sapiens OX=9606 GN=ANO5 PE=1 SV=1	7	3	3	3	899	105.3	6.39	0	3	1
TRUE	Master Protein	F5GX24	G2/M phase-specific E3 ubiquitin-protein ligase OS=Homo sapiens OX=9606 GN=G2E3 PE=1 SV=1	1	1	1	1	660	75	7.5	0	1	1
TRUE	Master Protein	Q8IYE0	Coiled-coil domain-containing protein 146 OS=Homo sapiens OX=9606 GN=CCDC146 PE=1 SV=2	3	3	3	3	955	112.7	8.48	0	3	1
TRUE	Master Protein	Q8N9Z9	Lamin tail domain-containing protein 1 OS=Homo sapiens OX=9606 GN=LMNTD1 PE=2 SV=2	9	2	2	2	388	43.4	9.07	0	2	1
TRUE	Master Protein	D6RDL6	3-oxo-5-alpha-steroid 4-dehydrogenase 1 OS=Homo sapiens OX=9606 GN=SRD5A1 PE=1 SV=1	47	2	2	2	126	13.7	8.98	0	2	1
TRUE	Master Protein	H7C3E1	Renin receptor OS=Homo sapiens OX=9606 GN=ATP6AP2 PE=1 SV=2	23	2	2	2	262	28.9	6	0	2	1
TRUE	Master Protein	Q9UL52	Transmembrane protease serine 11E OS=Homo sapiens OX=9606 GN=TMPRSS11E PE=1 SV=2	2	1	1	1	423	47.7	8.59	0	1	1
TRUE	Master Protein	Q17RN3	Protein FAM98C OS=Homo sapiens OX=9606 GN=FAM98C PE=1 SV=1	10	1	1	1	349	37.3	7.18	0	1	1
TRUE	Master Protein	H0YI09	Putative methyltransferase-like protein 7A (Fragment) OS=Homo sapiens OX=9606 GN=METTL7A PE=1 SV=1	20	2	2	2	244	28.3	8.38	0	2	1
TRUE	Master Protein	D6RAU9	E3 ubiquitin-protein ligase TRIM36 (Fragment) OS=Homo sapiens OX=9606 GN=TRIM36 PE=1 SV=1	15	1	1	1	170	19.1	7.83	0	1	1
TRUE	Master Protein	Q6NSI1	Putative ankyrin repeat domain-containing protein 26-like protein OS=Homo sapiens OX=9606 GN=ANKRD26P1 PE=5 SV=2	7	1	1	1	321	35.4	5.39	0	1	1
TRUE	Master Protein	A0A087WVY5	Cilia- and flagella-associated protein 57 OS=Homo sapiens OX=9606 GN=CFAP57 PE=1 SV=1	4	3	3	3	1283	148.9	6.01	0	3	1
TRUE	Master Protein	A0A7P0TAE3	A-kinase anchor protein 8-like OS=Homo sapiens OX=9606 GN=AKAP8L PE=1 SV=1	8	3	4	3	612	68.2	5.06	0	3	1
TRUE	Master Protein	Q8IY92	Structure-specific endonuclease subunit SLX4 OS=Homo sapiens OX=9606 GN=SLX4 PE=1 SV=3	3	2	2	2	1834	199.9	6.06	0	2	1
TRUE	Master Protein	E2QRK7	Tight junction-associated protein 1 (Fragment) OS=Homo sapiens OX=9606 GN=TJAP1 PE=1 SV=1	11	1	2	1	193	22.8	7.03	0	1	1
TRUE	Master Protein	Q96J94	Piwi-like protein 1 OS=Homo sapiens OX=9606 GN=PIWIL1 PE=1 SV=1	5	2	2	2	861	98.5	9.44	0	2	1
TRUE	Master Protein	J3KMZ7	Integrator complex subunit 2 OS=Homo sapiens OX=9606 GN=INTS2 PE=1 SV=1	1	1	1	1	1196	133.3	6.05	0	1	1
TRUE	Master Protein	Q01118	Sodium channel protein type 7 subunit alpha OS=Homo sapiens OX=9606 GN=SCN7A PE=1 SV=2	6	3	3	3	1682	193.4	7.96	0	3	1
TRUE	Master Protein	A0A804HIY3	Anoctamin OS=Homo sapiens OX=9606 GN=ANO2 PE=1 SV=1	7	2	2	2	998	113.3	6.61	0	2	1
TRUE	Master Protein	Q13093	Platelet-activating factor acetylhydrolase OS=Homo sapiens OX=9606 GN=PLA2G7 PE=1 SV=1	4	1	1	1	441	50	7.56	0	1	1
TRUE	Master Protein	Q8WUF8	Cotranscriptional regulator FAM172A OS=Homo sapiens OX=9606 GN=FAM172A PE=1 SV=1	13	3	3	3	416	47.9	6.09	0	3	1
TRUE	Master Protein	H0Y6L8	Ciliogenesis and planar polarity effector 2 (Fragment) OS=Homo sapiens OX=9606 GN=CPLANE2 PE=3 SV=1	10	1	1	1	112	12.5	8.46	0	1	1
TRUE	Master Protein	A0A2R8YD12	Serpin B6 OS=Homo sapiens OX=9606 GN=SERPINB6 PE=1 SV=1	23	4	6	4	332	38.1	5.33	0	4	1
TRUE	Master Protein	Q96NL3	Zinc finger protein 599 OS=Homo sapiens OX=9606 GN=ZNF599 PE=1 SV=1	3	1	1	1	588	67.4	8.37	0	1	1
TRUE	Master Protein	A0A1B0GVC6	TATA-box-binding protein OS=Homo sapiens OX=9606 GN=TBP PE=1 SV=1	8	1	1	1	248	27.1	9.86	0	1	1
TRUE	Master Protein	P00558	Phosphoglycerate kinase 1 OS=Homo sapiens OX=9606 GN=PGK1 PE=1 SV=3	17	3	3	3	417	44.6	8.1	0	3	1
TRUE	Master Protein	O14513	Nck-associated protein 5 OS=Homo sapiens OX=9606 GN=NCKAP5 PE=1 SV=2	5	5	5	5	1909	208.4	8.07	0	5	1
TRUE	Master Protein	Q96HA7	Tonsoku-like protein OS=Homo sapiens OX=9606 GN=TONSL PE=1 SV=2	1	1	1	1	1378	150.8	6.42	0	1	1
TRUE	Master Protein	Q9P2D7	Dynein axonemal heavy chain 1 OS=Homo sapiens OX=9606 GN=DNAH1 PE=1 SV=6	4	7	7	7	4265	487.2	5.83	0	7	1
TRUE	Master Protein	O76021	Ribosomal L1 domain-containing protein 1 OS=Homo sapiens OX=9606 GN=RSL1D1 PE=1 SV=3	10	2	2	1	490	54.9	10.13	0	2	1
TRUE	Master Protein	Q9NVR2	Integrator complex subunit 10 OS=Homo sapiens OX=9606 GN=INTS10 PE=1 SV=2	7	4	5	4	710	82.2	7.44	0	4	1
TRUE	Master Protein	A0A1B0GWD8	Sperm flagellar protein 2 OS=Homo sapiens OX=9606 GN=SPEF2 PE=1 SV=1	3	3	3	3	2169	248.9	7.15	0	3	1
TRUE	Master Protein	Q9NRC6	Spectrin beta chain, non-erythrocytic 5 OS=Homo sapiens OX=9606 GN=SPTBN5 PE=1 SV=2	3	6	6	6	3674	416.5	6.65	0	6	1
TRUE	Master Protein	P00451	Coagulation factor VIII OS=Homo sapiens OX=9606 GN=F8 PE=1 SV=1	1	3	3	3	2351	266.8	7.36	0	3	1
TRUE	Master Protein	Q86V15	Zinc finger protein castor homolog 1 OS=Homo sapiens OX=9606 GN=CASZ1 PE=1 SV=4	2	2	2	2	1759	189.9	7.03	0	2	1
TRUE	Master Protein	P53677	AP-3 complex subunit mu-2 OS=Homo sapiens OX=9606 GN=AP3M2 PE=1 SV=1	14	2	2	2	418	46.9	7.56	0	2	1
TRUE	Master Protein	Q9H2K2	Poly [ADP-ribose] polymerase tankyrase-2 OS=Homo sapiens OX=9606 GN=TNKS2 PE=1 SV=1	2	3	3	3	1166	126.8	7.2	0	3	1
TRUE	Master Protein	Q8N2R0	Protein odd-skipped-related 2 OS=Homo sapiens OX=9606 GN=OSR2 PE=1 SV=2	3	1	2	1	312	35.5	9.57	0	1	1
TRUE	Master Protein	E9PDF1	SH3 domain and tetratricopeptide repeat-containing protein 2 OS=Homo sapiens OX=9606 GN=SH3TC2 PE=1 SV=1	3	2	2	2	1259	141.4	6.39	0	2	1
TRUE	Master Protein	Q9NP64	Zinc finger CCHC domain-containing protein 17 OS=Homo sapiens OX=9606 GN=ZCCHC17 PE=1 SV=1	2	1	1	1	241	27.6	9.7	0	1	1
TRUE	Master Protein	G8JLN4	V-set and transmembrane domain-containing protein 1 OS=Homo sapiens OX=9606 GN=VSTM1 PE=1 SV=1	28	1	1	1	143	16	6.01	0	1	1
TRUE	Master Protein	P28482	Mitogen-activated protein kinase 1 OS=Homo sapiens OX=9606 GN=MAPK1 PE=1 SV=3	11	2	3	1	360	41.4	6.98	0	2	1
TRUE	Master Protein	Q96PM9	Zinc finger protein 385A OS=Homo sapiens OX=9606 GN=ZNF385A PE=1 SV=2	4	1	1	1	386	40.4	9.86	0	1	1
TRUE	Master Protein	E7ES48	P2X purinoceptor 6 OS=Homo sapiens OX=9606 GN=P2RX6 PE=4 SV=1	70	3	4	3	80	8.8	8.73	0	3	1
TRUE	Master Protein	Q2Y0W8	Electroneutral sodium bicarbonate exchanger 1 OS=Homo sapiens OX=9606 GN=SLC4A8 PE=1 SV=1	3	3	3	3	1093	122.9	6.68	0	3	1
TRUE	Master Protein	Q8WUY9	DEP domain-containing protein 1B OS=Homo sapiens OX=9606 GN=DEPDC1B PE=1 SV=2	5	1	1	1	529	61.7	8.85	0	1	1
TRUE	Master Protein	P37275	Zinc finger E-box-binding homeobox 1 OS=Homo sapiens OX=9606 GN=ZEB1 PE=1 SV=2	6	3	4	3	1124	124	4.94	0	3	1
TRUE	Master Protein	P78314	SH3 domain-binding protein 2 OS=Homo sapiens OX=9606 GN=SH3BP2 PE=1 SV=2	6	2	2	2	561	62.2	7.78	0	2	1
TRUE	Master Protein	Q9UHH9	Inositol hexakisphosphate kinase 2 OS=Homo sapiens OX=9606 GN=IP6K2 PE=1 SV=2	9	2	2	2	426	49.2	6.83	0	2	1
TRUE	Master Protein	F8WB01	F-box/LRR-repeat protein 2 OS=Homo sapiens OX=9606 GN=FBXL2 PE=1 SV=1	48	2	2	2	80	9.1	7.8	0	2	1
TRUE	Master Protein	A0A7P0SBL1	Ribonucleoside-diphosphate reductase subunit M2 OS=Homo sapiens OX=9606 GN=RRM2 PE=1 SV=1	5	1	2	1	339	39.6	5.2	0	1	1
TRUE	Master Protein	Q9H9E1	Ankyrin repeat family A protein 2 OS=Homo sapiens OX=9606 GN=ANKRA2 PE=1 SV=1	22	3	3	3	313	34.3	5.11	0	3	1
TRUE	Master Protein	Q8WV24	Pleckstrin homology-like domain family A member 1 OS=Homo sapiens OX=9606 GN=PHLDA1 PE=1 SV=4	10	2	2	2	401	45	9.89	0	2	1
TRUE	Master Protein	Q14586	Zinc finger protein 267 OS=Homo sapiens OX=9606 GN=ZNF267 PE=1 SV=3	4	1	1	1	743	87.3	8.91	0	1	1
TRUE	Master Protein	B7Z4Y8	Butyrophilin-like protein 9 OS=Homo sapiens OX=9606 GN=BTNL9 PE=1 SV=1	3	1	1	1	246	27.5	9.48	0	1	1
TRUE	Master Protein	Q8WUX9	Charged multivesicular body protein 7 OS=Homo sapiens OX=9606 GN=CHMP7 PE=1 SV=1	8	2	2	2	453	50.9	5.35	0	2	1
TRUE	Master Protein	E5RJD9	Uncharacterized protein C8orf34 OS=Homo sapiens OX=9606 GN=C8orf34 PE=1 SV=1	20	2	2	2	206	23.2	6.83	0	2	1
TRUE	Master Protein	P31629	Transcription factor HIVEP2 OS=Homo sapiens OX=9606 GN=HIVEP2 PE=1 SV=2	6	7	7	6	2446	268.9	6.96	0	7	1
TRUE	Master Protein	F5H563	Protein 4.2 OS=Homo sapiens OX=9606 GN=EPB42 PE=1 SV=1	4	1	1	1	613	68.2	7.85	0	1	1
TRUE	Master Protein	Q8WYP5	Protein ELYS OS=Homo sapiens OX=9606 GN=AHCTF1 PE=1 SV=3	6	5	8	5	2266	252.3	6.6	0	5	1
TRUE	Master Protein	Q3KR16	Pleckstrin homology domain-containing family G member 6 OS=Homo sapiens OX=9606 GN=PLEKHG6 PE=1 SV=3	12	3	3	3	790	88.9	7.09	0	3	1
TRUE	Master Protein	Q9HCE7	E3 ubiquitin-protein ligase SMURF1 OS=Homo sapiens OX=9606 GN=SMURF1 PE=1 SV=2	6	2	2	2	757	86.1	7.02	0	2	1
TRUE	Master Protein	A0A590UJF5	Fanconi-associated nuclease (Fragment) OS=Homo sapiens OX=9606 GN=FAN1 PE=1 SV=1	15	2	3	2	318	35.7	4.73	0	2	1
TRUE	Master Protein	Q96NR3	Patched domain-containing protein 1 OS=Homo sapiens OX=9606 GN=PTCHD1 PE=2 SV=2	4	2	2	2	888	101.3	8.27	0	2	1
TRUE	Master Protein	S4R3M9	Transcription elongation factor (Fragment) OS=Homo sapiens OX=9606 GN=TCEA3 PE=1 SV=2	10	1	1	1	346	38.6	9.29	0	1	1
TRUE	Master Protein	E9PKH8	B-lymphocyte antigen CD20 OS=Homo sapiens OX=9606 GN=MS4A1 PE=1 SV=1	11	1	2	1	284	31.6	5.05	0	1	1
TRUE	Master Protein	E5RID6	2,4-dienoyl-CoA reductase [(3E)-enoyl-CoA-producing], mitochondrial OS=Homo sapiens OX=9606 GN=DECR1 PE=1 SV=1	68	2	2	2	95	10.2	10.74	0	2	1
TRUE	Master Protein	D6RGI5	Progressive ankylosis protein homolog OS=Homo sapiens OX=9606 GN=ANKH PE=1 SV=1	45	2	2	2	126	13.8	8.35	0	2	1
TRUE	Master Protein	Q9NQW7	Xaa-Pro aminopeptidase 1 OS=Homo sapiens OX=9606 GN=XPNPEP1 PE=1 SV=3	13	4	6	4	623	69.9	5.67	0	4	1
TRUE	Master Protein	O75746	Calcium-binding mitochondrial carrier protein Aralar1 OS=Homo sapiens OX=9606 GN=SLC25A12 PE=1 SV=2	4	1	1	1	678	74.7	8.38	0	1	1
TRUE	Master Protein	Q9BZE0	Zinc finger protein GLIS2 OS=Homo sapiens OX=9606 GN=GLIS2 PE=1 SV=2	4	1	1	1	524	55.7	8.84	0	1	1
TRUE	Master Protein	Q53T94	TATA box-binding protein-associated factor RNA polymerase I subunit B OS=Homo sapiens OX=9606 GN=TAF1B PE=1 SV=1	7	3	4	3	588	68.8	8.02	0	3	1
TRUE	Master Protein	Q5VZL5	Zinc finger MYM-type protein 4 OS=Homo sapiens OX=9606 GN=ZMYM4 PE=1 SV=1	6	4	4	4	1548	172.7	6.84	0	4	1
TRUE	Master Protein	H0Y5N4	Transcription factor SOX-10 (Fragment) OS=Homo sapiens OX=9606 GN=SOX10 PE=1 SV=1	16	1	1	1	179	19.8	9.13	0	1	1
TRUE	Master Protein	Q9NP94	Zinc transporter ZIP2 OS=Homo sapiens OX=9606 GN=SLC39A2 PE=1 SV=2	3	1	1	1	309	32.7	6.29	0	1	1
TRUE	Master Protein	Q9HAH1	Zinc finger protein 556 OS=Homo sapiens OX=9606 GN=ZNF556 PE=2 SV=1	10	2	3	2	456	51.5	9.91	0	2	1
TRUE	Master Protein	Q5VUA4	Zinc finger protein 318 OS=Homo sapiens OX=9606 GN=ZNF318 PE=1 SV=2	3	4	4	4	2279	251	7.2	0	4	1
TRUE	Master Protein	Q8NG95	Olfactory receptor 7G3 OS=Homo sapiens OX=9606 GN=OR7G3 PE=3 SV=1	5	2	2	2	312	34.4	8.24	0	2	1
TRUE	Master Protein	A0A2R8Y7E7	Tubulin-specific chaperone E OS=Homo sapiens OX=9606 GN=TBCE PE=1 SV=1	4	1	1	1	487	54.8	6.14	0	1	1
TRUE	Master Protein	O75362	Zinc finger protein 217 OS=Homo sapiens OX=9606 GN=ZNF217 PE=1 SV=1	7	3	3	3	1048	115.2	8.48	0	3	1
TRUE	Master Protein	Q9UNT1	Rab-like protein 2B OS=Homo sapiens OX=9606 GN=RABL2B PE=1 SV=1	25	2	2	1	228	26.1	4.89	0	2	1
TRUE	Master Protein	H0Y8C6	Importin-5 (Fragment) OS=Homo sapiens OX=9606 GN=IPO5 PE=1 SV=1	4	2	2	2	1099	123.8	5.06	0	2	1
TRUE	Master Protein	F5GYE8	Centrosomal protein of 112 kDa OS=Homo sapiens OX=9606 GN=CEP112 PE=1 SV=1	12	6	9	6	913	107.6	6.43	0	6	1
TRUE	Master Protein	P05177	Cytochrome P450 1A2 OS=Homo sapiens OX=9606 GN=CYP1A2 PE=1 SV=4	2	1	1	1	516	58.4	9.06	0	1	1
TRUE	Master Protein	F8WD05	Uncharacterized protein C2orf73 OS=Homo sapiens OX=9606 GN=C2orf73 PE=4 SV=1	29	1	3	1	59	6.9	9.42	0	1	1
TRUE	Master Protein	O00268	Transcription initiation factor TFIID subunit 4 OS=Homo sapiens OX=9606 GN=TAF4 PE=1 SV=2	2	2	2	2	1085	110	9.94	0	2	1
TRUE	Master Protein	A0A7I2PIU1	Serine/threonine-protein kinase ICK OS=Homo sapiens OX=9606 GN=CILK1 PE=1 SV=1	7	2	2	2	639	72.1	9.76	0	2	1
TRUE	Master Protein	A0A8I5QJI3	Cullin-2 OS=Homo sapiens OX=9606 GN=CUL2 PE=4 SV=1	15	6	7	2	758	88.6	7.03	0	6	1
TRUE	Master Protein	Q99677	Lysophosphatidic acid receptor 4 OS=Homo sapiens OX=9606 GN=LPAR4 PE=1 SV=1	5	1	1	1	370	41.9	9.06	0	1	1
TRUE	Master Protein	Q9BYV1	Alanine--glyoxylate aminotransferase 2, mitochondrial OS=Homo sapiens OX=9606 GN=AGXT2 PE=1 SV=1	7	1	1	1	514	57.1	7.87	0	1	1
TRUE	Master Protein	P48775	Tryptophan 2,3-dioxygenase OS=Homo sapiens OX=9606 GN=TDO2 PE=1 SV=1	11	2	4	2	406	47.8	6.93	0	2	1
TRUE	Master Protein	Q8TDY4	Arf-GAP with SH3 domain, ANK repeat and PH domain-containing protein 3 OS=Homo sapiens OX=9606 GN=ASAP3 PE=1 SV=1	10	4	4	4	903	99.1	6.4	0	4	1
TRUE	Master Protein	Q14694	Ubiquitin carboxyl-terminal hydrolase 10 OS=Homo sapiens OX=9606 GN=USP10 PE=1 SV=2	5	2	2	2	798	87.1	5.31	0	2	1
TRUE	Master Protein	Q52M58	Testis-specific protein LINC02914 OS=Homo sapiens OX=9606 GN=LINC02914 PE=1 SV=1	19	1	1	1	125	13.9	8.91	0	1	1
TRUE	Master Protein	A6NHS7	MANSC domain-containing protein 4 OS=Homo sapiens OX=9606 GN=MANSC4 PE=3 SV=3	3	1	1	1	340	37.9	8.02	0	1	1
TRUE	Master Protein	A0A804HLJ3	Lysine-specific demethylase 6A OS=Homo sapiens OX=9606 GN=KDM6A PE=1 SV=1	7	3	4	3	842	91.5	7.9	0	3	1
TRUE	Master Protein	M0QY25	Prostate tumor-overexpressed gene 1 protein OS=Homo sapiens OX=9606 GN=PTOV1 PE=1 SV=1	8	2	2	1	384	43.2	9.82	0	2	1
TRUE	Master Protein	Q14330	N-arachidonyl glycine receptor OS=Homo sapiens OX=9606 GN=GPR18 PE=1 SV=2	9	1	1	1	331	38.1	9.26	0	1	1
TRUE	Master Protein	Q14686	Nuclear receptor coactivator 6 OS=Homo sapiens OX=9606 GN=NCOA6 PE=1 SV=3	0	1	1	1	2063	219	9.36	0	1	1
TRUE	Master Protein	A0A2R8Y4H2	Neuronal-specific septin-3 OS=Homo sapiens OX=9606 GN=SEPTIN3 PE=1 SV=1	9	2	2	2	856	92.3	9.22	0	2	1
TRUE	Master Protein	C9JWC4	Holliday junction recognition protein (Fragment) OS=Homo sapiens OX=9606 GN=HJURP PE=1 SV=1	4	1	1	1	570	64.2	9.73	0	1	1
TRUE	Master Protein	Q9H3W5	Leucine-rich repeat neuronal protein 3 OS=Homo sapiens OX=9606 GN=LRRN3 PE=2 SV=1	4	1	1	1	708	79.4	7.83	0	1	1
TRUE	Master Protein	A6NHQ2	rRNA/tRNA 2'-O-methyltransferase fibrillarin-like protein 1 OS=Homo sapiens OX=9606 GN=FBLL1 PE=3 SV=2	4	1	1	1	334	34.8	10.35	0	1	1
TRUE	Master Protein	O94991	SLIT and NTRK-like protein 5 OS=Homo sapiens OX=9606 GN=SLITRK5 PE=1 SV=2	2	2	2	2	958	107.4	6.95	0	2	1
TRUE	Master Protein	A0A087WY31	YTH domain-containing family protein 3 OS=Homo sapiens OX=9606 GN=YTHDF3 PE=1 SV=1	24	4	6	4	588	64.5	8.24	0	4	1
TRUE	Master Protein	A0A2R8YDN7	Polyamine-transporting ATPase 13A3 OS=Homo sapiens OX=9606 GN=ATP13A3 PE=1 SV=2	7	3	4	3	1166	131.4	6.99	0	3	1
TRUE	Master Protein	A0A1B0GX78	T cell receptor beta variable 12-5 OS=Homo sapiens OX=9606 GN=TRBV12-5 PE=3 SV=1	23	1	1	1	115	13	6.51	0	1	1
TRUE	Master Protein	X6R700	Chromatin target of PRMT1 protein OS=Homo sapiens OX=9606 GN=CHTOP PE=1 SV=1	10	1	1	1	223	23.6	12.26	0	1	1
TRUE	Master Protein	Q9HCK5	Protein argonaute-4 OS=Homo sapiens OX=9606 GN=AGO4 PE=1 SV=2	5	2	2	1	861	97	9.06	0	2	1
TRUE	Master Protein	Q6K0P9	Pyrin and HIN domain-containing protein 1 OS=Homo sapiens OX=9606 GN=PYHIN1 PE=1 SV=1	7	2	2	2	492	55	9.8	0	2	1
TRUE	Master Protein	Q8IXA5	Sperm acrosome membrane-associated protein 3 OS=Homo sapiens OX=9606 GN=SPACA3 PE=1 SV=1	23	2	2	2	215	23.4	7.94	0	2	1
TRUE	Master Protein	Q9ULV0	Unconventional myosin-Vb OS=Homo sapiens OX=9606 GN=MYO5B PE=1 SV=3	3	4	4	4	1848	213.5	7.2	0	4	1
TRUE	Master Protein	B0QYS7	Transcription factor EB OS=Homo sapiens OX=9606 GN=TFEB PE=1 SV=1	6	2	2	2	562	62	6.16	0	2	1
TRUE	Master Protein	A0A075B6G4	Protein crumbs homolog 1 OS=Homo sapiens OX=9606 GN=CRB1 PE=1 SV=1	12	4	4	4	674	74.6	5.59	0	4	1
TRUE	Master Protein	H3BQL3	UPF0547 protein C16orf87 (Fragment) OS=Homo sapiens OX=9606 GN=C16orf87 PE=1 SV=1	12	2	2	1	161	17.8	10.74	0	2	1
TRUE	Master Protein	Q9Y2J0	Rabphilin-3A OS=Homo sapiens OX=9606 GN=RPH3A PE=1 SV=1	6	2	2	2	694	76.8	8.34	0	2	1
TRUE	Master Protein	H0Y7B8	Golgin subfamily A member 2 (Fragment) OS=Homo sapiens OX=9606 GN=GOLGA2 PE=1 SV=8	17	2	2	2	241	26.3	7.3	0	2	1
TRUE	Master Protein	E7ESP9	Neurofilament medium polypeptide OS=Homo sapiens OX=9606 GN=NEFM PE=1 SV=1	4	2	2	2	877	98.3	4.86	0	2	1
TRUE	Master Protein	Q05682	Caldesmon OS=Homo sapiens OX=9606 GN=CALD1 PE=1 SV=3	3	2	2	2	793	93.2	5.66	0	2	1
TRUE	Master Protein	Q9ULI0	ATPase family AAA domain-containing protein 2B OS=Homo sapiens OX=9606 GN=ATAD2B PE=1 SV=3	3	4	4	4	1458	164.8	6.8	0	4	1
TRUE	Master Protein	H3BUK6	Trafficking protein particle complex subunit 2-like protein OS=Homo sapiens OX=9606 GN=TRAPPC2L PE=1 SV=1	11	1	1	1	109	12.6	6.54	0	1	1
TRUE	Master Protein	A0A0C4DGF1	Zinc finger and BTB domain-containing protein 32 OS=Homo sapiens OX=9606 GN=ZBTB32 PE=1 SV=1	3	1	1	1	302	33.3	9.11	0	1	1
TRUE	Master Protein	Q9ULQ0	Striatin-interacting protein 2 OS=Homo sapiens OX=9606 GN=STRIP2 PE=1 SV=2	6	2	2	2	834	95.3	5.91	0	2	1
TRUE	Master Protein	Q12798	Centrin-1 OS=Homo sapiens OX=9606 GN=CETN1 PE=1 SV=1	7	1	1	1	172	19.6	4.88	0	1	1
TRUE	Master Protein	P48736	Phosphatidylinositol 4,5-bisphosphate 3-kinase catalytic subunit gamma isoform OS=Homo sapiens OX=9606 GN=PIK3CG PE=1 SV=3	3	1	1	1	1102	126.4	7.5	0	1	1
TRUE	Master Protein	P52566	Rho GDP-dissociation inhibitor 2 OS=Homo sapiens OX=9606 GN=ARHGDIB PE=1 SV=3	29	3	4	3	201	23	5.21	0	3	1
TRUE	Master Protein	B7WPL0	Synembryn-B OS=Homo sapiens OX=9606 GN=RIC8B PE=1 SV=1	1	1	1	1	560	63.5	5.41	0	1	1
TRUE	Master Protein	Q32MM7	Phosphodiesterase OS=Homo sapiens OX=9606 GN=PDE4C PE=1 SV=1	2	1	1	1	481	54.1	4.73	0	1	1
TRUE	Master Protein	P12643	Bone morphogenetic protein 2 OS=Homo sapiens OX=9606 GN=BMP2 PE=1 SV=1	11	2	2	2	396	44.7	8.95	0	2	1
TRUE	Master Protein	V9GY83	Low affinity immunoglobulin gamma Fc region receptor II-a (Fragment) OS=Homo sapiens OX=9606 GN=FCGR2A PE=1 SV=1	5	1	1	1	190	21.5	7.05	0	1	1
TRUE	Master Protein	F6RRE2	Metastasis associated 1 family, member 3, isoform CRA_a OS=Homo sapiens OX=9606 GN=MTA3 PE=1 SV=1	11	4	4	3	537	60.9	8.47	0	4	1
TRUE	Master Protein	A0A3B3ITG6	Translation initiation factor eIF-2B subunit epsilon (Fragment) OS=Homo sapiens OX=9606 GN=EIF2B5 PE=1 SV=1	8	2	5	2	546	60.9	5.08	0	2	1
TRUE	Master Protein	Q05193	Dynamin-1 OS=Homo sapiens OX=9606 GN=DNM1 PE=1 SV=2	5	2	2	2	864	97.3	7.17	0	2	1
TRUE	Master Protein	H3BRL7	Cadherin-13 OS=Homo sapiens OX=9606 GN=CDH13 PE=4 SV=1	49	1	1	1	67	7.6	5.66	0	1	1
TRUE	Master Protein	A0A0A0MSK5	Torsin-1A-interacting protein 1 OS=Homo sapiens OX=9606 GN=TOR1AIP1 PE=1 SV=1	10	2	2	2	462	52.4	7.06	0	2	1
TRUE	Master Protein	Q8NFP0	Peroxisomal testis-specific protein 1 OS=Homo sapiens OX=9606 GN=PXT1 PE=1 SV=2	30	2	2	2	134	16	9.09	0	2	1
TRUE	Master Protein	Q9ULR0	Pre-mRNA-splicing factor ISY1 homolog OS=Homo sapiens OX=9606 GN=ISY1 PE=1 SV=3	7	1	1	1	285	33	5.17	0	1	1
TRUE	Master Protein	Q14202	Zinc finger MYM-type protein 3 OS=Homo sapiens OX=9606 GN=ZMYM3 PE=1 SV=2	5	3	4	3	1370	152.3	6.35	0	3	1
TRUE	Master Protein	E7EVH7	Kinesin light chain OS=Homo sapiens OX=9606 PE=3 SV=2	6	3	3	3	719	82.4	7.06	0	3	1
TRUE	Master Protein	Q9Y2W1	Thyroid hormone receptor-associated protein 3 OS=Homo sapiens OX=9606 GN=THRAP3 PE=1 SV=2	7	5	5	5	955	108.6	10.15	0	5	1
TRUE	Master Protein	Q9HAV4	Exportin-5 OS=Homo sapiens OX=9606 GN=XPO5 PE=1 SV=1	4	2	2	2	1204	136.2	5.8	0	2	1
TRUE	Master Protein	Q92887	ATP-binding cassette sub-family C member 2 OS=Homo sapiens OX=9606 GN=ABCC2 PE=1 SV=3	5	4	4	4	1545	174.1	8.32	0	4	1
TRUE	Master Protein	H7C5M8	CLIP-associating protein 2 (Fragment) OS=Homo sapiens OX=9606 GN=CLASP2 PE=1 SV=1	18	2	2	2	220	24.9	5.95	0	2	1
TRUE	Master Protein	Q9ULE4	Protein FAM184B OS=Homo sapiens OX=9606 GN=FAM184B PE=2 SV=3	3	2	2	2	1060	121	6.18	0	2	1
TRUE	Master Protein	A0A0C4DG63	Serine/threonine/tyrosine-interacting-like protein 1 (Fragment) OS=Homo sapiens OX=9606 GN=STYXL1 PE=1 SV=1	17	1	1	1	221	25.1	5.76	0	1	1
TRUE	Master Protein	Q92613	Protein Jade-3 OS=Homo sapiens OX=9606 GN=JADE3 PE=1 SV=1	4	1	1	1	823	93.7	7.18	0	1	1
TRUE	Master Protein	Q96BN2	Transcriptional adapter 1 OS=Homo sapiens OX=9606 GN=TADA1 PE=1 SV=1	16	2	3	2	335	37.4	7.39	0	2	1
TRUE	Master Protein	Q5TEA3	Dynein axonemal assembly factor 9 OS=Homo sapiens OX=9606 GN=DNAAF9 PE=1 SV=1	4	2	2	2	1177	132.2	6.57	0	2	1
TRUE	Master Protein	H0YJ78	Lysosomal cobalamin transporter ABCD4 (Fragment) OS=Homo sapiens OX=9606 GN=ABCD4 PE=1 SV=1	5	1	1	1	184	20	8.18	0	1	1
TRUE	Master Protein	Q5T182	SHC-transforming protein 1 (Fragment) OS=Homo sapiens OX=9606 GN=SHC1 PE=1 SV=1	21	1	1	1	200	22	9.61	0	1	1
TRUE	Master Protein	Q13671	Ras and Rab interactor 1 OS=Homo sapiens OX=9606 GN=RIN1 PE=1 SV=4	5	1	1	1	783	84	8.02	0	1	1
TRUE	Master Protein	A0A087WYZ4	Glycoprotein hormones alpha chain OS=Homo sapiens OX=9606 GN=CGA PE=1 SV=1	45	2	2	2	147	16.3	8.47	0	2	1
TRUE	Master Protein	Q14149	MORC family CW-type zinc finger protein 3 OS=Homo sapiens OX=9606 GN=MORC3 PE=1 SV=3	5	2	2	2	939	107	5.6	0	2	1
TRUE	Master Protein	K7EMW4	Nicalin OS=Homo sapiens OX=9606 GN=NCLN PE=1 SV=1	7	1	3	1	489	54.8	7.49	0	1	1
TRUE	Master Protein	B7Z9H7	Serine/threonine-protein kinase 32A OS=Homo sapiens OX=9606 GN=STK32A PE=1 SV=1	20	5	6	5	407	47.5	7.55	0	5	1
TRUE	Master Protein	Q99943	1-acyl-sn-glycerol-3-phosphate acyltransferase alpha OS=Homo sapiens OX=9606 GN=AGPAT1 PE=1 SV=2	11	1	1	1	283	31.7	9.38	0	1	1
TRUE	Master Protein	Q8N1Y9	Putative uncharacterized protein FLJ37218 OS=Homo sapiens OX=9606 PE=5 SV=2	6	1	1	1	231	24.9	7.25	0	1	1
TRUE	Master Protein	Q8TD55	Pleckstrin homology domain-containing family O member 2 OS=Homo sapiens OX=9606 GN=PLEKHO2 PE=1 SV=1	14	2	2	2	490	53.3	5.43	0	2	1
TRUE	Master Protein	V9GYW6	Casein kinase II subunit alpha (Fragment) OS=Homo sapiens OX=9606 GN=CSNK2A1 PE=4 SV=2	79	1	1	1	42	5.1	7.58	0	1	1
TRUE	Master Protein	K7ELP0	Tropomyosin alpha-4 chain (Fragment) OS=Homo sapiens OX=9606 GN=TPM4 PE=1 SV=1	35	2	2	2	69	8	5.01	0	2	1
TRUE	Master Protein	Q96BJ3	Axin interactor, dorsalization-associated protein OS=Homo sapiens OX=9606 GN=AIDA PE=1 SV=1	23	3	7	3	306	35	6.55	0	3	1
TRUE	Master Protein	P48634	Protein PRRC2A OS=Homo sapiens OX=9606 GN=PRRC2A PE=1 SV=3	3	2	3	2	2157	228.7	9.45	0	2	1
TRUE	Master Protein	Q6ZVL8	Putative uncharacterized protein FLJ42384 OS=Homo sapiens OX=9606 PE=2 SV=1	20	1	1	1	140	15.9	8.72	0	1	1
TRUE	Master Protein	Q96ED9	Protein Hook homolog 2 OS=Homo sapiens OX=9606 GN=HOOK2 PE=1 SV=3	1	1	1	1	719	83.2	5.47	0	1	1
TRUE	Master Protein	O75506	Heat shock factor-binding protein 1 OS=Homo sapiens OX=9606 GN=HSBP1 PE=1 SV=1	76	2	2	2	76	8.5	4.36	0	2	1
TRUE	Master Protein	Q6ZU69	Protein FAM205A OS=Homo sapiens OX=9606 GN=FAM205A PE=2 SV=4	2	2	2	2	1335	148	8.29	0	2	1
TRUE	Master Protein	P29474	Nitric oxide synthase, endothelial OS=Homo sapiens OX=9606 GN=NOS3 PE=1 SV=4	3	2	2	2	1203	133.2	7.27	0	2	1
TRUE	Master Protein	Q6NSI8	SANT and BTB domain regulator of class switch recombination OS=Homo sapiens OX=9606 GN=SANBR PE=2 SV=2	5	2	2	2	718	82	6.9	0	2	1
TRUE	Master Protein	A0A8I5KUQ1	Grainyhead-like protein 3 homolog OS=Homo sapiens OX=9606 GN=GRHL3 PE=4 SV=1	8	2	2	2	516	57.4	6.34	0	2	1
TRUE	Master Protein	P23416	Glycine receptor subunit alpha-2 OS=Homo sapiens OX=9606 GN=GLRA2 PE=1 SV=1	3	1	1	1	452	52	8.9	0	1	1
TRUE	Master Protein	Q6ZRK6	Coiled-coil domain-containing protein 73 OS=Homo sapiens OX=9606 GN=CCDC73 PE=2 SV=2	7	5	7	5	1079	124.1	5.58	0	5	1
TRUE	Master Protein	A6NMS3	Olfactory receptor 5K4 OS=Homo sapiens OX=9606 GN=OR5K4 PE=3 SV=1	7	1	2	1	321	36.7	8.1	0	1	1
TRUE	Master Protein	Q9UQ35	Serine/arginine repetitive matrix protein 2 OS=Homo sapiens OX=9606 GN=SRRM2 PE=1 SV=2	2	3	3	3	2752	299.4	12.06	0	3	1
TRUE	Master Protein	Q6P1M0	Long-chain fatty acid transport protein 4 OS=Homo sapiens OX=9606 GN=SLC27A4 PE=1 SV=1	2	1	1	1	643	72	8.47	0	1	1
TRUE	Master Protein	Q9UQR0	Sex comb on midleg-like protein 2 OS=Homo sapiens OX=9606 GN=SCML2 PE=1 SV=1	4	1	1	1	700	77.2	8.54	0	1	1
TRUE	Master Protein	O60303	Katanin-interacting protein OS=Homo sapiens OX=9606 GN=KATNIP PE=1 SV=4	5	3	3	3	1618	180.8	5.87	0	3	1
TRUE	Master Protein	P20849	Collagen alpha-1(IX) chain OS=Homo sapiens OX=9606 GN=COL9A1 PE=1 SV=3	4	2	2	2	921	91.8	8.72	0	2	1
TRUE	Master Protein	Q5JRS1	Ubiquitin-like modifier-activating enzyme 1 (Fragment) OS=Homo sapiens OX=9606 GN=UBA1 PE=1 SV=1	18	1	1	1	173	18.6	6.79	0	1	1
TRUE	Master Protein	Q9UIG0	Tyrosine-protein kinase BAZ1B OS=Homo sapiens OX=9606 GN=BAZ1B PE=1 SV=2	3	2	2	2	1483	170.8	8.48	0	2	1
TRUE	Master Protein	Q9BXK1	Krueppel-like factor 16 OS=Homo sapiens OX=9606 GN=KLF16 PE=1 SV=1	15	3	3	3	252	25.4	9.88	0	3	1
TRUE	Master Protein	Q99801	Homeobox protein Nkx-3.1 OS=Homo sapiens OX=9606 GN=NKX3-1 PE=1 SV=2	5	1	1	1	234	26.3	9.2	0	1	1
TRUE	Master Protein	Q86X51	EZH inhibitory protein OS=Homo sapiens OX=9606 GN=EZHIP PE=1 SV=1	7	2	2	2	503	51.9	10.1	0	2	1
TRUE	Master Protein	E9PKP7	Nucleolar transcription factor 1 OS=Homo sapiens OX=9606 GN=UBTF PE=1 SV=1	3	1	1	1	745	87.4	9.89	0	1	1
TRUE	Master Protein	Q9UP95	Solute carrier family 12 member 4 OS=Homo sapiens OX=9606 GN=SLC12A4 PE=1 SV=2	3	2	4	2	1085	120.6	6.44	0	2	1
TRUE	Master Protein	F8WE91	DNA (cytosine-5-)-methyltransferase OS=Homo sapiens OX=9606 GN=DNMT3A PE=1 SV=1	6	3	3	3	781	86.7	5.78	0	3	1
TRUE	Master Protein	A0A590UJL1	Regulating synaptic membrane exocytosis protein 2 OS=Homo sapiens OX=9606 GN=RIMS2 PE=1 SV=1	5	5	5	2	1592	180.2	9.25	0	5	1
TRUE	Master Protein	P13611	Versican core protein OS=Homo sapiens OX=9606 GN=VCAN PE=1 SV=3	3	5	6	5	3396	372.6	4.51	0	5	1
TRUE	Master Protein	P30048	Thioredoxin-dependent peroxide reductase, mitochondrial OS=Homo sapiens OX=9606 GN=PRDX3 PE=1 SV=3	8	1	1	1	256	27.7	7.78	0	1	1
TRUE	Master Protein	A0A590UJJ1	Serine/threonine-protein phosphatase 2A 55 kDa regulatory subunit B OS=Homo sapiens OX=9606 GN=PPP2R2A PE=1 SV=1	7	1	1	1	288	33.5	6.61	0	1	1
TRUE	Master Protein	Q6RI45	Bromodomain and WD repeat-containing protein 3 OS=Homo sapiens OX=9606 GN=BRWD3 PE=1 SV=2	0	1	1	1	1802	203.5	7.84	0	1	1
TRUE	Master Protein	Q86UW6	NEDD4-binding protein 2 OS=Homo sapiens OX=9606 GN=N4BP2 PE=1 SV=2	13	10	10	10	1770	198.7	5.21	0	10	1
TRUE	Master Protein	F8VYK5	Coatomer subunit zeta OS=Homo sapiens OX=9606 GN=COPZ1 PE=1 SV=1	26	1	2	1	89	10	4.93	0	1	1
TRUE	Master Protein	Q00526	Cyclin-dependent kinase 3 OS=Homo sapiens OX=9606 GN=CDK3 PE=1 SV=1	11	1	1	1	305	35	8.79	0	1	1
TRUE	Master Protein	P09874	Poly [ADP-ribose] polymerase 1 OS=Homo sapiens OX=9606 GN=PARP1 PE=1 SV=4	6	5	5	5	1014	113	8.88	0	5	1
TRUE	Master Protein	Q8IY81	pre-rRNA 2'-O-ribose RNA methyltransferase FTSJ3 OS=Homo sapiens OX=9606 GN=FTSJ3 PE=1 SV=2	6	2	2	2	847	96.5	8.4	0	2	1
TRUE	Master Protein	Q5T5C0	Syntaxin-binding protein 5 OS=Homo sapiens OX=9606 GN=STXBP5 PE=1 SV=1	8	4	4	4	1151	127.5	7.28	0	4	1
TRUE	Master Protein	A0A2R8Y5S1	Serpin B6 (Fragment) OS=Homo sapiens OX=9606 GN=SERPINB6 PE=1 SV=1	100	2	2	2	60	6.4	8.18	0	2	1
TRUE	Master Protein	Q9UIX4	Potassium voltage-gated channel subfamily G member 1 OS=Homo sapiens OX=9606 GN=KCNG1 PE=1 SV=1	2	1	2	1	513	57.9	6.29	0	1	1
TRUE	Master Protein	Q9NR82	Potassium voltage-gated channel subfamily KQT member 5 OS=Homo sapiens OX=9606 GN=KCNQ5 PE=1 SV=3	2	1	1	1	932	102.1	9.48	0	1	1
TRUE	Master Protein	H0YJ26	Integrin alpha-7 (Fragment) OS=Homo sapiens OX=9606 GN=ITGA7 PE=1 SV=2	6	1	1	1	311	33.9	7.24	0	1	1
TRUE	Master Protein	H0Y7W6	Formin-binding protein 1 (Fragment) OS=Homo sapiens OX=9606 GN=FNBP1 PE=1 SV=2	5	1	1	1	568	65.3	5.97	0	1	1
TRUE	Master Protein	Q00978	Interferon regulatory factor 9 OS=Homo sapiens OX=9606 GN=IRF9 PE=1 SV=1	9	2	2	2	393	43.7	5.77	0	2	1
TRUE	Master Protein	A0A0A8KB88	E3 ubiquitin-protein ligase Mdm2 OS=Homo sapiens OX=9606 GN=MDM2 PE=1 SV=1	22	2	2	2	185	20.8	6.92	0	2	1
TRUE	Master Protein	Q9HD40	O-phosphoseryl-tRNA(Sec) selenium transferase OS=Homo sapiens OX=9606 GN=SEPSECS PE=1 SV=2	10	2	2	2	501	55.7	8.05	0	2	1
TRUE	Master Protein	Q8IZ69	tRNA (uracil-5-)-methyltransferase homolog A OS=Homo sapiens OX=9606 GN=TRMT2A PE=1 SV=2	3	1	1	1	625	68.7	7.94	0	1	1
TRUE	Master Protein	Q5W150	Putative uncharacterized protein MGC163334 OS=Homo sapiens OX=9606 PE=1 SV=1	15	1	1	1	140	15.1	9.57	0	1	1
TRUE	Master Protein	Q9NS87	Kinesin-like protein KIF15 OS=Homo sapiens OX=9606 GN=KIF15 PE=1 SV=1	4	2	3	2	1388	160.1	6	0	2	1
TRUE	Master Protein	Q6P2P2	Protein arginine N-methyltransferase 9 OS=Homo sapiens OX=9606 GN=PRMT9 PE=1 SV=1	7	3	3	3	845	94.4	5.25	0	3	1
TRUE	Master Protein	H0Y9P6	Rho-related BTB domain-containing protein 3 (Fragment) OS=Homo sapiens OX=9606 GN=RHOBTB3 PE=4 SV=1	24	1	1	1	37	4.4	9.58	0	1	1
TRUE	Master Protein	Q96SB8	Structural maintenance of chromosomes protein 6 OS=Homo sapiens OX=9606 GN=SMC6 PE=1 SV=2	7	5	5	5	1091	126.2	6.99	0	5	1
TRUE	Master Protein	E9PRN1	High affinity immunoglobulin epsilon receptor subunit alpha OS=Homo sapiens OX=9606 GN=FCER1A PE=1 SV=1	5	1	3	1	224	25.8	6.1	0	1	1
TRUE	Master Protein	P51813	Cytoplasmic tyrosine-protein kinase BMX OS=Homo sapiens OX=9606 GN=BMX PE=1 SV=1	11	4	6	4	675	78	8.5	0	4	1
TRUE	Master Protein	P47974	mRNA decay activator protein ZFP36L2 OS=Homo sapiens OX=9606 GN=ZFP36L2 PE=1 SV=3	15	2	2	2	494	51	8.16	0	2	1
TRUE	Master Protein	Q5VV41	Rho guanine nucleotide exchange factor 16 OS=Homo sapiens OX=9606 GN=ARHGEF16 PE=1 SV=1	2	1	1	1	709	80.1	7.36	0	1	1
TRUE	Master Protein	Q8IW41	MAP kinase-activated protein kinase 5 OS=Homo sapiens OX=9606 GN=MAPKAPK5 PE=1 SV=2	10	2	2	2	473	54.2	7.78	0	2	1
TRUE	Master Protein	P49736	DNA replication licensing factor MCM2 OS=Homo sapiens OX=9606 GN=MCM2 PE=1 SV=4	6	3	3	3	904	101.8	5.52	0	3	1
TRUE	Master Protein	E9PKD2	Nuclear pore complex protein Nup214 (Fragment) OS=Homo sapiens OX=9606 GN=NUP214 PE=1 SV=1	4	1	2	1	495	48	5.11	0	1	1
TRUE	Master Protein	Q9HAY2	Melanoma-associated antigen F1 OS=Homo sapiens OX=9606 GN=MAGEF1 PE=1 SV=2	10	2	3	2	307	35.2	9.72	0	2	1
TRUE	Master Protein	P0C843	Putative uncharacterized protein encoded by LINC00032 OS=Homo sapiens OX=9606 GN=LINC00032 PE=5 SV=1	13	1	1	1	101	12.1	10.04	0	1	1
TRUE	Master Protein	H3BP50	ATP-dependent RNA helicase DDX19A OS=Homo sapiens OX=9606 GN=DDX19A PE=1 SV=1	39	1	1	1	51	5.7	11.34	0	1	1
TRUE	Master Protein	A0A087WWM6	Proline dehydrogenase OS=Homo sapiens OX=9606 GN=PRODH PE=1 SV=1	11	2	2	2	600	68	7.87	0	2	1
TRUE	Master Protein	H7C5S6	Leucine-rich repeat and WD repeat-containing protein 1 (Fragment) OS=Homo sapiens OX=9606 GN=LRWD1 PE=1 SV=1	11	1	1	1	179	20	5.22	0	1	1
TRUE	Master Protein	A0A087X186	Zinc finger protein 658 (Fragment) OS=Homo sapiens OX=9606 GN=ZNF658 PE=1 SV=6	33	2	3	1	155	18.2	7.09	0	2	1
TRUE	Master Protein	Q5VTE6	Protein angel homolog 2 OS=Homo sapiens OX=9606 GN=ANGEL2 PE=1 SV=1	9	2	3	2	544	62.3	7.81	0	2	1
TRUE	Master Protein	F6UL18	Cysteine-rich DPF motif domain-containing protein 1 OS=Homo sapiens OX=9606 GN=CDPF1 PE=1 SV=1	26	1	1	1	115	12.4	5.38	0	1	1
TRUE	Master Protein	J3QRF0	Protein TANC2 (Fragment) OS=Homo sapiens OX=9606 GN=TANC2 PE=1 SV=1	32	3	3	2	135	15	5.05	0	3	1
TRUE	Master Protein	O75808	Calpain-15 OS=Homo sapiens OX=9606 GN=CAPN15 PE=1 SV=1	6	3	3	3	1086	117.2	6.71	0	3	1
TRUE	Master Protein	A0A669KBH7	DUS4L-BCAP29 readthrough OS=Homo sapiens OX=9606 GN=DUS4L-BCAP29 PE=1 SV=1	10	1	1	1	360	41.7	9.36	0	1	1
TRUE	Master Protein	Q9NS86	LanC-like protein 2 OS=Homo sapiens OX=9606 GN=LANCL2 PE=1 SV=1	4	1	1	1	450	50.8	7.43	0	1	1
TRUE	Master Protein	P25929	Neuropeptide Y receptor type 1 OS=Homo sapiens OX=9606 GN=NPY1R PE=1 SV=1	5	2	2	2	384	44.4	7.8	0	2	1
TRUE	Master Protein	Q6NUJ1	Proactivator polypeptide-like 1 OS=Homo sapiens OX=9606 GN=PSAPL1 PE=2 SV=2	8	2	2	2	521	56.6	7.27	0	2	1
TRUE	Master Protein	Q9P0S3	ORM1-like protein 1 OS=Homo sapiens OX=9606 GN=ORMDL1 PE=1 SV=1	9	1	1	1	153	17.4	9.64	0	1	1
TRUE	Master Protein	I3L2P4	SET and MYND domain-containing protein 4 (Fragment) OS=Homo sapiens OX=9606 GN=SMYD4 PE=1 SV=1	26	3	3	3	223	25.3	7.11	0	3	1
TRUE	Master Protein	Q5T655	Cilia- and flagella-associated protein 58 OS=Homo sapiens OX=9606 GN=CFAP58 PE=1 SV=1	1	1	2	1	872	103.4	8.41	0	1	1
TRUE	Master Protein	E9PK61	Etoposide-induced protein 2.4 homolog OS=Homo sapiens OX=9606 GN=EI24 PE=1 SV=2	11	1	1	1	262	30.1	9.69	0	1	1
TRUE	Master Protein	P61224	Ras-related protein Rap-1b OS=Homo sapiens OX=9606 GN=RAP1B PE=1 SV=1	15	2	2	2	184	20.8	5.78	0	2	1
TRUE	Master Protein	Q4ZJI4	Sodium/hydrogen exchanger 9B1 OS=Homo sapiens OX=9606 GN=SLC9B1 PE=2 SV=2	5	1	2	1	515	56	8.02	0	1	1
TRUE	Master Protein	C9J4M6	DNA-directed RNA polymerase subunit beta OS=Homo sapiens OX=9606 GN=POLR2B PE=1 SV=3	2	1	1	1	1067	121.3	8.32	0	1	1
TRUE	Master Protein	O43306	Adenylate cyclase type 6 OS=Homo sapiens OX=9606 GN=ADCY6 PE=1 SV=2	3	3	3	3	1168	130.5	8.22	0	3	1
TRUE	Master Protein	Q00013	55 kDa erythrocyte membrane protein OS=Homo sapiens OX=9606 GN=MPP1 PE=1 SV=2	11	2	2	2	466	52.3	7.37	0	2	1
TRUE	Master Protein	Q9Y258	C-C motif chemokine 26 OS=Homo sapiens OX=9606 GN=CCL26 PE=1 SV=1	31	1	1	1	94	10.6	10.2	0	1	1
TRUE	Master Protein	E7ESE2	Prohibitin (Fragment) OS=Homo sapiens OX=9606 GN=PHB PE=1 SV=2	10	1	1	1	202	22.4	6.35	0	1	1
TRUE	Master Protein	Q9UPA5	Protein bassoon OS=Homo sapiens OX=9606 GN=BSN PE=1 SV=4	2	4	7	4	3926	416.2	7.55	0	4	1
TRUE	Master Protein	Q96IT1	Zinc finger protein 496 OS=Homo sapiens OX=9606 GN=ZNF496 PE=1 SV=1	2	1	1	1	587	66.9	5.69	0	1	1
TRUE	Master Protein	B7Z2A9	V-type proton ATPase subunit a OS=Homo sapiens OX=9606 GN=ATP6V0A1 PE=1 SV=1	11	3	3	3	794	91.1	6.58	0	3	1
TRUE	Master Protein	F5H5L8	Folate receptor beta (Fragment) OS=Homo sapiens OX=9606 GN=FOLR2 PE=1 SV=1	11	1	1	1	148	16.9	8.03	0	1	1
TRUE	Master Protein	O95395	Beta-1,3-galactosyl-O-glycosyl-glycoprotein beta-1,6-N-acetylglucosaminyltransferase 3 OS=Homo sapiens OX=9606 GN=GCNT3 PE=2 SV=1	7	2	2	2	438	50.8	8.25	0	2	1
TRUE	Master Protein	Q96G46	tRNA-dihydrouridine(47) synthase [NAD(P)(+)]-like OS=Homo sapiens OX=9606 GN=DUS3L PE=1 SV=2	6	2	2	2	650	72.5	8.05	0	2	1
TRUE	Master Protein	Q9BVN2	AP-4 complex accessory subunit RUSC1 OS=Homo sapiens OX=9606 GN=RUSC1 PE=1 SV=3	4	3	3	3	902	96.4	6.3	0	3	1
TRUE	Master Protein	Q96PP8	Guanylate-binding protein 5 OS=Homo sapiens OX=9606 GN=GBP5 PE=1 SV=1	6	2	3	2	586	66.6	5.55	0	2	1
TRUE	Master Protein	P20273	B-cell receptor CD22 OS=Homo sapiens OX=9606 GN=CD22 PE=1 SV=2	4	1	1	1	847	95.3	6.65	0	1	1
TRUE	Master Protein	A0A0D9SGF6	Spectrin alpha chain, non-erythrocytic 1 OS=Homo sapiens OX=9606 GN=SPTAN1 PE=1 SV=1	2	3	3	3	2498	287.4	5.36	0	3	1
TRUE	Master Protein	F5H5P4	Proto-oncogene vav OS=Homo sapiens OX=9606 GN=VAV1 PE=1 SV=2	11	4	5	4	789	91.7	6.48	0	4	1
TRUE	Master Protein	E9PBQ7	Gamma-aminobutyric acid receptor subunit alpha-2 OS=Homo sapiens OX=9606 GN=GABRA2 PE=1 SV=1	8	1	1	1	511	58.2	9.11	0	1	1
TRUE	Master Protein	Q6UWF7	NXPE family member 4 OS=Homo sapiens OX=9606 GN=NXPE4 PE=2 SV=1	7	2	2	2	544	62.2	8.85	0	2	1
TRUE	Master Protein	K7ER94	FH1/FH2 domain-containing protein 3 (Fragment) OS=Homo sapiens OX=9606 GN=FHOD3 PE=1 SV=1	11	5	5	5	1200	134	5.9	0	5	1
TRUE	Master Protein	P51159	Ras-related protein Rab-27A OS=Homo sapiens OX=9606 GN=RAB27A PE=1 SV=3	19	1	1	1	221	24.9	5.22	0	1	1
TRUE	Master Protein	O75146	Huntingtin-interacting protein 1-related protein OS=Homo sapiens OX=9606 GN=HIP1R PE=1 SV=2	8	4	4	4	1068	119.3	6.67	0	4	1
TRUE	Master Protein	O60293	Zinc finger C3H1 domain-containing protein OS=Homo sapiens OX=9606 GN=ZFC3H1 PE=1 SV=3	10	8	8	8	1989	226.2	8.13	0	8	1
TRUE	Master Protein	B1AH58	Intraflagellar transport protein 27 homolog (Fragment) OS=Homo sapiens OX=9606 GN=IFT27 PE=1 SV=1	25	1	1	1	116	12.7	5.01	0	1	1
TRUE	Master Protein	Q9UKZ4	Teneurin-1 OS=Homo sapiens OX=9606 GN=TENM1 PE=1 SV=2	1	1	1	1	2725	304.8	6.42	0	1	1
TRUE	Master Protein	Q9BYT9	Anoctamin-3 OS=Homo sapiens OX=9606 GN=ANO3 PE=1 SV=2	3	2	2	2	981	114.6	8.66	0	2	1
TRUE	Master Protein	P15088	Mast cell carboxypeptidase A OS=Homo sapiens OX=9606 GN=CPA3 PE=1 SV=2	6	1	1	1	417	48.6	9	0	1	1
TRUE	Master Protein	Q14147	Probable ATP-dependent RNA helicase DHX34 OS=Homo sapiens OX=9606 GN=DHX34 PE=1 SV=2	4	3	3	3	1143	128	7.56	0	3	1
TRUE	Master Protein	Q96MX6	Dynein axonemal assembly factor 10 OS=Homo sapiens OX=9606 GN=DNAAF10 PE=1 SV=1	6	1	1	1	357	39.7	8.09	0	1	1
TRUE	Master Protein	Q86XP0	Cytosolic phospholipase A2 delta OS=Homo sapiens OX=9606 GN=PLA2G4D PE=1 SV=2	6	2	2	2	818	91.9	5.5	0	2	1
TRUE	Master Protein	A0A0A0MRS8	Kinesin-like protein OS=Homo sapiens OX=9606 GN=KIF17 PE=1 SV=1	9	3	3	3	929	104	5.52	0	3	1
TRUE	Master Protein	H0YEF9	Liprin-alpha-1 (Fragment) OS=Homo sapiens OX=9606 GN=PPFIA1 PE=1 SV=1	4	1	1	1	387	44.5	6.74	0	1	1
TRUE	Master Protein	Q15276	Rab GTPase-binding effector protein 1 OS=Homo sapiens OX=9606 GN=RABEP1 PE=1 SV=2	8	4	4	4	862	99.2	5.01	0	4	1
TRUE	Master Protein	D6RAP2	Toll-like receptor 1 (Fragment) OS=Homo sapiens OX=9606 GN=TLR1 PE=1 SV=1	17	1	1	1	161	18.5	7.62	0	1	1
TRUE	Master Protein	Q5H9F3	BCL-6 corepressor-like protein 1 OS=Homo sapiens OX=9606 GN=BCORL1 PE=1 SV=2	4	3	4	3	1785	190.4	7.85	0	3	1
TRUE	Master Protein	Q15751	Probable E3 ubiquitin-protein ligase HERC1 OS=Homo sapiens OX=9606 GN=HERC1 PE=1 SV=2	2	4	4	4	4861	531.9	6.04	0	4	1
TRUE	Master Protein	O75603	Chorion-specific transcription factor GCMb OS=Homo sapiens OX=9606 GN=GCM2 PE=1 SV=1	2	1	1	1	506	56.6	7.39	0	1	1
TRUE	Master Protein	Q8NFU7	Methylcytosine dioxygenase TET1 OS=Homo sapiens OX=9606 GN=TET1 PE=1 SV=2	4	3	4	3	2136	235.2	8.24	0	3	1
TRUE	Master Protein	P26232	Catenin alpha-2 OS=Homo sapiens OX=9606 GN=CTNNA2 PE=1 SV=5	4	2	2	2	953	105.2	5.71	0	2	1
TRUE	Master Protein	O43150	Arf-GAP with SH3 domain, ANK repeat and PH domain-containing protein 2 OS=Homo sapiens OX=9606 GN=ASAP2 PE=1 SV=3	2	2	2	2	1006	111.6	6.68	0	2	1
TRUE	Master Protein	Q96QV1	Hedgehog-interacting protein OS=Homo sapiens OX=9606 GN=HHIP PE=1 SV=3	3	1	1	1	700	78.8	7.9	0	1	1
TRUE	Master Protein	A0A0A0MTI1	Delta(24)-sterol reductase OS=Homo sapiens OX=9606 GN=DHCR24 PE=1 SV=1	8	3	3	1	528	61.4	8.13	0	3	1
TRUE	Master Protein	Q8IYL9	Psychosine receptor OS=Homo sapiens OX=9606 GN=GPR65 PE=1 SV=1	2	1	1	1	337	39.3	7.85	0	1	1
TRUE	Master Protein	Q53HC5	Kelch-like protein 26 OS=Homo sapiens OX=9606 GN=KLHL26 PE=1 SV=2	6	1	1	1	615	68.1	6.48	0	1	1
TRUE	Master Protein	P21980	Protein-glutamine gamma-glutamyltransferase 2 OS=Homo sapiens OX=9606 GN=TGM2 PE=1 SV=2	1	1	1	1	687	77.3	5.22	0	1	1
TRUE	Master Protein	P42345	Serine/threonine-protein kinase mTOR OS=Homo sapiens OX=9606 GN=MTOR PE=1 SV=1	5	6	6	6	2549	288.7	7.17	0	6	1
TRUE	Master Protein	Q86UU0	B-cell CLL/lymphoma 9-like protein OS=Homo sapiens OX=9606 GN=BCL9L PE=1 SV=1	2	1	1	1	1499	157	8.63	0	1	1
TRUE	Master Protein	P62166	Neuronal calcium sensor 1 OS=Homo sapiens OX=9606 GN=NCS1 PE=1 SV=2	12	2	2	2	190	21.9	4.83	0	2	1
TRUE	Master Protein	Q96N22	Zinc finger protein 681 OS=Homo sapiens OX=9606 GN=ZNF681 PE=2 SV=2	8	3	3	2	645	75	9.09	0	3	1
TRUE	Master Protein	Q86WV1	Src kinase-associated phosphoprotein 1 OS=Homo sapiens OX=9606 GN=SKAP1 PE=1 SV=3	3	1	1	1	359	41.4	4.58	0	1	1
TRUE	Master Protein	H0YM09	Activity-dependent neuroprotector homeobox protein 2 (Fragment) OS=Homo sapiens OX=9606 GN=ADNP2 PE=1 SV=1	21	2	2	2	229	26.7	8.7	0	2	1
TRUE	Master Protein	Q86WK6	Amphoterin-induced protein 1 OS=Homo sapiens OX=9606 GN=AMIGO1 PE=1 SV=1	6	2	2	2	493	55.2	6.7	0	2	1
TRUE	Master Protein	P08240	Signal recognition particle receptor subunit alpha OS=Homo sapiens OX=9606 GN=SRPRA PE=1 SV=2	12	4	4	4	638	69.8	8.95	0	4	1
TRUE	Master Protein	A0A2U3TZH6	Protein 4.1 OS=Homo sapiens OX=9606 GN=EPB41 PE=1 SV=1	10	4	4	4	841	94	5.53	0	4	1
TRUE	Master Protein	P20908	Collagen alpha-1(V) chain OS=Homo sapiens OX=9606 GN=COL5A1 PE=1 SV=3	16	11	11	11	1838	183.4	5.06	0	11	1
TRUE	Master Protein	A0A1B0GUF4	Ecotropic viral integration site 5 protein homolog (Fragment) OS=Homo sapiens OX=9606 GN=EVI5 PE=1 SV=1	7	1	1	1	324	37.7	5.34	0	1	1
TRUE	Master Protein	A0A0C4DFW0	GTPase-activating Rap/Ran-GAP domain-like protein 3 OS=Homo sapiens OX=9606 GN=GARNL3 PE=1 SV=1	7	3	3	3	802	90.9	7.34	0	3	1
TRUE	Master Protein	R4GMW8	BIVM-ERCC5 readthrough OS=Homo sapiens OX=9606 GN=BIVM-ERCC5 PE=1 SV=2	5	3	3	3	1640	184.3	6.24	0	3	1
TRUE	Master Protein	O60575	Serine protease inhibitor Kazal-type 4 OS=Homo sapiens OX=9606 GN=SPINK4 PE=1 SV=1	34	1	1	1	86	9.4	7.65	0	1	1
TRUE	Master Protein	P55060	Exportin-2 OS=Homo sapiens OX=9606 GN=CSE1L PE=1 SV=3	2	1	1	1	971	110.3	5.77	0	1	1
TRUE	Master Protein	P98164	Low-density lipoprotein receptor-related protein 2 OS=Homo sapiens OX=9606 GN=LRP2 PE=1 SV=3	2	4	4	4	4655	521.6	5.08	0	4	1
TRUE	Master Protein	Q9ULW0	Targeting protein for Xklp2 OS=Homo sapiens OX=9606 GN=TPX2 PE=1 SV=2	5	3	3	3	747	85.6	9.23	0	3	1
TRUE	Master Protein	O75691	Small subunit processome component 20 homolog OS=Homo sapiens OX=9606 GN=UTP20 PE=1 SV=3	5	7	7	7	2785	318.2	7.39	0	7	1
TRUE	Master Protein	C9K0B6	Queuine tRNA-ribosyltransferase accessory subunit 2 (Fragment) OS=Homo sapiens OX=9606 GN=QTRT2 PE=1 SV=1	6	1	1	1	145	15.6	8.47	0	1	1
TRUE	Master Protein	Q8N752	Casein kinase I isoform alpha-like OS=Homo sapiens OX=9606 GN=CSNK1A1L PE=2 SV=2	12	2	2	2	337	39.1	9.45	0	2	1
TRUE	Master Protein	Q15916	Zinc finger and BTB domain-containing protein 6 OS=Homo sapiens OX=9606 GN=ZBTB6 PE=1 SV=1	11	3	3	3	424	48.2	6.76	0	3	1
TRUE	Master Protein	Q9P227	Rho GTPase-activating protein 23 OS=Homo sapiens OX=9606 GN=ARHGAP23 PE=1 SV=2	2	1	1	1	1491	162.1	9.19	0	1	1
TRUE	Master Protein	Q92643	GPI-anchor transamidase OS=Homo sapiens OX=9606 GN=PIGK PE=1 SV=2	14	2	2	2	395	45.2	6.16	0	2	1
TRUE	Master Protein	E9PAV3	Nascent polypeptide-associated complex subunit alpha, muscle-specific form OS=Homo sapiens OX=9606 GN=NACA PE=1 SV=1	8	5	5	5	2078	205.3	9.58	0	5	1
TRUE	Master Protein	Q9UIW2	Plexin-A1 OS=Homo sapiens OX=9606 GN=PLXNA1 PE=1 SV=3	8	6	7	6	1896	210.9	6.92	0	6	1
TRUE	Master Protein	K7EKI0	Envoplakin OS=Homo sapiens OX=9606 GN=EVPL PE=1 SV=1	1	2	2	2	2055	233.7	7.25	0	2	1
TRUE	Master Protein	G3V419	DNA mismatch repair protein Mlh3 OS=Homo sapiens OX=9606 GN=MLH3 PE=1 SV=1	6	4	4	4	1275	143.4	6.89	0	4	1
TRUE	Master Protein	Q8IZJ4	Ral-GDS-related protein OS=Homo sapiens OX=9606 GN=RGL4 PE=2 SV=1	7	2	2	2	473	52.3	7.91	0	2	1
TRUE	Master Protein	D6RD66	WD repeat-containing protein 1 (Fragment) OS=Homo sapiens OX=9606 GN=WDR1 PE=1 SV=1	12	2	2	2	245	26.8	8.48	0	2	1
TRUE	Master Protein	P11047	Laminin subunit gamma-1 OS=Homo sapiens OX=9606 GN=LAMC1 PE=1 SV=3	3	3	3	3	1609	177.5	5.12	0	3	1
TRUE	Master Protein	Q9C0D4	Zinc finger protein 518B OS=Homo sapiens OX=9606 GN=ZNF518B PE=1 SV=2	6	4	4	4	1074	119.5	9.45	0	4	1
TRUE	Master Protein	O60469	Down syndrome cell adhesion molecule OS=Homo sapiens OX=9606 GN=DSCAM PE=1 SV=2	2	1	1	1	2012	222.1	7.68	0	1	1
TRUE	Master Protein	O60224	Protein SSX4 OS=Homo sapiens OX=9606 GN=SSX4 PE=1 SV=1	18	2	2	2	188	21.8	9.13	0	2	1
TRUE	Master Protein	Q9NWU1	3-oxoacyl-[acyl-carrier-protein] synthase, mitochondrial OS=Homo sapiens OX=9606 GN=OXSM PE=1 SV=1	23	3	3	3	459	48.8	7.66	0	3	1
TRUE	Master Protein	O00370	LINE-1 retrotransposable element ORF2 protein OS=Homo sapiens OX=9606 PE=1 SV=1	4	4	4	4	1275	148.9	9.66	0	4	1
TRUE	Master Protein	P35813	Protein phosphatase 1A OS=Homo sapiens OX=9606 GN=PPM1A PE=1 SV=1	14	3	3	3	382	42.4	5.36	0	3	1
TRUE	Master Protein	P15086	Carboxypeptidase B OS=Homo sapiens OX=9606 GN=CPB1 PE=1 SV=4	10	1	1	1	417	47.3	6.61	0	1	1
TRUE	Master Protein	Q14865	AT-rich interactive domain-containing protein 5B OS=Homo sapiens OX=9606 GN=ARID5B PE=1 SV=3	10	7	8	7	1188	132.3	8.72	0	7	1
TRUE	Master Protein	O00418	Eukaryotic elongation factor 2 kinase OS=Homo sapiens OX=9606 GN=EEF2K PE=1 SV=2	4	2	2	2	725	82.1	5.33	0	2	1
TRUE	Master Protein	Q86VS3	IQ domain-containing protein H OS=Homo sapiens OX=9606 GN=IQCH PE=2 SV=2	6	3	3	3	1027	117.3	9.1	0	3	1
TRUE	Master Protein	Q7Z5B4	Protein RIC-3 OS=Homo sapiens OX=9606 GN=RIC3 PE=1 SV=1	5	2	2	2	369	41.1	5.1	0	2	1
TRUE	Master Protein	Q8N323	NXPE family member 1 OS=Homo sapiens OX=9606 GN=NXPE1 PE=1 SV=2	10	2	2	2	547	63.1	8.56	0	2	1
TRUE	Master Protein	O43524	Forkhead box protein O3 OS=Homo sapiens OX=9606 GN=FOXO3 PE=1 SV=1	3	1	1	1	673	71.2	5.16	0	1	1
TRUE	Master Protein	A0A7P0Z469	Cathepsin Z OS=Homo sapiens OX=9606 GN=CTSZ PE=1 SV=1	14	2	2	2	319	35.8	8.24	0	2	1
TRUE	Master Protein	Q9Y2A7	Nck-associated protein 1 OS=Homo sapiens OX=9606 GN=NCKAP1 PE=1 SV=1	9	4	5	4	1128	128.7	6.62	0	4	1
TRUE	Master Protein	P59020	Down syndrome critical region protein 9 OS=Homo sapiens OX=9606 GN=DSCR9 PE=2 SV=1	5	1	1	1	149	16.7	11.25	0	1	1
TRUE	Master Protein	Q9NQZ7	Ectonucleoside triphosphate diphosphohydrolase 7 OS=Homo sapiens OX=9606 GN=ENTPD7 PE=2 SV=1	6	1	1	1	604	68.9	7.56	0	1	1
TRUE	Master Protein	P17568	NADH dehydrogenase [ubiquinone] 1 beta subcomplex subunit 7 OS=Homo sapiens OX=9606 GN=NDUFB7 PE=1 SV=4	10	1	1	1	137	16.4	8.92	0	1	1
TRUE	Master Protein	M0R2G3	KxDL motif-containing protein 1 OS=Homo sapiens OX=9606 GN=KXD1 PE=1 SV=1	10	1	1	1	128	14.6	9.98	0	1	1
TRUE	Master Protein	Q86UK5	Limbin OS=Homo sapiens OX=9606 GN=EVC2 PE=1 SV=1	4	3	3	3	1308	147.9	6.96	0	3	1
TRUE	Master Protein	Q6ZU64	Cilia- and flagella-associated protein 65 OS=Homo sapiens OX=9606 GN=CFAP65 PE=1 SV=2	3	2	2	2	1925	217.1	6.51	0	2	1
TRUE	Master Protein	H0YF19	Protein BCAP (Fragment) OS=Homo sapiens OX=9606 GN=ODF2L PE=1 SV=8	24	2	2	2	153	17.9	5.2	0	2	1
TRUE	Master Protein	Q9P2F6	Rho GTPase-activating protein 20 OS=Homo sapiens OX=9606 GN=ARHGAP20 PE=1 SV=2	4	2	2	2	1191	132.5	7.99	0	2	1
TRUE	Master Protein	Q96MI9	Cytosolic carboxypeptidase 4 OS=Homo sapiens OX=9606 GN=AGBL1 PE=1 SV=3	6	2	3	2	1112	125.3	7.14	0	2	1
TRUE	Master Protein	Q12882	Dihydropyrimidine dehydrogenase [NADP(+)] OS=Homo sapiens OX=9606 GN=DPYD PE=1 SV=2	8	3	3	3	1025	111.3	7.05	0	3	1
TRUE	Master Protein	E9PP49	Collagen alpha-2(VIII) chain OS=Homo sapiens OX=9606 GN=COL8A2 PE=1 SV=1	7	1	1	1	638	60.7	8.73	0	1	1
TRUE	Master Protein	P48048	ATP-sensitive inward rectifier potassium channel 1 OS=Homo sapiens OX=9606 GN=KCNJ1 PE=1 SV=1	4	1	1	1	391	44.8	8.82	0	1	1
TRUE	Master Protein	Q8NHZ8	Anaphase-promoting complex subunit CDC26 OS=Homo sapiens OX=9606 GN=CDC26 PE=1 SV=1	28	1	1	1	85	9.8	6.81	0	1	1
TRUE	Master Protein	Q5S007	Leucine-rich repeat serine/threonine-protein kinase 2 OS=Homo sapiens OX=9606 GN=LRRK2 PE=1 SV=2	7	8	8	8	2527	285.9	6.8	0	8	1
TRUE	Master Protein	Q5SQL3	Homeodomain-interacting protein kinase 1 OS=Homo sapiens OX=9606 GN=HIPK1 PE=1 SV=1	2	1	1	1	1165	126.2	8.27	0	1	1
TRUE	Master Protein	P15924	Desmoplakin OS=Homo sapiens OX=9606 GN=DSP PE=1 SV=3	7	12	12	12	2871	331.6	6.81	0	12	1
TRUE	Master Protein	A0A1W2PNG3	Heterogeneous nuclear ribonucleoprotein U OS=Homo sapiens OX=9606 GN=HNRNPU PE=1 SV=1	14	1	1	1	70	8	8.76	0	1	1
TRUE	Master Protein	A0A087WWJ9	BRCA1-A complex subunit Abraxas 1 (Fragment) OS=Homo sapiens OX=9606 GN=ABRAXAS1 PE=1 SV=1	22	2	2	1	220	25.2	7.8	0	2	1
TRUE	Master Protein	Q5T0R2	Adenylyl cyclase-associated protein 1 (Fragment) OS=Homo sapiens OX=9606 GN=CAP1 PE=1 SV=1	24	3	3	3	208	23.2	7.2	0	3	1
TRUE	Master Protein	H0YK69	Transmembrane channel-like protein OS=Homo sapiens OX=9606 GN=TMC3 PE=1 SV=1	5	2	2	2	1101	125.7	9.19	0	2	1
TRUE	Master Protein	Q9Y6Q1	Calpain-6 OS=Homo sapiens OX=9606 GN=CAPN6 PE=1 SV=2	9	2	2	2	641	74.5	7.05	0	2	1
TRUE	Master Protein	K7ER87	Tyrosine-protein phosphatase non-receptor type 2 OS=Homo sapiens OX=9606 GN=PTPN2 PE=1 SV=1	20	2	2	2	165	19.8	6.11	0	2	1
TRUE	Master Protein	Q12908	Ileal sodium/bile acid cotransporter OS=Homo sapiens OX=9606 GN=SLC10A2 PE=1 SV=2	12	1	1	1	348	37.7	7.09	0	1	1
TRUE	Master Protein	A0A087WZC3	Synaptonemal complex protein 1 OS=Homo sapiens OX=9606 GN=SYCP1 PE=1 SV=1	8	4	4	4	951	111.2	6.07	0	4	1
TRUE	Master Protein	Q6ZUX7	LHFPL tetraspan subfamily member 2 protein OS=Homo sapiens OX=9606 GN=LHFPL2 PE=1 SV=2	14	1	1	1	228	24.5	6.49	0	1	1
TRUE	Master Protein	O60292	Signal-induced proliferation-associated 1-like protein 3 OS=Homo sapiens OX=9606 GN=SIPA1L3 PE=1 SV=3	2	2	2	2	1781	194.5	8.32	0	2	1
TRUE	Master Protein	Q70YC5	Protein ZNF365 OS=Homo sapiens OX=9606 GN=ZNF365 PE=1 SV=3	6	1	2	1	407	46.5	9.22	0	1	1
TRUE	Master Protein	Q9H293	Interleukin-25 OS=Homo sapiens OX=9606 GN=IL25 PE=1 SV=1	6	1	1	1	177	20.3	8.35	0	1	1
TRUE	Master Protein	Q15303	Receptor tyrosine-protein kinase erbB-4 OS=Homo sapiens OX=9606 GN=ERBB4 PE=1 SV=1	1	1	1	1	1308	146.7	6.39	0	1	1
TRUE	Master Protein	P98198	Phospholipid-transporting ATPase ID OS=Homo sapiens OX=9606 GN=ATP8B2 PE=1 SV=2	7	4	4	4	1209	137.4	7.01	0	4	1
TRUE	Master Protein	A0A087WWU9	HCG2039564, isoform CRA_a OS=Homo sapiens OX=9606 GN=SRP19 PE=1 SV=1	31	1	2	1	104	11.8	9.25	0	1	1
TRUE	Master Protein	Q12931	Heat shock protein 75 kDa, mitochondrial OS=Homo sapiens OX=9606 GN=TRAP1 PE=1 SV=3	14	4	4	4	704	80.1	8.21	0	4	1
TRUE	Master Protein	A0A8I5KV30	FAD-dependent oxidoreductase domain-containing protein 2 OS=Homo sapiens OX=9606 GN=FOXRED2 PE=4 SV=1	6	1	1	1	594	67.5	8.6	0	1	1
TRUE	Master Protein	G3XAH0	Septin OS=Homo sapiens OX=9606 GN=SEPTIN5 PE=1 SV=1	10	2	3	2	378	43.8	6.67	0	2	1
TRUE	Master Protein	Q9NRD9	Dual oxidase 1 OS=Homo sapiens OX=9606 GN=DUOX1 PE=1 SV=1	5	3	3	2	1551	177.1	7.9	0	3	1
TRUE	Master Protein	Q96BQ5	Coiled-coil domain-containing protein 127 OS=Homo sapiens OX=9606 GN=CCDC127 PE=1 SV=1	4	1	1	1	260	30.8	9.2	0	1	1
TRUE	Master Protein	Q8IXR5	Protein FAM178B OS=Homo sapiens OX=9606 GN=FAM178B PE=2 SV=3	8	2	2	2	679	76.5	5.74	0	2	1
TRUE	Master Protein	H0YD93	RUN and FYVE domain-containing protein 2 (Fragment) OS=Homo sapiens OX=9606 GN=RUFY2 PE=1 SV=1	8	2	2	2	620	71.4	5.99	0	2	1
TRUE	Master Protein	Q9NXL2	Rho guanine nucleotide exchange factor 38 OS=Homo sapiens OX=9606 GN=ARHGEF38 PE=1 SV=2	8	2	2	2	777	89	6.25	0	2	1
TRUE	Master Protein	Q8NHQ9	ATP-dependent RNA helicase DDX55 OS=Homo sapiens OX=9606 GN=DDX55 PE=1 SV=3	5	2	2	2	600	68.5	9.25	0	2	1
TRUE	Master Protein	H7C2K6	Band 4.1-like protein 1 (Fragment) OS=Homo sapiens OX=9606 GN=EPB41L1 PE=1 SV=1	38	5	5	3	268	29.1	5.63	0	5	1
TRUE	Master Protein	Q9UNI6	Dual specificity protein phosphatase 12 OS=Homo sapiens OX=9606 GN=DUSP12 PE=1 SV=1	12	1	1	1	340	37.7	6.84	0	1	1
TRUE	Master Protein	Q5T5Y3	Calmodulin-regulated spectrin-associated protein 1 OS=Homo sapiens OX=9606 GN=CAMSAP1 PE=1 SV=2	7	5	5	5	1602	177.9	6.73	0	5	1
TRUE	Master Protein	O43264	Centromere/kinetochore protein zw10 homolog OS=Homo sapiens OX=9606 GN=ZW10 PE=1 SV=3	11	3	3	3	779	88.8	6.27	0	3	1
TRUE	Master Protein	Q9P1Q0	Vacuolar protein sorting-associated protein 54 OS=Homo sapiens OX=9606 GN=VPS54 PE=1 SV=2	9	3	3	3	977	110.5	6.55	0	3	1
TRUE	Master Protein	Q9Y5Z7	Host cell factor 2 OS=Homo sapiens OX=9606 GN=HCFC2 PE=1 SV=1	6	2	2	2	792	86.7	8.48	0	2	1
TRUE	Master Protein	Q5TCS8	Adenylate kinase 9 OS=Homo sapiens OX=9606 GN=AK9 PE=1 SV=2	5	6	6	6	1911	221.3	5.01	0	6	1
TRUE	Master Protein	A2T115	D-amino acid oxidase activator OS=Homo sapiens OX=9606 GN=DAOA PE=2 SV=1	20	1	1	1	125	14.7	8.79	0	1	1
TRUE	Master Protein	Q9H5K3	Protein O-mannose kinase OS=Homo sapiens OX=9606 GN=POMK PE=1 SV=1	12	2	2	2	350	40	6.1	0	2	1
TRUE	Master Protein	Q9H5P4	PDZ domain-containing protein 7 OS=Homo sapiens OX=9606 GN=PDZD7 PE=1 SV=2	5	2	2	2	1033	111.7	9.72	0	2	1
TRUE	Master Protein	E7ESA6	Non-specific protein-tyrosine kinase OS=Homo sapiens OX=9606 GN=PTK2 PE=1 SV=1	8	3	3	3	1096	124	6.62	0	3	1
TRUE	Master Protein	O43678	NADH dehydrogenase [ubiquinone] 1 alpha subcomplex subunit 2 OS=Homo sapiens OX=9606 GN=NDUFA2 PE=1 SV=3	18	1	1	1	99	10.9	9.57	0	1	1
TRUE	Master Protein	Q09FC8	Zinc finger protein 415 OS=Homo sapiens OX=9606 GN=ZNF415 PE=1 SV=2	11	3	3	3	603	68.8	8.9	0	3	1
TRUE	Master Protein	A3KN83	Protein strawberry notch homolog 1 OS=Homo sapiens OX=9606 GN=SBNO1 PE=1 SV=1	2	1	1	1	1393	154.2	7.88	0	1	1
TRUE	Master Protein	C9JPR7	C-type lectin domain family 5 member A OS=Homo sapiens OX=9606 GN=CLEC5A PE=1 SV=1	10	1	1	1	155	18	8.56	0	1	1
TRUE	Master Protein	Q6UB99	Ankyrin repeat domain-containing protein 11 OS=Homo sapiens OX=9606 GN=ANKRD11 PE=1 SV=3	5	11	12	11	2663	297.7	7.11	0	11	1
TRUE	Master Protein	H0YFD6	Enoyl-CoA hydratase OS=Homo sapiens OX=9606 GN=HADHA PE=1 SV=2	6	3	3	3	792	86.3	9.1	0	3	1
TRUE	Master Protein	A0A0A6YYI9	Protein RBM14-RBM4 OS=Homo sapiens OX=9606 GN=RBM14-RBM4 PE=4 SV=1	12	1	1	1	118	12.9	8.21	0	1	1
TRUE	Master Protein	A0A0A0MSY6	Dynein regulatory complex protein 11 OS=Homo sapiens OX=9606 GN=IQCA1 PE=1 SV=1	5	2	2	2	830	96.2	9.47	0	2	1
TRUE	Master Protein	P15822	Zinc finger protein 40 OS=Homo sapiens OX=9606 GN=HIVEP1 PE=1 SV=4	9	9	9	8	2718	296.7	7.84	0	9	1
TRUE	Master Protein	Q9BUF5	Tubulin beta-6 chain OS=Homo sapiens OX=9606 GN=TUBB6 PE=1 SV=1	8	2	2	2	446	49.8	4.88	0	2	1
TRUE	Master Protein	Q8IWA0	WD repeat-containing protein 75 OS=Homo sapiens OX=9606 GN=WDR75 PE=1 SV=1	4	2	2	2	830	94.4	5.96	0	2	1
TRUE	Master Protein	A0A140T9E9	Bromodomain-containing protein 2 (Fragment) OS=Homo sapiens OX=9606 GN=BRD2 PE=1 SV=1	13	6	7	5	807	88.4	9.09	0	6	1
TRUE	Master Protein	Q495D7	Putative uncharacterized protein encoded by LINC01559 OS=Homo sapiens OX=9606 GN=LINC01559 PE=2 SV=1	23	1	1	1	138	16	8.79	0	1	1
TRUE	Master Protein	A0A0A0MSX4	Roundabout homolog 1 OS=Homo sapiens OX=9606 GN=ROBO1 PE=1 SV=1	7	4	4	4	1531	167.4	6.13	0	4	1
TRUE	Master Protein	A0A1B0GU17	Sickle tail protein homolog (Fragment) OS=Homo sapiens OX=9606 GN=KIAA1217 PE=1 SV=1	8	1	1	1	165	18.5	10.84	0	1	1
TRUE	Master Protein	C9JAV5	Voltage-dependent calcium channel subunit alpha-2/delta-3 (Fragment) OS=Homo sapiens OX=9606 GN=CACNA2D3 PE=1 SV=1	6	1	1	1	126	14.6	4.82	0	1	1
TRUE	Master Protein	Q8N8Z6	Discoidin, CUB and LCCL domain-containing protein 1 OS=Homo sapiens OX=9606 GN=DCBLD1 PE=1 SV=2	3	1	1	1	715	77.9	8.05	0	1	1
TRUE	Master Protein	Q2M3C7	A-kinase anchor protein SPHKAP OS=Homo sapiens OX=9606 GN=SPHKAP PE=1 SV=1	4	3	3	3	1700	186.3	5.14	0	3	1
TRUE	Master Protein	E9PQJ6	BET1-like protein OS=Homo sapiens OX=9606 GN=BET1L PE=1 SV=1	32	1	1	1	88	9.8	8.87	0	1	1
TRUE	Master Protein	Q9NPI6	mRNA-decapping enzyme 1A OS=Homo sapiens OX=9606 GN=DCP1A PE=1 SV=3	12	2	2	2	582	63.2	6.25	0	2	1
TRUE	Master Protein	Q8TDY2	RB1-inducible coiled-coil protein 1 OS=Homo sapiens OX=9606 GN=RB1CC1 PE=1 SV=3	7	7	7	7	1594	183	5.41	0	7	1
TRUE	Master Protein	Q9P2D1	Chromodomain-helicase-DNA-binding protein 7 OS=Homo sapiens OX=9606 GN=CHD7 PE=1 SV=3	5	8	9	7	2997	335.7	6.34	0	8	1
TRUE	Master Protein	H0Y7Q2	Syndetin (Fragment) OS=Homo sapiens OX=9606 GN=VPS50 PE=1 SV=1	4	1	1	1	469	54	5.72	0	1	1
TRUE	Master Protein	Q02548	Paired box protein Pax-5 OS=Homo sapiens OX=9606 GN=PAX5 PE=1 SV=1	4	1	1	1	391	42.1	9	0	1	1
TRUE	Master Protein	P11362	Fibroblast growth factor receptor 1 OS=Homo sapiens OX=9606 GN=FGFR1 PE=1 SV=3	9	4	8	1	822	91.8	6.21	0	4	1
TRUE	Master Protein	O75185	Calcium-transporting ATPase type 2C member 2 OS=Homo sapiens OX=9606 GN=ATP2C2 PE=1 SV=3	5	2	2	2	946	103.1	5.66	0	2	1
TRUE	Master Protein	O75663	TIP41-like protein OS=Homo sapiens OX=9606 GN=TIPRL PE=1 SV=2	15	2	2	2	272	31.4	5.91	0	2	1
TRUE	Master Protein	A0A7I2YQB1	Ras GTPase-activating protein-binding protein 1 (Fragment) OS=Homo sapiens OX=9606 GN=G3BP1 PE=1 SV=1	69	1	1	1	61	7	9.99	0	1	1
TRUE	Master Protein	A0A3B3IS79	Protein phosphatase Slingshot homolog 2 OS=Homo sapiens OX=9606 GN=SSH2 PE=1 SV=1	7	5	5	4	1429	158.8	5.53	0	5	1
TRUE	Master Protein	O00592	Podocalyxin OS=Homo sapiens OX=9606 GN=PODXL PE=1 SV=2	8	2	4	2	558	58.6	5.49	0	2	1
TRUE	Master Protein	G3V5V3	Ribosome quality control complex subunit NEMF (Fragment) OS=Homo sapiens OX=9606 GN=NEMF PE=1 SV=8	2	1	1	1	998	113.9	5.85	0	1	1
TRUE	Master Protein	D6RI11	Complexin-1 OS=Homo sapiens OX=9606 GN=CPLX1 PE=1 SV=1	20	1	1	1	113	12.5	4.86	0	1	1
TRUE	Master Protein	A0A087WWB1	Proto-oncogene tyrosine-protein kinase receptor Ret OS=Homo sapiens OX=9606 GN=RET PE=1 SV=1	2	1	1	1	940	105.1	6.77	0	1	1
TRUE	Master Protein	P05997	Collagen alpha-2(V) chain OS=Homo sapiens OX=9606 GN=COL5A2 PE=1 SV=3	7	3	3	3	1499	144.8	6.46	0	3	1
TRUE	Master Protein	Q9UM82	Spermatogenesis-associated protein 2 OS=Homo sapiens OX=9606 GN=SPATA2 PE=1 SV=2	5	1	1	1	520	58.4	8.75	0	1	1
TRUE	Master Protein	O15439	ATP-binding cassette sub-family C member 4 OS=Homo sapiens OX=9606 GN=ABCC4 PE=1 SV=3	5	4	4	4	1325	149.4	8.19	0	4	1
TRUE	Master Protein	P32246	C-C chemokine receptor type 1 OS=Homo sapiens OX=9606 GN=CCR1 PE=1 SV=1	9	1	1	1	355	41.1	8.16	0	1	1
TRUE	Master Protein	E9PLV2	Myb/SANT-like DNA-binding domain-containing protein 4 (Fragment) OS=Homo sapiens OX=9606 GN=MSANTD4 PE=1 SV=1	8	1	1	1	196	22.8	5.14	0	1	1
TRUE	Master Protein	A0A0U1RR66	Glutaminyl-tRNA synthetase (Fragment) OS=Homo sapiens OX=9606 GN=QARS1 PE=1 SV=1	16	1	1	1	173	19.5	7.53	0	1	1
TRUE	Master Protein	A0A494C0S9	C3 and PZP-like alpha-2-macroglobulin domain-containing protein 8 OS=Homo sapiens OX=9606 GN=CPAMD8 PE=1 SV=1	2	2	2	2	1932	211.2	6.6	0	2	1
TRUE	Master Protein	Q86SJ2	Amphoterin-induced protein 2 OS=Homo sapiens OX=9606 GN=AMIGO2 PE=1 SV=1	8	1	1	1	522	57.9	8.4	0	1	1
TRUE	Master Protein	Q702N8	Xin actin-binding repeat-containing protein 1 OS=Homo sapiens OX=9606 GN=XIRP1 PE=1 SV=1	2	2	2	2	1843	198.4	6.15	0	2	1
TRUE	Master Protein	A0FGR9	Extended synaptotagmin-3 OS=Homo sapiens OX=9606 GN=ESYT3 PE=1 SV=1	2	1	2	1	886	100	8.37	0	1	1
TRUE	Master Protein	Q13670	Putative postmeiotic segregation increased 2-like protein 11 OS=Homo sapiens OX=9606 GN=PMS2P11 PE=5 SV=1	25	2	2	2	270	28.5	6.7	0	2	1
TRUE	Master Protein	Q5VXJ0	Lipase member K OS=Homo sapiens OX=9606 GN=LIPK PE=2 SV=2	11	2	3	2	399	45.5	8.25	0	2	1
TRUE	Master Protein	Q6UXY8	Transmembrane channel-like protein 5 OS=Homo sapiens OX=9606 GN=TMC5 PE=2 SV=3	4	1	1	1	1006	114.7	8.21	0	1	1
TRUE	Master Protein	A2RUB1	Meiosis-specific coiled-coil domain-containing protein MEIOC OS=Homo sapiens OX=9606 GN=MEIOC PE=2 SV=3	8	3	3	3	952	107.5	7.12	0	3	1
TRUE	Master Protein	Q4LE39	AT-rich interactive domain-containing protein 4B OS=Homo sapiens OX=9606 GN=ARID4B PE=1 SV=2	7	5	6	5	1312	147.7	5.12	0	5	1
TRUE	Master Protein	O95600	Krueppel-like factor 8 OS=Homo sapiens OX=9606 GN=KLF8 PE=1 SV=2	15	3	3	3	359	39.3	7.56	0	3	1
TRUE	Master Protein	Q8N823	Zinc finger protein 611 OS=Homo sapiens OX=9606 GN=ZNF611 PE=1 SV=2	8	2	2	1	705	81.4	8.9	0	2	1
TRUE	Master Protein	Q9H6Q4	Cytosolic iron-sulfur assembly component 3 OS=Homo sapiens OX=9606 GN=CIAO3 PE=1 SV=1	16	2	2	2	476	53	7.23	0	2	1
TRUE	Master Protein	O94986	Centrosomal protein of 152 kDa OS=Homo sapiens OX=9606 GN=CEP152 PE=1 SV=4	3	2	2	2	1710	195.5	5.6	0	2	1
TRUE	Master Protein	Q14527	Helicase-like transcription factor OS=Homo sapiens OX=9606 GN=HLTF PE=1 SV=2	5	4	4	4	1009	113.9	8.6	0	4	1
TRUE	Master Protein	Q5T5S1	Coiled-coil domain-containing protein 183 OS=Homo sapiens OX=9606 GN=CCDC183 PE=2 SV=3	10	2	4	2	534	62.6	8.79	0	2	1
TRUE	Master Protein	Q6UB98	Ankyrin repeat domain-containing protein 12 OS=Homo sapiens OX=9606 GN=ANKRD12 PE=1 SV=3	4	7	7	7	2062	235.5	7.01	0	7	1
TRUE	Master Protein	E5RJK2	Sorting nexin-31 (Fragment) OS=Homo sapiens OX=9606 GN=SNX31 PE=4 SV=1	7	1	1	1	124	14.2	5.29	0	1	1
TRUE	Master Protein	Q9BX69	Caspase recruitment domain-containing protein 6 OS=Homo sapiens OX=9606 GN=CARD6 PE=1 SV=2	5	2	2	2	1037	116.4	6.37	0	2	1
TRUE	Master Protein	A0A096LPH9	Little elongation complex subunit 1 (Fragment) OS=Homo sapiens OX=9606 GN=ICE1 PE=1 SV=6	7	1	1	1	145	17.1	9.41	0	1	1
TRUE	Master Protein	M0R0M7	Syntaxin-binding protein 2 OS=Homo sapiens OX=9606 GN=STXBP2 PE=1 SV=1	5	1	2	1	408	45.8	6.04	0	1	1
TRUE	Master Protein	Q5MIZ7	Serine/threonine-protein phosphatase 4 regulatory subunit 3B OS=Homo sapiens OX=9606 GN=PPP4R3B PE=1 SV=2	1	1	1	1	849	97.4	4.96	0	1	1
TRUE	Master Protein	P49662	Caspase-4 OS=Homo sapiens OX=9606 GN=CASP4 PE=1 SV=1	11	1	1	1	377	43.2	6	0	1	1
TRUE	Master Protein	Q4W5G0	Tigger transposable element-derived protein 2 OS=Homo sapiens OX=9606 GN=TIGD2 PE=3 SV=1	6	2	3	2	525	59.6	9	0	2	1
TRUE	Master Protein	J3KQ21	Ankyrin repeat and MYND domain-containing protein 1 OS=Homo sapiens OX=9606 GN=ANKMY1 PE=1 SV=1	8	5	5	5	1030	115	6.18	0	5	1
TRUE	Master Protein	G3V1W4	Protein transport protein SEC23 OS=Homo sapiens OX=9606 GN=SEC23A PE=1 SV=1	11	1	1	1	108	12.6	8.73	0	1	1
TRUE	Master Protein	Q8NFU1	Bestrophin-2 OS=Homo sapiens OX=9606 GN=BEST2 PE=1 SV=1	1	1	1	1	509	57.1	5.24	0	1	1
TRUE	Master Protein	A0A0G2JNU3	Transcription factor TFIIIB component B'' homolog OS=Homo sapiens OX=9606 GN=BDP1 PE=1 SV=1	5	7	9	7	2624	293.7	5.11	0	7	1
TRUE	Master Protein	Q13308	Inactive tyrosine-protein kinase 7 OS=Homo sapiens OX=9606 GN=PTK7 PE=1 SV=2	4	3	3	3	1070	118.3	7.09	0	3	1
TRUE	Master Protein	Q5VUB5	Protein FAM171A1 OS=Homo sapiens OX=9606 GN=FAM171A1 PE=1 SV=1	5	2	2	2	890	97.8	6.58	0	2	1
TRUE	Master Protein	Q86TE4	Leucine zipper protein 2 OS=Homo sapiens OX=9606 GN=LUZP2 PE=2 SV=2	4	1	1	1	346	38.9	8.73	0	1	1
TRUE	Master Protein	Q9Y608	Leucine-rich repeat flightless-interacting protein 2 OS=Homo sapiens OX=9606 GN=LRRFIP2 PE=1 SV=1	5	2	2	2	721	82.1	6.95	0	2	1
TRUE	Master Protein	Q8N4V1	ER membrane protein complex subunit 5 OS=Homo sapiens OX=9606 GN=MMGT1 PE=1 SV=1	31	1	1	1	131	14.7	9.16	0	1	1
TRUE	Master Protein	O15060	Zinc finger and BTB domain-containing protein 39 OS=Homo sapiens OX=9606 GN=ZBTB39 PE=1 SV=1	8	3	4	3	712	79	6.54	0	3	1
TRUE	Master Protein	Q9ULC8	Palmitoyltransferase ZDHHC8 OS=Homo sapiens OX=9606 GN=ZDHHC8 PE=1 SV=3	4	1	1	1	765	81.4	9.17	0	1	1
TRUE	Master Protein	Q9NPB8	Glycerophosphocholine phosphodiesterase GPCPD1 OS=Homo sapiens OX=9606 GN=GPCPD1 PE=1 SV=2	6	2	2	2	672	76	5.53	0	2	1
TRUE	Master Protein	Q9UBF2	Coatomer subunit gamma-2 OS=Homo sapiens OX=9606 GN=COPG2 PE=1 SV=1	6	3	3	3	871	97.6	5.81	0	3	1
TRUE	Master Protein	A6NHG9	Olfactory receptor 5H14 OS=Homo sapiens OX=9606 GN=OR5H14 PE=2 SV=1	6	1	1	1	310	35.1	8.47	0	1	1
TRUE	Master Protein	C9JDB3	Dedicator of cytokinesis protein 4 (Fragment) OS=Homo sapiens OX=9606 GN=DOCK4 PE=1 SV=1	15	1	1	1	131	15.3	6.57	0	1	1
TRUE	Master Protein	S4R3S4	Aldehyde dehydrogenase, mitochondrial (Fragment) OS=Homo sapiens OX=9606 GN=ALDH2 PE=1 SV=1	20	1	1	1	117	12.8	5.03	0	1	1
TRUE	Master Protein	Q6VN20	Ran-binding protein 10 OS=Homo sapiens OX=9606 GN=RANBP10 PE=1 SV=1	8	2	3	2	620	67.2	6.77	0	2	1
TRUE	Master Protein	Q7L0X2	Glutamate-rich protein 6 OS=Homo sapiens OX=9606 GN=ERICH6 PE=2 SV=1	5	1	1	1	663	75.2	4.93	0	1	1
TRUE	Master Protein	P40145	Adenylate cyclase type 8 OS=Homo sapiens OX=9606 GN=ADCY8 PE=1 SV=1	1	1	1	1	1251	140	6.99	0	1	1
TRUE	Master Protein	C9JGB6	Scinderin (Fragment) OS=Homo sapiens OX=9606 GN=SCIN PE=1 SV=1	9	1	1	1	160	18	8.72	0	1	1
TRUE	Master Protein	Q99728	BRCA1-associated RING domain protein 1 OS=Homo sapiens OX=9606 GN=BARD1 PE=1 SV=2	7	3	3	3	777	86.6	8.72	0	3	1
TRUE	Master Protein	A0A087X278	6-phosphofructo-2-kinase/fructose-2,6-bisphosphatase 2 OS=Homo sapiens OX=9606 GN=PFKFB2 PE=1 SV=1	100	2	2	2	44	4.8	7.99	0	2	1
TRUE	Master Protein	A0A5F9ZHL1	Acetyl-CoA acetyltransferase, mitochondrial OS=Homo sapiens OX=9606 GN=ACAT1 PE=1 SV=1	10	3	3	3	434	46.1	8.97	0	3	1
TRUE	Master Protein	O00623	Peroxisome assembly protein 12 OS=Homo sapiens OX=9606 GN=PEX12 PE=1 SV=1	13	2	3	2	359	40.8	9.11	0	2	1
TRUE	Master Protein	A0A1B0GUC2	UBAP1-MVB12-associated (UMA)-domain-containing protein 1 OS=Homo sapiens OX=9606 GN=UMAD1 PE=1 SV=1	76	3	3	3	76	8.7	7.34	0	3	1
TRUE	Master Protein	H0YBI3	Dynein axonemal heavy chain 14 (Fragment) OS=Homo sapiens OX=9606 GN=DNAH14 PE=4 SV=1	20	1	1	1	130	15.3	9.16	0	1	1
TRUE	Master Protein	Q8N6K0	Testis-expressed protein 29 OS=Homo sapiens OX=9606 GN=TEX29 PE=1 SV=1	7	1	1	1	151	16.6	5.07	0	1	1
TRUE	Master Protein	Q9H3D4	Tumor protein 63 OS=Homo sapiens OX=9606 GN=TP63 PE=1 SV=1	4	2	2	2	680	76.7	6.57	0	2	1
TRUE	Master Protein	Q9GZZ9	Ubiquitin-like modifier-activating enzyme 5 OS=Homo sapiens OX=9606 GN=UBA5 PE=1 SV=1	6	2	2	2	404	44.8	4.84	0	2	1
TRUE	Master Protein	Q7Z2Q7	Leucine-rich repeat-containing protein 70 OS=Homo sapiens OX=9606 GN=LRRC70 PE=2 SV=1	5	1	1	1	622	70.3	8.76	0	1	1
TRUE	Master Protein	Q14207	Protein NPAT OS=Homo sapiens OX=9606 GN=NPAT PE=1 SV=3	3	3	3	3	1427	154.2	5.88	0	3	1
TRUE	Master Protein	O60885	Bromodomain-containing protein 4 OS=Homo sapiens OX=9606 GN=BRD4 PE=1 SV=2	4	4	4	2	1362	152.1	9.19	0	4	1
TRUE	Master Protein	Q9Y6Y1	Calmodulin-binding transcription activator 1 OS=Homo sapiens OX=9606 GN=CAMTA1 PE=1 SV=4	3	4	5	4	1673	183.6	7.49	0	4	1
TRUE	Master Protein	Q08945	FACT complex subunit SSRP1 OS=Homo sapiens OX=9606 GN=SSRP1 PE=1 SV=1	4	2	2	2	709	81	6.87	0	2	1
TRUE	Master Protein	Q4J6C6	Prolyl endopeptidase-like OS=Homo sapiens OX=9606 GN=PREPL PE=1 SV=1	7	3	4	3	727	83.9	6.38	0	3	1
TRUE	Master Protein	Q86X52	Chondroitin sulfate synthase 1 OS=Homo sapiens OX=9606 GN=CHSY1 PE=1 SV=3	18	6	7	6	802	91.7	9.23	0	6	1
TRUE	Master Protein	Q6GMR7	Fatty-acid amide hydrolase 2 OS=Homo sapiens OX=9606 GN=FAAH2 PE=1 SV=1	5	1	1	1	532	58.3	9.07	0	1	1
TRUE	Master Protein	O95235	Kinesin-like protein KIF20A OS=Homo sapiens OX=9606 GN=KIF20A PE=1 SV=1	6	3	3	3	890	100.2	6.92	0	3	1
TRUE	Master Protein	Q9Y2J4	Angiomotin-like protein 2 OS=Homo sapiens OX=9606 GN=AMOTL2 PE=1 SV=3	2	2	2	2	779	85.7	7.3	0	2	1
TRUE	Master Protein	P31040	Succinate dehydrogenase [ubiquinone] flavoprotein subunit, mitochondrial OS=Homo sapiens OX=9606 GN=SDHA PE=1 SV=2	3	2	2	2	664	72.6	7.39	0	2	1
TRUE	Master Protein	Q6ZN19	Zinc finger protein 841 OS=Homo sapiens OX=9606 GN=ZNF841 PE=1 SV=1	6	2	2	2	808	93.1	9.33	0	2	1
TRUE	Master Protein	A8K979	ERI1 exoribonuclease 2 OS=Homo sapiens OX=9606 GN=ERI2 PE=2 SV=2	4	1	2	1	691	77.4	8.9	0	1	1
TRUE	Master Protein	Q8N8J6	Zinc finger protein 615 OS=Homo sapiens OX=9606 GN=ZNF615 PE=2 SV=2	14	4	4	4	731	83.7	9.16	0	4	1
TRUE	Master Protein	Q9NY27	Serine/threonine-protein phosphatase 4 regulatory subunit 2 OS=Homo sapiens OX=9606 GN=PPP4R2 PE=1 SV=3	5	1	1	1	417	46.9	4.54	0	1	1
TRUE	Master Protein	Q8N554	Zinc finger protein 276 OS=Homo sapiens OX=9606 GN=ZNF276 PE=1 SV=4	10	3	3	2	614	67.2	8.51	0	3	1
TRUE	Master Protein	A0A804HLC4	Protein O-mannosyl-transferase 2 (Fragment) OS=Homo sapiens OX=9606 GN=POMT2 PE=4 SV=1	38	1	1	1	47	5.3	4.55	0	1	1
TRUE	Master Protein	Q9H2X6	Homeodomain-interacting protein kinase 2 OS=Homo sapiens OX=9606 GN=HIPK2 PE=1 SV=2	2	1	1	1	1198	130.9	8.43	0	1	1
TRUE	Master Protein	A0A8I5KW61	Uncharacterized protein OS=Homo sapiens OX=9606 PE=4 SV=1	6	1	1	1	193	21.1	9.13	0	1	1
TRUE	Master Protein	B0QYR6	ADP-ribosylation factor-binding protein GGA1 (Fragment) OS=Homo sapiens OX=9606 GN=GGA1 PE=1 SV=1	27	2	2	2	246	27.9	7.39	0	2	1
TRUE	Master Protein	Q86WB0	Zinc finger C3HC-type protein 1 OS=Homo sapiens OX=9606 GN=ZC3HC1 PE=1 SV=1	21	4	5	4	502	55.2	5.62	0	4	1
TRUE	Master Protein	Q5UIP0	Telomere-associated protein RIF1 OS=Homo sapiens OX=9606 GN=RIF1 PE=1 SV=2	4	6	6	6	2472	274.3	5.52	0	6	1
TRUE	Master Protein	Q9UPW5	Cytosolic carboxypeptidase 1 OS=Homo sapiens OX=9606 GN=AGTPBP1 PE=1 SV=3	4	2	2	2	1226	138.4	6.15	0	2	1
TRUE	Master Protein	Q9C0C7	Activating molecule in BECN1-regulated autophagy protein 1 OS=Homo sapiens OX=9606 GN=AMBRA1 PE=1 SV=2	1	1	1	1	1298	142.4	7.18	0	1	1
TRUE	Master Protein	Q96AB3	Isochorismatase domain-containing protein 2 OS=Homo sapiens OX=9606 GN=ISOC2 PE=1 SV=1	10	1	1	1	205	22.3	7.77	0	1	1
TRUE	Master Protein	A0A2R8YE08	Nicotinamide/nicotinic acid mononucleotide adenylyltransferase 3 OS=Homo sapiens OX=9606 GN=NMNAT3 PE=1 SV=1	11	1	1	1	157	17.8	9.38	0	1	1
TRUE	Master Protein	O43402	ER membrane protein complex subunit 8 OS=Homo sapiens OX=9606 GN=EMC8 PE=1 SV=1	14	2	2	2	210	23.8	6.4	0	2	1
TRUE	Master Protein	Q13409	Cytoplasmic dynein 1 intermediate chain 2 OS=Homo sapiens OX=9606 GN=DYNC1I2 PE=1 SV=3	5	1	1	1	638	71.4	5.2	0	1	1
TRUE	Master Protein	A0A7P0Z4J6	tRNA-splicing endonuclease subunit Sen2 OS=Homo sapiens OX=9606 GN=TSEN2 PE=1 SV=1	9	3	3	3	434	49.2	8.19	0	3	1
TRUE	Master Protein	Q08AE8	Protein spire homolog 1 OS=Homo sapiens OX=9606 GN=SPIRE1 PE=1 SV=3	8	4	7	4	756	85.5	8.62	0	4	1
TRUE	Master Protein	Q96H12	Myb/SANT-like DNA-binding domain-containing protein 3 OS=Homo sapiens OX=9606 GN=MSANTD3 PE=1 SV=1	12	2	3	2	275	32.3	8.37	0	2	1
TRUE	Master Protein	Q8N1K5	Protein THEMIS OS=Homo sapiens OX=9606 GN=THEMIS PE=1 SV=3	10	3	3	3	641	73.4	5.9	0	3	1
TRUE	Master Protein	Q9P000	COMM domain-containing protein 9 OS=Homo sapiens OX=9606 GN=COMMD9 PE=1 SV=2	17	1	1	1	198	21.8	5.88	0	1	1
TRUE	Master Protein	Q9ULJ3	Zinc finger and BTB domain-containing protein 21 OS=Homo sapiens OX=9606 GN=ZBTB21 PE=1 SV=2	6	3	4	3	1066	118.8	8.29	0	3	1
TRUE	Master Protein	H0YAZ2	Exonuclease 1 (Fragment) OS=Homo sapiens OX=9606 GN=EXO1 PE=1 SV=1	14	1	1	1	208	22.7	8.31	0	1	1
TRUE	Master Protein	P20794	Serine/threonine-protein kinase MAK OS=Homo sapiens OX=9606 GN=MAK PE=1 SV=2	15	3	3	3	623	70.5	9.66	0	3	1
TRUE	Master Protein	H3BQZ7	HCG2044799 OS=Homo sapiens OX=9606 GN=HNRNPUL2-BSCL2 PE=4 SV=1	5	2	2	2	746	84.6	4.93	0	2	1
TRUE	Master Protein	O15083	ERC protein 2 OS=Homo sapiens OX=9606 GN=ERC2 PE=1 SV=3	4	2	2	2	957	110.5	6.99	0	2	1
TRUE	Master Protein	Q5VWG9	Transcription initiation factor TFIID subunit 3 OS=Homo sapiens OX=9606 GN=TAF3 PE=1 SV=1	7	2	3	2	929	103.5	9.06	0	2	1
TRUE	Master Protein	O43704	Sulfotransferase 1B1 OS=Homo sapiens OX=9606 GN=SULT1B1 PE=1 SV=2	14	2	2	2	296	34.9	7.06	0	2	1
TRUE	Master Protein	Q8N141	Zinc finger protein 82 homolog OS=Homo sapiens OX=9606 GN=ZFP82 PE=1 SV=1	21	7	7	6	532	62.5	8.98	0	7	1
TRUE	Master Protein	A0A1B0GVC3	GTP-binding protein Di-Ras2 (Fragment) OS=Homo sapiens OX=9606 GN=DIRAS2 PE=1 SV=1	15	1	1	1	112	12.5	6.52	0	1	1
TRUE	Master Protein	Q5SYV1	Sarcosine dehydrogenase, mitochondrial (Fragment) OS=Homo sapiens OX=9606 GN=SARDH PE=1 SV=2	3	1	1	1	608	67.1	7.01	0	1	1
TRUE	Master Protein	Q8N9X3	Putative uncharacterized protein encoded by LINC01356 OS=Homo sapiens OX=9606 GN=LINC01356 PE=5 SV=1	21	1	1	1	169	18.9	11.31	0	1	1
TRUE	Master Protein	A6NMN3	Protein FAM170B OS=Homo sapiens OX=9606 GN=FAM170B PE=1 SV=1	8	1	1	1	283	32.1	4.73	0	1	1
TRUE	Master Protein	Q68BL7	Olfactomedin-like protein 2A OS=Homo sapiens OX=9606 GN=OLFML2A PE=2 SV=1	8	2	3	2	652	73	7.81	0	2	1
TRUE	Master Protein	H7C2E2	Sphingomyelin phosphodiesterase 4 (Fragment) OS=Homo sapiens OX=9606 GN=SMPD4 PE=1 SV=1	9	1	1	1	265	30.3	9.28	0	1	1
TRUE	Master Protein	A0A7P0TB14	Bromodomain testis-specific protein (Fragment) OS=Homo sapiens OX=9606 GN=BRDT PE=1 SV=1	10	1	1	1	251	28.4	8.25	0	1	1
TRUE	Master Protein	Q8N8R5	Mitochondrial protein C2orf69 OS=Homo sapiens OX=9606 GN=C2orf69 PE=1 SV=1	13	2	3	2	385	43.4	8.09	0	2	1
TRUE	Master Protein	J3QLT6	Nuclear prelamin A recognition factor OS=Homo sapiens OX=9606 GN=NARF PE=4 SV=1	11	1	1	1	99	11	9.03	0	1	1
TRUE	Master Protein	P00492	Hypoxanthine-guanine phosphoribosyltransferase OS=Homo sapiens OX=9606 GN=HPRT1 PE=1 SV=2	11	1	1	1	218	24.6	6.68	0	1	1
TRUE	Master Protein	H0YBR7	Thyroglobulin (Fragment) OS=Homo sapiens OX=9606 GN=TG PE=1 SV=1	25	2	2	1	172	19.3	5.63	0	2	1
TRUE	Master Protein	Q9NTI5	Sister chromatid cohesion protein PDS5 homolog B OS=Homo sapiens OX=9606 GN=PDS5B PE=1 SV=1	4	3	4	3	1447	164.6	8.47	0	3	1
TRUE	Master Protein	F5GYW9	Serpin B11 OS=Homo sapiens OX=9606 GN=SERPINB11 PE=1 SV=1	15	2	2	2	392	44.1	7.81	0	2	1
TRUE	Master Protein	B7Z739	E3 ubiquitin-protein ligase MARCHF1 OS=Homo sapiens OX=9606 GN=MARCHF1 PE=1 SV=1	15	1	1	1	144	16.4	8.19	0	1	1
TRUE	Master Protein	F6S232	Stabilizer of axonemal microtubules 1 OS=Homo sapiens OX=9606 GN=SAXO1 PE=1 SV=2	9	2	4	2	409	46.8	8.25	0	2	1
TRUE	Master Protein	Q14966	Zinc finger protein 638 OS=Homo sapiens OX=9606 GN=ZNF638 PE=1 SV=2	6	7	8	7	1978	220.5	6.38	0	7	1
TRUE	Master Protein	A0A087WVM4	Formate--tetrahydrofolate ligase OS=Homo sapiens OX=9606 GN=MTHFD1L PE=1 SV=1	4	2	2	2	913	99.2	7.27	0	2	1
TRUE	Master Protein	A0A8I5QKQ4	Condensin-2 complex subunit D3 (Fragment) OS=Homo sapiens OX=9606 GN=NCAPD3 PE=4 SV=1	9	1	1	1	137	14.7	8.81	0	1	1
TRUE	Master Protein	X6R9A6	Inositol-pentakisphosphate 2-kinase OS=Homo sapiens OX=9606 GN=IPPK PE=1 SV=1	10	1	2	1	163	18.7	5.14	0	1	1
TRUE	Master Protein	Q8N5Y8	Protein mono-ADP-ribosyltransferase PARP16 OS=Homo sapiens OX=9606 GN=PARP16 PE=1 SV=2	7	1	1	1	322	36.4	9.06	0	1	1
TRUE	Master Protein	P07358	Complement component C8 beta chain OS=Homo sapiens OX=9606 GN=C8B PE=1 SV=3	5	1	2	1	591	67	8.13	0	1	1
TRUE	Master Protein	O00566	U3 small nucleolar ribonucleoprotein protein MPP10 OS=Homo sapiens OX=9606 GN=MPHOSPH10 PE=1 SV=2	9	3	3	3	681	78.8	4.86	0	3	1
TRUE	Master Protein	Q13835	Plakophilin-1 OS=Homo sapiens OX=9606 GN=PKP1 PE=1 SV=2	4	1	1	1	747	82.8	9.13	0	1	1
TRUE	Master Protein	Q1RLN5	ARHGAP12 protein OS=Homo sapiens OX=9606 GN=ARHGAP12 PE=1 SV=1	5	1	1	1	799	90.8	8.51	0	1	1
TRUE	Master Protein	Q86YT6	E3 ubiquitin-protein ligase MIB1 OS=Homo sapiens OX=9606 GN=MIB1 PE=1 SV=1	8	4	4	4	1006	110.1	6.92	0	4	1
TRUE	Master Protein	Q8NGY7	Putative olfactory receptor 10J6 OS=Homo sapiens OX=9606 GN=OR10J6P PE=5 SV=1	15	1	1	1	276	31	8.53	0	1	1
TRUE	Master Protein	Q8ND90	Paraneoplastic antigen Ma1 OS=Homo sapiens OX=9606 GN=PNMA1 PE=1 SV=2	11	2	2	2	353	39.7	4.83	0	2	1
TRUE	Master Protein	V9GYT0	Apolipoprotein A-II OS=Homo sapiens OX=9606 GN=APOA2 PE=4 SV=1	35	1	1	1	72	8	10.01	0	1	1
TRUE	Master Protein	Q96L34	MAP/microtubule affinity-regulating kinase 4 OS=Homo sapiens OX=9606 GN=MARK4 PE=1 SV=1	5	2	2	2	752	82.5	9.66	0	2	1
TRUE	Master Protein	P60201	Myelin proteolipid protein OS=Homo sapiens OX=9606 GN=PLP1 PE=1 SV=2	13	1	1	1	277	30.1	8.35	0	1	1
TRUE	Master Protein	F8WCD0	E3 ubiquitin-protein ligase RNF149 OS=Homo sapiens OX=9606 GN=RNF149 PE=1 SV=1	6	1	1	1	398	43	6.52	0	1	1
TRUE	Master Protein	Q8IYA7	Homeobox protein Mohawk OS=Homo sapiens OX=9606 GN=MKX PE=2 SV=2	8	2	3	2	352	39.3	9.64	0	2	1
TRUE	Master Protein	Q8IYJ0	PILR alpha-associated neural protein OS=Homo sapiens OX=9606 GN=PIANP PE=1 SV=1	9	1	1	1	282	30.1	9.1	0	1	1
TRUE	Master Protein	Q9P2K9	Protein dispatched homolog 3 OS=Homo sapiens OX=9606 GN=DISP3 PE=2 SV=2	1	1	1	1	1392	153	7.55	0	1	1
TRUE	Master Protein	E5RIA2	Ectonucleotide pyrophosphatase/phosphodiesterase family member 2 OS=Homo sapiens OX=9606 GN=ENPP2 PE=1 SV=1	4	1	1	1	498	57.7	7.53	0	1	1
TRUE	Master Protein	E7EUN2	Arf-GAP with GTPase, ANK repeat and PH domain-containing protein 1 OS=Homo sapiens OX=9606 GN=AGAP1 PE=1 SV=1	1	1	2	1	1069	116.5	8.72	0	1	1
TRUE	Master Protein	Q8WY54	Protein phosphatase 1E OS=Homo sapiens OX=9606 GN=PPM1E PE=1 SV=3	8	3	3	3	755	83.9	5.01	0	3	1
TRUE	Master Protein	Q6N039	Transmembrane and coiled-coil domains protein 1 OS=Homo sapiens OX=9606 GN=TMCC1 PE=1 SV=1	14	3	3	1	329	36.5	5.25	0	3	1
TRUE	Master Protein	H0YD79	Protein CFAP95 (Fragment) OS=Homo sapiens OX=9606 GN=CFAP95 PE=1 SV=1	13	1	1	1	149	17	9.14	0	1	1
TRUE	Master Protein	Q96DT5	Dynein axonemal heavy chain 11 OS=Homo sapiens OX=9606 GN=DNAH11 PE=1 SV=4	2	5	5	5	4516	520	6.44	0	5	1
TRUE	Master Protein	Q9NRR3	CDC42 small effector protein 2 OS=Homo sapiens OX=9606 GN=CDC42SE2 PE=1 SV=1	44	1	1	1	84	9.2	8.35	0	1	1
TRUE	Master Protein	Q92995	Ubiquitin carboxyl-terminal hydrolase 13 OS=Homo sapiens OX=9606 GN=USP13 PE=1 SV=2	7	2	2	2	863	97.3	5.53	0	2	1
TRUE	Master Protein	H3BQC6	Ubiquitin carboxyl-terminal hydrolase 10 (Fragment) OS=Homo sapiens OX=9606 GN=USP10 PE=1 SV=1	29	1	1	1	141	15.1	4.21	0	1	1
TRUE	Master Protein	H0YEH7	Inhibitor of growth protein 4 (Fragment) OS=Homo sapiens OX=9606 GN=ING4 PE=1 SV=1	47	1	1	1	36	4.1	7.43	0	1	1
TRUE	Master Protein	A0A2R8Y4H4	Leucine-rich repeat-containing protein 9 OS=Homo sapiens OX=9606 GN=LRRC9 PE=4 SV=1	4	3	3	3	1494	171.4	8.12	0	3	1
TRUE	Master Protein	Q6IN85	Serine/threonine-protein phosphatase 4 regulatory subunit 3A OS=Homo sapiens OX=9606 GN=PPP4R3A PE=1 SV=1	5	2	2	2	833	95.3	4.94	0	2	1
TRUE	Master Protein	Q14500	ATP-sensitive inward rectifier potassium channel 12 OS=Homo sapiens OX=9606 GN=KCNJ12 PE=1 SV=2	9	1	1	1	433	49	5.95	0	1	1
TRUE	Master Protein	A0A0A0MQR2	Replication termination factor 2 OS=Homo sapiens OX=9606 GN=RTF2 PE=1 SV=1	8	1	1	1	336	37.5	8.44	0	1	1
TRUE	Master Protein	A0A804HLD0	Alpha-actinin-1 (Fragment) OS=Homo sapiens OX=9606 GN=ACTN1 PE=1 SV=1	2	1	1	1	903	103.9	5.69	0	1	1
TRUE	Master Protein	F8VU69	Keratin, type II cytoskeletal 5 (Fragment) OS=Homo sapiens OX=9606 GN=KRT5 PE=1 SV=1	6	1	1	1	147	14.3	10.74	0	1	1
TRUE	Master Protein	Q8N1M1	Bestrophin-3 OS=Homo sapiens OX=9606 GN=BEST3 PE=1 SV=1	3	1	1	1	668	76.1	6.58	0	1	1
TRUE	Master Protein	H7C0E4	Nodal homolog (Fragment) OS=Homo sapiens OX=9606 GN=NODAL PE=1 SV=1	21	2	2	2	292	33.5	6.52	0	2	1
TRUE	Master Protein	P51878	Caspase-5 OS=Homo sapiens OX=9606 GN=CASP5 PE=1 SV=3	4	1	1	1	434	49.7	9.16	0	1	1
TRUE	Master Protein	A0A0C4DG74	Tudor domain-containing protein 5 (Fragment) OS=Homo sapiens OX=9606 GN=TDRD5 PE=1 SV=1	2	1	1	1	491	54.7	5.05	0	1	1
TRUE	Master Protein	P34981	Thyrotropin-releasing hormone receptor OS=Homo sapiens OX=9606 GN=TRHR PE=1 SV=1	7	1	1	1	398	45.1	8.28	0	1	1
TRUE	Master Protein	Q5RL73	RNA-binding protein 48 OS=Homo sapiens OX=9606 GN=RBM48 PE=1 SV=1	8	1	1	1	367	41.8	8.72	0	1	1
TRUE	Master Protein	Q9NTW7	Zinc finger protein 64 OS=Homo sapiens OX=9606 GN=ZFP64 PE=1 SV=3	5	2	2	2	645	72.2	8.43	0	2	1
TRUE	Master Protein	A2RU49	Hydroxylysine kinase OS=Homo sapiens OX=9606 GN=HYKK PE=1 SV=2	8	2	2	2	373	41.9	6.84	0	2	1
TRUE	Master Protein	P38398	Breast cancer type 1 susceptibility protein OS=Homo sapiens OX=9606 GN=BRCA1 PE=1 SV=2	5	3	3	3	1863	207.6	5.41	0	3	1
TRUE	Master Protein	A0A1B0GWK0	Parvalbumin-like EF-hand-containing protein OS=Homo sapiens OX=9606 GN=PVALEF PE=3 SV=1	17	1	1	1	134	15.3	6.02	0	1	1
TRUE	Master Protein	Q12874	Splicing factor 3A subunit 3 OS=Homo sapiens OX=9606 GN=SF3A3 PE=1 SV=1	1	1	1	1	501	58.8	5.38	0	1	1
TRUE	Master Protein	A4D1E1	Zinc finger protein 804B OS=Homo sapiens OX=9606 GN=ZNF804B PE=2 SV=2	5	3	3	3	1349	152.5	8.54	0	3	1
TRUE	Master Protein	Q6PKG0	La-related protein 1 OS=Homo sapiens OX=9606 GN=LARP1 PE=1 SV=2	10	6	6	5	1096	123.4	8.82	0	6	1
TRUE	Master Protein	Q9Y4C1	Lysine-specific demethylase 3A OS=Homo sapiens OX=9606 GN=KDM3A PE=1 SV=4	6	4	4	4	1321	147.2	8.07	0	4	1
TRUE	Master Protein	Q9H2S6	Tenomodulin OS=Homo sapiens OX=9606 GN=TNMD PE=1 SV=1	17	2	3	2	317	37.1	5.19	0	2	1
TRUE	Master Protein	Q53GL0	Pleckstrin homology domain-containing family O member 1 OS=Homo sapiens OX=9606 GN=PLEKHO1 PE=1 SV=2	7	2	2	2	409	46.2	8.82	0	2	1
TRUE	Master Protein	E5RFR3	DNA replication licensing factor MCM4 (Fragment) OS=Homo sapiens OX=9606 GN=MCM4 PE=1 SV=8	19	1	1	1	140	14.7	8.82	0	1	1
TRUE	Master Protein	Q10713	Mitochondrial-processing peptidase subunit alpha OS=Homo sapiens OX=9606 GN=PMPCA PE=1 SV=2	14	2	2	2	525	58.2	6.92	0	2	1
TRUE	Master Protein	Q9UBB4	Ataxin-10 OS=Homo sapiens OX=9606 GN=ATXN10 PE=1 SV=1	13	2	2	2	475	53.5	5.25	0	2	1
TRUE	Master Protein	A0A1W2PNZ3	Potassium voltage-gated channel subfamily C member 1 OS=Homo sapiens OX=9606 GN=KCNC1 PE=1 SV=2	2	1	1	1	625	70.6	6.18	0	1	1
TRUE	Master Protein	O76083	High affinity cGMP-specific 3',5'-cyclic phosphodiesterase 9A OS=Homo sapiens OX=9606 GN=PDE9A PE=1 SV=1	7	3	3	3	593	68.4	6.19	0	3	1
TRUE	Master Protein	Q8TCI5	Protein pitchfork OS=Homo sapiens OX=9606 GN=PIFO PE=1 SV=2	10	1	1	1	191	22	9.89	0	1	1
TRUE	Master Protein	H0YKR9	1-phosphatidylinositol 4,5-bisphosphate phosphodiesterase beta-2 (Fragment) OS=Homo sapiens OX=9606 GN=PLCB2 PE=1 SV=1	13	1	1	1	87	10.4	8.15	0	1	1
TRUE	Master Protein	J3KSY4	Peripheral-type benzodiazepine receptor-associated protein 1 (Fragment) OS=Homo sapiens OX=9606 GN=TSPOAP1 PE=4 SV=1	9	1	1	1	296	31.6	4.81	0	1	1
TRUE	Master Protein	Q5VVS0	Putative uncharacterized protein C1orf140 OS=Homo sapiens OX=9606 GN=C1orf140 PE=5 SV=1	21	1	1	1	124	13.9	7.37	0	1	1
TRUE	Master Protein	Q8IU81	Interferon regulatory factor 2-binding protein 1 OS=Homo sapiens OX=9606 GN=IRF2BP1 PE=1 SV=1	11	4	5	4	584	61.6	8.18	0	4	1
TRUE	Master Protein	O94906	Pre-mRNA-processing factor 6 OS=Homo sapiens OX=9606 GN=PRPF6 PE=1 SV=1	5	3	3	3	941	106.9	8.25	0	3	1
TRUE	Master Protein	Q96RS0	Trimethylguanosine synthase OS=Homo sapiens OX=9606 GN=TGS1 PE=1 SV=3	1	1	1	1	853	96.6	4.94	0	1	1
TRUE	Master Protein	J3KP58	CAP-Gly domain-containing linker protein 1 OS=Homo sapiens OX=9606 GN=CLIP1 PE=1 SV=2	4	3	3	2	1316	148	5.31	0	3	1
TRUE	Master Protein	Q7L592	Protein arginine methyltransferase NDUFAF7, mitochondrial OS=Homo sapiens OX=9606 GN=NDUFAF7 PE=1 SV=1	11	2	2	2	441	49.2	8.34	0	2	1
TRUE	Master Protein	M0QZ12	Protein Aster-A OS=Homo sapiens OX=9606 GN=GRAMD1A PE=1 SV=1	4	2	2	2	807	89.7	6.62	0	2	1
TRUE	Master Protein	Q9BYZ2	L-lactate dehydrogenase A-like 6B OS=Homo sapiens OX=9606 GN=LDHAL6B PE=1 SV=3	15	2	2	2	381	41.9	8.65	0	2	1
TRUE	Master Protein	Q6PK57	Putative GED domain-containing protein DNM1P34 OS=Homo sapiens OX=9606 GN=DNM1P34 PE=5 SV=1	39	2	3	2	102	11.6	4.87	0	2	1
TRUE	Master Protein	P17676	CCAAT/enhancer-binding protein beta OS=Homo sapiens OX=9606 GN=CEBPB PE=1 SV=2	3	1	1	1	345	36.1	8.31	0	1	1
TRUE	Master Protein	Q92945	Far upstream element-binding protein 2 OS=Homo sapiens OX=9606 GN=KHSRP PE=1 SV=4	5	3	3	3	711	73.1	7.3	0	3	1
TRUE	Master Protein	Q5VZP5	Serine/threonine/tyrosine-interacting-like protein 2 OS=Homo sapiens OX=9606 GN=STYXL2 PE=2 SV=1	10	6	7	6	1158	130.1	5.17	0	6	1
TRUE	Master Protein	Q16222	UDP-N-acetylhexosamine pyrophosphorylase OS=Homo sapiens OX=9606 GN=UAP1 PE=1 SV=3	4	1	1	1	522	58.7	6.33	0	1	1
TRUE	Master Protein	I3L2F2	Ribosomal L1 domain-containing protein 1 OS=Homo sapiens OX=9606 GN=RSL1D1 PE=1 SV=1	86	2	2	1	43	4.5	8.73	0	2	1
TRUE	Master Protein	C9JY48	V-set and immunoglobulin domain-containing protein 1 (Fragment) OS=Homo sapiens OX=9606 GN=VSIG1 PE=1 SV=1	18	1	1	1	168	18.4	6.14	0	1	1
TRUE	Master Protein	Q5T1V6	Probable ATP-dependent RNA helicase DDX59 OS=Homo sapiens OX=9606 GN=DDX59 PE=1 SV=1	4	1	1	1	619	68.8	7.44	0	1	1
TRUE	Master Protein	A0A2R8Y471	Uncharacterized protein OS=Homo sapiens OX=9606 PE=4 SV=1	4	2	2	2	985	108.2	6.18	0	2	1
TRUE	Master Protein	P11717	Cation-independent mannose-6-phosphate receptor OS=Homo sapiens OX=9606 GN=IGF2R PE=1 SV=3	4	5	5	5	2491	274.2	5.94	0	5	1
TRUE	Master Protein	B8ZZS4	Ankyrin repeat and zinc finger domain-containing protein 1 OS=Homo sapiens OX=9606 GN=ANKZF1 PE=1 SV=1	4	2	2	2	516	57.5	9.54	0	2	1
TRUE	Master Protein	Q9NUQ3	Gamma-taxilin OS=Homo sapiens OX=9606 GN=TXLNG PE=1 SV=2	8	2	2	2	528	60.5	7.52	0	2	1
TRUE	Master Protein	H0Y7H8	AT-rich interactive domain-containing protein 1B (Fragment) OS=Homo sapiens OX=9606 GN=ARID1B PE=1 SV=1	5	4	5	1	1758	190.6	6.3	0	4	1
TRUE	Master Protein	P20848	Putative alpha-1-antitrypsin-related protein OS=Homo sapiens OX=9606 GN=SERPINA2 PE=1 SV=1	13	3	3	3	420	47.9	7.9	0	3	1
TRUE	Master Protein	A6ND01	Sperm-egg fusion protein Juno OS=Homo sapiens OX=9606 GN=IZUMO1R PE=1 SV=3	14	1	1	1	250	28.7	6.27	0	1	1
TRUE	Master Protein	Q9ULJ1	Protein BCAP OS=Homo sapiens OX=9606 GN=ODF2L PE=2 SV=2	8	4	5	4	636	73.7	6.48	0	4	1
TRUE	Master Protein	Q9Y2H9	Microtubule-associated serine/threonine-protein kinase 1 OS=Homo sapiens OX=9606 GN=MAST1 PE=1 SV=2	5	2	3	2	1570	170.6	8.44	0	2	1
TRUE	Master Protein	M0R1G9	Pregnancy-specific beta-1-glycoprotein 5 OS=Homo sapiens OX=9606 GN=PSG5 PE=1 SV=1	17	3	3	3	428	48	8.56	0	3	1
TRUE	Master Protein	K7EQV2	Ribonuclease P protein subunit p29 (Fragment) OS=Homo sapiens OX=9606 GN=POP4 PE=1 SV=1	14	2	2	2	150	17.4	10.33	0	2	1
TRUE	Master Protein	F8WAI8	Zinc finger and BTB domain-containing protein 40 OS=Homo sapiens OX=9606 GN=ZBTB40 PE=1 SV=1	6	3	3	3	1127	125.4	6.65	0	3	1
TRUE	Master Protein	B7Z8V9	Cysteine-rich secretory protein LCCL domain-containing 1 OS=Homo sapiens OX=9606 GN=CRISPLD1 PE=1 SV=1	7	2	2	2	312	35	8.65	0	2	1
TRUE	Master Protein	Q2M2W7	UPF0450 protein C17orf58 OS=Homo sapiens OX=9606 GN=C17orf58 PE=2 SV=3	10	1	1	1	339	37	10.4	0	1	1
TRUE	Master Protein	Q8NEJ9	Neuroguidin OS=Homo sapiens OX=9606 GN=NGDN PE=1 SV=1	3	1	1	1	315	35.9	9.57	0	1	1
TRUE	Master Protein	Q13094	Lymphocyte cytosolic protein 2 OS=Homo sapiens OX=9606 GN=LCP2 PE=1 SV=1	10	2	2	2	533	60.2	6.27	0	2	1
TRUE	Master Protein	Q86T24	Transcriptional regulator Kaiso OS=Homo sapiens OX=9606 GN=ZBTB33 PE=1 SV=2	3	1	1	1	672	74.4	5.12	0	1	1
TRUE	Master Protein	E7ESW6	WD repeat-containing protein 87 OS=Homo sapiens OX=9606 GN=WDR87 PE=1 SV=2	5	8	11	8	2912	337.6	7.25	0	8	1
TRUE	Master Protein	Q8NDX2	Vesicular glutamate transporter 3 OS=Homo sapiens OX=9606 GN=SLC17A8 PE=1 SV=1	3	1	1	1	589	64.9	6.34	0	1	1
TRUE	Master Protein	Q9Y679	Lipid droplet-regulating VLDL assembly factor AUP1 OS=Homo sapiens OX=9606 GN=AUP1 PE=1 SV=2	7	1	1	1	410	45.8	8.65	0	1	1
TRUE	Master Protein	A0A7P0TAD5	Patched domain-containing protein 4 OS=Homo sapiens OX=9606 GN=PTCHD4 PE=4 SV=1	2	1	1	1	366	41.2	9.61	0	1	1
TRUE	Master Protein	P56962	Syntaxin-17 OS=Homo sapiens OX=9606 GN=STX17 PE=1 SV=2	3	1	1	1	302	33.4	6.57	0	1	1
TRUE	Master Protein	Q96MG8	Protein-L-isoaspartate O-methyltransferase domain-containing protein 1 OS=Homo sapiens OX=9606 GN=PCMTD1 PE=1 SV=2	27	4	4	4	357	40.7	5.66	0	4	1
TRUE	Master Protein	Q14696	LRP chaperone MESD OS=Homo sapiens OX=9606 GN=MESD PE=1 SV=2	17	2	2	2	234	26.1	7.78	0	2	1
TRUE	Master Protein	H7BZ51	Transcription factor IIIA OS=Homo sapiens OX=9606 GN=GTF3A PE=1 SV=1	9	1	1	1	104	10.7	9.2	0	1	1
TRUE	Master Protein	Q9H3K2	Growth hormone-inducible transmembrane protein OS=Homo sapiens OX=9606 GN=GHITM PE=1 SV=2	9	1	1	1	345	37.2	9.94	0	1	1
TRUE	Master Protein	Q96NG3	Outer dynein arm-docking complex subunit 4 OS=Homo sapiens OX=9606 GN=ODAD4 PE=1 SV=2	12	5	5	5	672	76.6	5.6	0	5	1
TRUE	Master Protein	Q8NB66	Protein unc-13 homolog C OS=Homo sapiens OX=9606 GN=UNC13C PE=2 SV=3	3	4	6	4	2214	250.8	5.92	0	4	1
TRUE	Master Protein	Q96EH5	60S ribosomal protein L39-like OS=Homo sapiens OX=9606 GN=RPL39L PE=1 SV=3	37	1	1	1	51	6.3	12.41	0	1	1
TRUE	Master Protein	J3KTG7	Transcription elongation factor, mitochondrial OS=Homo sapiens OX=9606 GN=TEFM PE=1 SV=1	27	2	2	2	226	26.3	9.76	0	2	1
TRUE	Master Protein	Q05D32	CTD small phosphatase-like protein 2 OS=Homo sapiens OX=9606 GN=CTDSPL2 PE=1 SV=2	9	1	1	1	466	53	6.4	0	1	1
TRUE	Master Protein	H3BNL1	Uncharacterized protein C3orf84 OS=Homo sapiens OX=9606 GN=C3orf84 PE=2 SV=1	14	1	1	1	204	23.4	9.16	0	1	1
TRUE	Master Protein	A0A0D9SEN2	Cyclin-dependent kinase 11B OS=Homo sapiens OX=9606 GN=CDK11B PE=1 SV=1	11	3	4	3	785	90.6	5.21	0	3	1
TRUE	Master Protein	O94992	Protein HEXIM1 OS=Homo sapiens OX=9606 GN=HEXIM1 PE=1 SV=1	16	2	2	2	359	40.6	4.89	0	2	1
TRUE	Master Protein	Q9HCE0	Ectopic P granules protein 5 homolog OS=Homo sapiens OX=9606 GN=EPG5 PE=1 SV=2	4	5	6	5	2579	292.3	6.43	0	5	1
TRUE	Master Protein	Q9HCH0	Nck-associated protein 5-like OS=Homo sapiens OX=9606 GN=NCKAP5L PE=1 SV=4	2	2	2	2	1334	139.4	8.06	0	2	1
TRUE	Master Protein	P23396	40S ribosomal protein S3 OS=Homo sapiens OX=9606 GN=RPS3 PE=1 SV=2	8	1	1	1	243	26.7	9.66	0	1	1
TRUE	Master Protein	M0QYP8	Hormone-sensitive lipase (Fragment) OS=Homo sapiens OX=9606 GN=LIPE PE=1 SV=1	10	1	1	1	260	28.7	9.55	0	1	1
TRUE	Master Protein	C6ZRJ6	TCF7L2 isoform pFC8A_TCF7L2_D5_ex3,4a-11,12,13a,14 OS=Homo sapiens OX=9606 GN=TCF7L2 PE=1 SV=1	3	1	1	1	534	58.8	9.17	0	1	1
TRUE	Master Protein	A0A0A0MRL2	CUB and zona pellucida-like domain-containing protein 1 OS=Homo sapiens OX=9606 GN=CUZD1 PE=4 SV=1	62	1	2	1	52	5.7	5.11	0	1	1
TRUE	Master Protein	Q05GC8	Breast cancer anti-estrogen resistance 2 OS=Homo sapiens OX=9606 GN=TRERF1 PE=1 SV=1	3	1	1	1	1220	134.2	6.83	0	1	1
TRUE	Master Protein	A0A0C4DG89	RNA helicase OS=Homo sapiens OX=9606 GN=DDX46 PE=1 SV=1	12	6	6	6	1032	117.4	9.29	0	6	1
TRUE	Master Protein	P31512	Dimethylaniline monooxygenase [N-oxide-forming] 4 OS=Homo sapiens OX=9606 GN=FMO4 PE=1 SV=3	4	1	1	1	558	63.3	8.46	0	1	1
TRUE	Master Protein	M0QY27	Putative zinc finger protein 66 OS=Homo sapiens OX=9606 GN=ZNF66 PE=4 SV=1	6	1	1	1	205	23.2	8.15	0	1	1
TRUE	Master Protein	O60431	Olfactory receptor 1I1 OS=Homo sapiens OX=9606 GN=OR1I1 PE=2 SV=1	14	2	2	2	355	39.3	7.46	0	2	1
TRUE	Master Protein	Q6UX68	XK-related protein 5 OS=Homo sapiens OX=9606 GN=XKR5 PE=2 SV=2	2	1	1	1	686	75	6.68	0	1	1
TRUE	Master Protein	Q5SY16	Polynucleotide 5'-hydroxyl-kinase NOL9 OS=Homo sapiens OX=9606 GN=NOL9 PE=1 SV=1	3	1	1	1	702	79.3	9.13	0	1	1
TRUE	Master Protein	H0Y9K7	Splicing factor, proline- and glutamine-rich (Fragment) OS=Homo sapiens OX=9606 GN=SFPQ PE=1 SV=1	12	1	1	1	223	26.4	5.16	0	1	1
TRUE	Master Protein	D6RJ91	Myosin light chain 5 (Fragment) OS=Homo sapiens OX=9606 GN=MYL5 PE=1 SV=1	45	4	4	4	126	14.1	5.19	0	4	1
TRUE	Master Protein	A0A5F9ZHU7	DNA primase large subunit OS=Homo sapiens OX=9606 GN=PRIM2 PE=1 SV=1	3	1	1	1	595	68.3	7.64	0	1	1
TRUE	Master Protein	J3KPA5	Transporter OS=Homo sapiens OX=9606 GN=SLC6A9 PE=1 SV=1	3	1	2	1	579	63.1	7.85	0	1	1
TRUE	Master Protein	Q8TE59	A disintegrin and metalloproteinase with thrombospondin motifs 19 OS=Homo sapiens OX=9606 GN=ADAMTS19 PE=2 SV=2	9	5	5	5	1207	134	7.56	0	5	1
TRUE	Master Protein	Q9C0G0	Zinc finger protein 407 OS=Homo sapiens OX=9606 GN=ZNF407 PE=1 SV=2	4	5	5	5	2248	247.2	6.49	0	5	1
TRUE	Master Protein	P54253	Ataxin-1 OS=Homo sapiens OX=9606 GN=ATXN1 PE=1 SV=2	1	1	1	1	815	86.9	8.35	0	1	1
TRUE	Master Protein	Q5T7U4	General transcription factor 3C polypeptide 5 (Fragment) OS=Homo sapiens OX=9606 GN=GTF3C5 PE=1 SV=1	5	1	1	1	244	28.5	9.2	0	1	1
TRUE	Master Protein	Q6ZWJ1	Syntaxin-binding protein 4 OS=Homo sapiens OX=9606 GN=STXBP4 PE=1 SV=2	19	5	5	5	553	61.6	5.2	0	5	1
TRUE	Master Protein	A0A087WUE2	Transforming acidic coiled-coil-containing protein 3 OS=Homo sapiens OX=9606 GN=TACC3 PE=1 SV=1	8	3	4	3	478	53.4	5.38	0	3	1
TRUE	Master Protein	C9J6R0	Interleukin-17 receptor D (Fragment) OS=Homo sapiens OX=9606 GN=IL17RD PE=1 SV=1	25	1	1	1	73	8.6	8	0	1	1
TRUE	Master Protein	A0A0B4J1R2	Propionate--CoA ligase OS=Homo sapiens OX=9606 GN=ACSS3 PE=1 SV=1	7	2	2	2	685	74.5	8.63	0	2	1
TRUE	Master Protein	Q7Z2Y8	Interferon-induced very large GTPase 1 OS=Homo sapiens OX=9606 GN=GVINP1 PE=2 SV=2	2	3	3	3	2422	278.9	6.55	0	3	1
TRUE	Master Protein	Q9UHG3	Prenylcysteine oxidase 1 OS=Homo sapiens OX=9606 GN=PCYOX1 PE=1 SV=3	16	4	5	4	505	56.6	6.18	0	4	1
TRUE	Master Protein	A0A669KBI7	[Histone H3]-lysine(4) N-methyltransferase OS=Homo sapiens OX=9606 GN=KMT2B PE=1 SV=1	3	4	4	4	2693	290.9	8.06	0	4	1
TRUE	Master Protein	O60756	Putative protein BCE-1 OS=Homo sapiens OX=9606 GN=BCE1 PE=5 SV=1	11	1	1	1	84	9.8	10.65	0	1	1
TRUE	Master Protein	Q9UHK0	Nuclear fragile X mental retardation-interacting protein 1 OS=Homo sapiens OX=9606 GN=NUFIP1 PE=1 SV=2	3	1	1	1	495	56.3	9.13	0	1	1
TRUE	Master Protein	Q53FP2	Novel acetylcholine receptor chaperone OS=Homo sapiens OX=9606 GN=TMEM35A PE=1 SV=2	19	1	1	1	167	18.4	10.08	0	1	1
TRUE	Master Protein	F8W050	Nck-associated protein 1-like OS=Homo sapiens OX=9606 GN=NCKAP1L PE=1 SV=1	8	2	2	2	449	51.7	7.88	0	2	1
TRUE	Master Protein	Q6UWZ7	BRCA1-A complex subunit Abraxas 1 OS=Homo sapiens OX=9606 GN=ABRAXAS1 PE=1 SV=2	17	2	3	1	409	46.6	7.05	0	2	1
TRUE	Master Protein	Q49A17	Polypeptide N-acetylgalactosaminyltransferase-like 6 OS=Homo sapiens OX=9606 GN=GALNTL6 PE=2 SV=2	5	1	1	1	601	69.7	7.46	0	1	1
TRUE	Master Protein	A0A1B0GW48	Acid ceramidase OS=Homo sapiens OX=9606 GN=ASAH1 PE=1 SV=1	24	1	2	1	173	19	7.33	0	1	1
TRUE	Master Protein	J3KMZ0	Homeobox protein Hox-C11 OS=Homo sapiens OX=9606 GN=HOXC11 PE=1 SV=1	8	1	1	1	378	40.4	6.23	0	1	1
TRUE	Master Protein	A0A2R8Y8C0	Sperm acrosome membrane-associated protein 6 (Fragment) OS=Homo sapiens OX=9606 GN=SPACA6 PE=4 SV=1	8	1	1	1	148	16.1	11.44	0	1	1
TRUE	Master Protein	Q9NRS6	Sorting nexin-15 OS=Homo sapiens OX=9606 GN=SNX15 PE=1 SV=1	13	2	2	1	342	38.3	5.19	0	2	1
TRUE	Master Protein	Q8NAT2	Tudor domain-containing protein 5 OS=Homo sapiens OX=9606 GN=TDRD5 PE=1 SV=3	7	2	6	2	981	109.7	8.02	0	2	1
TRUE	Master Protein	A0A590UJR8	Unconventional myosin-VIIa (Fragment) OS=Homo sapiens OX=9606 GN=MYO7A PE=1 SV=1	30	2	2	2	100	11.4	10.17	0	2	1
TRUE	Master Protein	Q14644	Ras GTPase-activating protein 3 OS=Homo sapiens OX=9606 GN=RASA3 PE=1 SV=3	3	1	1	1	834	95.6	7.15	0	1	1
TRUE	Master Protein	A0A8I5QKN1	Histone-lysine N-methyltransferase 2D (Fragment) OS=Homo sapiens OX=9606 GN=KMT2D PE=4 SV=1	13	1	1	1	171	18.2	4.61	0	1	1
TRUE	Master Protein	A0A8I5KVT2	CAP-Gly domain-containing linker protein 4 OS=Homo sapiens OX=9606 GN=CLIP4 PE=4 SV=1	11	2	2	1	629	68	7.96	0	2	1
TRUE	Master Protein	O75147	Obscurin-like protein 1 OS=Homo sapiens OX=9606 GN=OBSL1 PE=1 SV=4	1	1	1	1	1896	206.8	5.63	0	1	1
TRUE	Master Protein	Q9UNA0	A disintegrin and metalloproteinase with thrombospondin motifs 5 OS=Homo sapiens OX=9606 GN=ADAMTS5 PE=1 SV=2	7	3	3	3	930	101.7	8.85	0	3	1
TRUE	Master Protein	P07148	Fatty acid-binding protein, liver OS=Homo sapiens OX=9606 GN=FABP1 PE=1 SV=1	16	1	1	1	127	14.2	7.18	0	1	1
TRUE	Master Protein	Q92736	Ryanodine receptor 2 OS=Homo sapiens OX=9606 GN=RYR2 PE=1 SV=3	2	5	6	5	4967	564.2	6.07	0	5	1
TRUE	Master Protein	A0A087X0V9	Hematopoietic SH2 domain-containing protein OS=Homo sapiens OX=9606 GN=HSH2D PE=1 SV=1	52	1	1	1	85	9.4	5.64	0	1	1
TRUE	Master Protein	B1ALM3	Voltage-dependent L-type calcium channel subunit alpha OS=Homo sapiens OX=9606 GN=CACNA1S PE=1 SV=1	4	2	2	2	1854	210.5	6.57	0	2	1
TRUE	Master Protein	Q13085	Acetyl-CoA carboxylase 1 OS=Homo sapiens OX=9606 GN=ACACA PE=1 SV=2	8	6	6	6	2346	265.4	6.37	0	6	1
TRUE	Master Protein	P23415	Glycine receptor subunit alpha-1 OS=Homo sapiens OX=9606 GN=GLRA1 PE=1 SV=2	8	1	1	1	457	52.6	8.79	0	1	1
TRUE	Master Protein	A0A286YF92	Olfactory receptor OS=Homo sapiens OX=9606 GN=OR4E1 PE=3 SV=1	3	1	1	1	300	33.9	8.27	0	1	1
TRUE	Master Protein	Q9P2G4	Microtubule-associated protein 10 OS=Homo sapiens OX=9606 GN=MAP10 PE=1 SV=2	1	1	1	1	905	100.3	7.17	0	1	1
TRUE	Master Protein	Q9NV66	S-adenosyl-L-methionine-dependent tRNA 4-demethylwyosine synthase TYW1 OS=Homo sapiens OX=9606 GN=TYW1 PE=2 SV=2	10	3	3	3	732	83.6	6.87	0	3	1
TRUE	Master Protein	Q8IY18	Structural maintenance of chromosomes protein 5 OS=Homo sapiens OX=9606 GN=SMC5 PE=1 SV=2	7	4	5	4	1101	128.7	8.38	0	4	1
TRUE	Master Protein	A0A804HK53	General transcription and DNA repair factor IIH helicase subunit XPD OS=Homo sapiens OX=9606 GN=ERCC2 PE=1 SV=1	9	2	2	2	719	82	7.25	0	2	1
TRUE	Master Protein	Q9H0L4	Cleavage stimulation factor subunit 2 tau variant OS=Homo sapiens OX=9606 GN=CSTF2T PE=1 SV=1	10	2	2	2	616	64.4	7.25	0	2	1
TRUE	Master Protein	P23769	Endothelial transcription factor GATA-2 OS=Homo sapiens OX=9606 GN=GATA2 PE=1 SV=3	7	1	2	1	480	50.5	9.31	0	1	1
TRUE	Master Protein	Q8IYI0	Shieldin complex subunit 1 OS=Homo sapiens OX=9606 GN=SHLD1 PE=1 SV=1	20	2	2	2	205	22.9	4.87	0	2	1
TRUE	Master Protein	V9GYB0	Metabotropic glutamate receptor 4 (Fragment) OS=Homo sapiens OX=9606 GN=GRM4 PE=1 SV=1	30	1	1	1	96	11.1	8.91	0	1	1
TRUE	Master Protein	E9PKC0	Pleckstrin homology domain-containing family A member 7 OS=Homo sapiens OX=9606 GN=PLEKHA7 PE=1 SV=1	4	3	3	3	1271	144.3	8.87	0	3	1
TRUE	Master Protein	A6NC86	phospholipase A2 inhibitor and Ly6/PLAUR domain-containing protein OS=Homo sapiens OX=9606 GN=PINLYP PE=2 SV=3	9	1	1	1	204	21.9	7.99	0	1	1
TRUE	Master Protein	O15055	Period circadian protein homolog 2 OS=Homo sapiens OX=9606 GN=PER2 PE=1 SV=2	3	3	3	2	1255	136.5	6.47	0	3	1
TRUE	Master Protein	A0A087WW78	Golgi pH regulator B (Fragment) OS=Homo sapiens OX=9606 GN=GPR89B PE=3 SV=1	35	1	1	1	93	10.7	9.92	0	1	1
TRUE	Master Protein	O15265	Ataxin-7 OS=Homo sapiens OX=9606 GN=ATXN7 PE=1 SV=1	7	3	3	3	892	95.4	9.85	0	3	1
TRUE	Master Protein	A0A087WTN9	Annexin OS=Homo sapiens OX=9606 GN=ANXA8 PE=1 SV=1	17	3	4	3	365	40.7	6.04	0	3	1
TRUE	Master Protein	E7ES52	Cyclin-dependent kinase inhibitor 1B OS=Homo sapiens OX=9606 GN=CDKN1B PE=1 SV=1	8	2	2	2	205	23.2	6.64	0	2	1
TRUE	Master Protein	P34932	Heat shock 70 kDa protein 4 OS=Homo sapiens OX=9606 GN=HSPA4 PE=1 SV=4	10	4	4	3	840	94.3	5.19	0	4	1
TRUE	Master Protein	Q8WYH2	EF-hand domain-containing protein D1 OS=Homo sapiens OX=9606 GN=EFHD1 PE=1 SV=1	17	1	1	1	127	14.4	5.66	0	1	1
TRUE	Master Protein	Q96EP9	Sodium/bile acid cotransporter 4 OS=Homo sapiens OX=9606 GN=SLC10A4 PE=1 SV=2	12	2	4	2	437	46.5	5.27	0	2	1
TRUE	Master Protein	O75928	E3 SUMO-protein ligase PIAS2 OS=Homo sapiens OX=9606 GN=PIAS2 PE=1 SV=3	4	1	1	1	621	68.2	7.52	0	1	1
TRUE	Master Protein	F6QTA4	Cyclin-dependent kinase 19 OS=Homo sapiens OX=9606 GN=CDK19 PE=1 SV=1	6	2	4	2	398	44.9	8.54	0	2	1
TRUE	Master Protein	P59045	NACHT, LRR and PYD domains-containing protein 11 OS=Homo sapiens OX=9606 GN=NLRP11 PE=2 SV=2	7	3	3	3	1033	117.7	7.71	0	3	1
TRUE	Master Protein	Q86WX3	Active regulator of SIRT1 OS=Homo sapiens OX=9606 GN=RPS19BP1 PE=1 SV=1	11	1	1	1	136	15.4	10.74	0	1	1
TRUE	Master Protein	G5E9G4	Tetratricopeptide repeat domain 7A, isoform CRA_a OS=Homo sapiens OX=9606 GN=TTC7A PE=1 SV=1	4	1	2	1	824	92.7	6.62	0	1	1
TRUE	Master Protein	Q7Z761	ZNF169 protein OS=Homo sapiens OX=9606 GN=ZNF169 PE=2 SV=1	23	1	1	1	126	14	6.3	0	1	1
TRUE	Master Protein	Q8IVE3	Pleckstrin homology domain-containing family H member 2 OS=Homo sapiens OX=9606 GN=PLEKHH2 PE=1 SV=2	2	2	2	2	1493	168.1	7.56	0	2	1
TRUE	Master Protein	F5GZK9	mRNA-decapping enzyme 1B OS=Homo sapiens OX=9606 GN=DCP1B PE=1 SV=1	14	2	3	2	390	42.5	9.09	0	2	1
TRUE	Master Protein	Q12873	Chromodomain-helicase-DNA-binding protein 3 OS=Homo sapiens OX=9606 GN=CHD3 PE=1 SV=3	4	5	5	4	2000	226.5	7.3	0	5	1
TRUE	Master Protein	Q8WXD2	Secretogranin-3 OS=Homo sapiens OX=9606 GN=SCG3 PE=1 SV=3	8	2	2	2	468	53	5.03	0	2	1
TRUE	Master Protein	A0A087WWZ6	PR domain-containing protein 11 OS=Homo sapiens OX=9606 GN=PRDM11 PE=1 SV=1	5	3	10	3	1177	134.2	5.96	0	3	1
TRUE	Master Protein	H0YH82	Citrate synthase, mitochondrial (Fragment) OS=Homo sapiens OX=9606 GN=CS PE=1 SV=1	16	2	4	2	190	21.1	8	0	2	1
TRUE	Master Protein	Q15102	Platelet-activating factor acetylhydrolase IB subunit alpha1 OS=Homo sapiens OX=9606 GN=PAFAH1B3 PE=1 SV=1	10	1	1	1	231	25.7	6.84	0	1	1
TRUE	Master Protein	P43268	ETS translocation variant 4 OS=Homo sapiens OX=9606 GN=ETV4 PE=1 SV=3	7	2	3	2	484	53.9	5.52	0	2	1
TRUE	Master Protein	A0A3B3ISU1	Double-stranded RNA-specific adenosine deaminase OS=Homo sapiens OX=9606 GN=ADAR PE=1 SV=2	9	6	7	6	1046	115	8.15	0	6	1
TRUE	Master Protein	P12272	Parathyroid hormone-related protein OS=Homo sapiens OX=9606 GN=PTHLH PE=1 SV=1	15	2	2	1	177	20.2	10.18	0	2	1
TRUE	Master Protein	Q03938	Zinc finger protein 90 OS=Homo sapiens OX=9606 GN=ZNF90 PE=2 SV=3	6	2	2	2	601	69	9.22	0	2	1
TRUE	Master Protein	H3BPL4	Lysine-rich nucleolar protein 1 (Fragment) OS=Homo sapiens OX=9606 GN=KNOP1 PE=1 SV=2	13	3	3	2	199	22.5	9.77	0	3	1
TRUE	Master Protein	E9PDQ8	Succinate--CoA ligase [GDP-forming] subunit beta, mitochondrial OS=Homo sapiens OX=9606 GN=SUCLG2 PE=1 SV=1	7	1	1	1	379	41.4	7.72	0	1	1
TRUE	Master Protein	Q9BXG8	Spermatogenic leucine zipper protein 1 OS=Homo sapiens OX=9606 GN=SPZ1 PE=1 SV=2	7	3	3	3	430	49.4	7.59	0	3	1
TRUE	Master Protein	Q9H2K0	Translation initiation factor IF-3, mitochondrial OS=Homo sapiens OX=9606 GN=MTIF3 PE=1 SV=4	20	2	3	2	278	31.7	9.69	0	2	1
TRUE	Master Protein	Q16549	Proprotein convertase subtilisin/kexin type 7 OS=Homo sapiens OX=9606 GN=PCSK7 PE=1 SV=2	3	1	1	1	785	86.2	5.85	0	1	1
TRUE	Master Protein	Q9H9W4	Acyl-Coenzyme A dehydrogenase family, member 9, isoform CRA_b OS=Homo sapiens OX=9606 GN=ACAD9 PE=1 SV=1	9	2	2	2	498	55	7.87	0	2	1
TRUE	Master Protein	Q5JVX6	Uncharacterized protein C1orf141 (Fragment) OS=Homo sapiens OX=9606 GN=C1orf141 PE=4 SV=2	20	3	3	3	287	33.2	9.47	0	3	1
TRUE	Master Protein	Q6S8J7	POTE ankyrin domain family member A OS=Homo sapiens OX=9606 GN=POTEA PE=2 SV=1	6	1	1	1	498	56.1	6.46	0	1	1
TRUE	Master Protein	P40259	B-cell antigen receptor complex-associated protein beta chain OS=Homo sapiens OX=9606 GN=CD79B PE=1 SV=1	17	2	2	2	229	26	5.92	0	2	1
TRUE	Master Protein	Q14566	DNA replication licensing factor MCM6 OS=Homo sapiens OX=9606 GN=MCM6 PE=1 SV=1	4	2	2	2	821	92.8	5.41	0	2	1
TRUE	Master Protein	O95013	Olfactory receptor 4F21 OS=Homo sapiens OX=9606 GN=OR4F21 PE=3 SV=2	3	1	1	1	312	35.1	8.76	0	1	1
TRUE	Master Protein	F6VUX8	Centromere protein J OS=Homo sapiens OX=9606 GN=CENPJ PE=1 SV=1	3	2	2	2	1136	129.9	6.93	0	2	1
TRUE	Master Protein	P0CG39	POTE ankyrin domain family member J OS=Homo sapiens OX=9606 GN=POTEJ PE=3 SV=1	8	3	3	3	1038	117.3	5.97	0	3	1
TRUE	Master Protein	Q86UN2	Reticulon-4 receptor-like 1 OS=Homo sapiens OX=9606 GN=RTN4RL1 PE=1 SV=1	3	1	1	1	441	49	9	0	1	1
TRUE	Master Protein	Q9NQZ5	StAR-related lipid transfer protein 7, mitochondrial OS=Homo sapiens OX=9606 GN=STARD7 PE=1 SV=2	11	2	2	2	370	43.1	8.95	0	2	1
TRUE	Master Protein	Q4G163	F-box only protein 43 OS=Homo sapiens OX=9606 GN=FBXO43 PE=1 SV=3	3	1	1	1	708	78.4	8.07	0	1	1
TRUE	Master Protein	A0A8I5KYK4	Cytochrome b5 type B OS=Homo sapiens OX=9606 GN=CYB5B PE=4 SV=1	23	1	1	1	145	16.2	6.2	0	1	1
TRUE	Master Protein	Q8IWC1	MAP7 domain-containing protein 3 OS=Homo sapiens OX=9606 GN=MAP7D3 PE=1 SV=2	7	3	4	3	876	98.4	9.32	0	3	1
TRUE	Master Protein	P35348	Alpha-1A adrenergic receptor OS=Homo sapiens OX=9606 GN=ADRA1A PE=1 SV=2	6	1	1	1	466	51.5	9.03	0	1	1
TRUE	Master Protein	A0A494C005	Long-chain-fatty-acid--CoA ligase 6 OS=Homo sapiens OX=9606 GN=ACSL6 PE=1 SV=1	7	1	1	1	332	36.8	6.07	0	1	1
TRUE	Master Protein	Q9NWZ5	Uridine-cytidine kinase-like 1 OS=Homo sapiens OX=9606 GN=UCKL1 PE=1 SV=2	3	2	2	2	548	61.1	7.36	0	2	1
TRUE	Master Protein	H0YCD2	DNA-directed DNA polymerase (Fragment) OS=Homo sapiens OX=9606 GN=POLG PE=1 SV=1	31	1	1	1	68	7.5	9.63	0	1	1
TRUE	Master Protein	Q9HD34	LYR motif-containing protein 4 OS=Homo sapiens OX=9606 GN=LYRM4 PE=1 SV=1	24	1	1	1	91	10.8	10.73	0	1	1
TRUE	Master Protein	D6R978	cGMP-gated cation channel alpha-1 (Fragment) OS=Homo sapiens OX=9606 GN=CNGA1 PE=4 SV=2	51	2	3	1	95	10.6	4.97	0	2	1
TRUE	Master Protein	P22830	Ferrochelatase, mitochondrial OS=Homo sapiens OX=9606 GN=FECH PE=1 SV=2	17	3	3	3	423	47.8	8.73	0	3	1
TRUE	Master Protein	A0A590UJG8	Uncharacterized protein OS=Homo sapiens OX=9606 PE=4 SV=1	58	1	1	1	60	6.8	7.99	0	1	1
TRUE	Master Protein	A0A1B0GUR6	Uncharacterized protein (Fragment) OS=Homo sapiens OX=9606 GN=LOC102725191 PE=4 SV=1	55	1	1	1	38	4.4	7.42	0	1	1
TRUE	Master Protein	O75925	E3 SUMO-protein ligase PIAS1 OS=Homo sapiens OX=9606 GN=PIAS1 PE=1 SV=2	7	2	2	2	651	71.8	7.3	0	2	1
TRUE	Master Protein	Q12797	Aspartyl/asparaginyl beta-hydroxylase OS=Homo sapiens OX=9606 GN=ASPH PE=1 SV=3	12	4	4	4	758	85.8	5.01	0	4	1
TRUE	Master Protein	Q93008	Probable ubiquitin carboxyl-terminal hydrolase FAF-X OS=Homo sapiens OX=9606 GN=USP9X PE=1 SV=4	3	4	5	4	2554	290.3	5.8	0	4	1
TRUE	Master Protein	O75970	Multiple PDZ domain protein OS=Homo sapiens OX=9606 GN=MPDZ PE=1 SV=2	2	1	1	1	2070	221.5	5.06	0	1	1
TRUE	Master Protein	Q9BZ71	Membrane-associated phosphatidylinositol transfer protein 3 OS=Homo sapiens OX=9606 GN=PITPNM3 PE=1 SV=2	4	2	2	2	974	106.7	7.14	0	2	1
TRUE	Master Protein	Q5TI78	Histidine protein methyltransferase 1 homolog (Fragment) OS=Homo sapiens OX=9606 GN=METTL18 PE=1 SV=1	12	1	1	1	184	20.7	5.78	0	1	1
TRUE	Master Protein	O43895	Xaa-Pro aminopeptidase 2 OS=Homo sapiens OX=9606 GN=XPNPEP2 PE=1 SV=3	3	1	1	1	674	75.6	6.04	0	1	1
TRUE	Master Protein	Q969W9	Protein TMEPAI OS=Homo sapiens OX=9606 GN=PMEPA1 PE=1 SV=1	9	1	1	1	287	31.6	6.89	0	1	1
TRUE	Master Protein	M0QXK2	U1 small nuclear ribonucleoprotein A (Fragment) OS=Homo sapiens OX=9606 GN=SNRPA PE=1 SV=8	27	2	2	2	128	14.5	10.04	0	2	1
TRUE	Master Protein	Q9HAT2	Sialate O-acetylesterase OS=Homo sapiens OX=9606 GN=SIAE PE=1 SV=1	16	3	3	3	523	58.3	7.33	0	3	1
TRUE	Master Protein	O75616	GTPase Era, mitochondrial OS=Homo sapiens OX=9606 GN=ERAL1 PE=1 SV=2	9	1	1	1	437	48.3	8.84	0	1	1
TRUE	Master Protein	A0A3B3ISE3	Inositol 1,4,5-trisphosphate receptor type 1 (Fragment) OS=Homo sapiens OX=9606 GN=ITPR1 PE=1 SV=1	10	2	2	1	249	27.7	8.44	0	2	1
TRUE	Master Protein	Q6XYB7	Transcription factor LBX2 OS=Homo sapiens OX=9606 GN=LBX2 PE=1 SV=1	7	1	1	1	198	21.5	8.69	0	1	1
TRUE	Master Protein	Q13562	Neurogenic differentiation factor 1 OS=Homo sapiens OX=9606 GN=NEUROD1 PE=1 SV=3	11	1	1	1	356	39.9	5.34	0	1	1
TRUE	Master Protein	Q9Y2T6	G-protein coupled receptor 55 OS=Homo sapiens OX=9606 GN=GPR55 PE=1 SV=2	8	1	1	1	319	36.6	8.43	0	1	1
TRUE	Master Protein	Q14789	Golgin subfamily B member 1 OS=Homo sapiens OX=9606 GN=GOLGB1 PE=1 SV=2	6	10	12	10	3259	375.8	5	0	10	1
TRUE	Master Protein	P49418	Amphiphysin OS=Homo sapiens OX=9606 GN=AMPH PE=1 SV=1	11	4	5	4	695	76.2	4.64	0	4	1
TRUE	Master Protein	A0A8I5KYD3	Nebulin (Fragment) OS=Homo sapiens OX=9606 GN=NEB PE=4 SV=1	19	5	7	2	573	66.7	9.55	0	5	1
TRUE	Master Protein	Q9NS62	Thrombospondin type-1 domain-containing protein 1 OS=Homo sapiens OX=9606 GN=THSD1 PE=1 SV=1	1	1	1	1	852	94.5	8.02	0	1	1
TRUE	Master Protein	A8MUI8	Putative UPF0607 protein ENSP00000383783 OS=Homo sapiens OX=9606 PE=3 SV=2	10	1	1	1	341	37.6	9.88	0	1	1
TRUE	Master Protein	P01023	Alpha-2-macroglobulin OS=Homo sapiens OX=9606 GN=A2M PE=1 SV=3	7	4	4	4	1474	163.2	6.46	0	4	1
TRUE	Master Protein	Q9H813	Proton-activated chloride channel OS=Homo sapiens OX=9606 GN=PACC1 PE=1 SV=1	12	2	2	2	350	40	8.88	0	2	1
TRUE	Master Protein	I3NI24	Glyoxalase domain-containing protein 4 OS=Homo sapiens OX=9606 GN=GLOD4 PE=1 SV=1	33	1	1	1	36	4.2	11.84	0	1	1
TRUE	Master Protein	F8W771	Polyamine-modulated factor 1-binding protein 1 OS=Homo sapiens OX=9606 GN=PMFBP1 PE=1 SV=1	17	1	1	1	101	11.5	9.66	0	1	1
TRUE	Master Protein	A0A1W2PQ19	Voltage-dependent T-type calcium channel subunit alpha-1H OS=Homo sapiens OX=9606 GN=CACNA1H PE=1 SV=1	6	1	1	1	489	54.4	5.49	0	1	1
TRUE	Master Protein	O14791	Apolipoprotein L1 OS=Homo sapiens OX=9606 GN=APOL1 PE=1 SV=5	7	3	3	3	398	43.9	5.81	0	3	1
TRUE	Master Protein	P55290	Cadherin-13 OS=Homo sapiens OX=9606 GN=CDH13 PE=1 SV=1	11	2	2	2	713	78.2	4.98	0	2	1
TRUE	Master Protein	Q9UEW3	Macrophage receptor MARCO OS=Homo sapiens OX=9606 GN=MARCO PE=1 SV=1	2	1	2	1	520	52.6	8.78	0	1	1
TRUE	Master Protein	Q96GE4	Centrosomal protein of 95 kDa OS=Homo sapiens OX=9606 GN=CEP95 PE=1 SV=1	9	3	3	3	821	95.2	8.59	0	3	1
TRUE	Master Protein	Q9P2N7	Kelch-like protein 13 OS=Homo sapiens OX=9606 GN=KLHL13 PE=1 SV=3	3	1	1	1	655	73.8	6.62	0	1	1
TRUE	Master Protein	Q9UBU7	Protein DBF4 homolog A OS=Homo sapiens OX=9606 GN=DBF4 PE=1 SV=1	3	1	1	1	674	76.8	7.9	0	1	1
TRUE	Master Protein	I3L3I9	Aldehyde dehydrogenase, dimeric NADP-preferring OS=Homo sapiens OX=9606 GN=ALDH3A1 PE=1 SV=1	11	1	1	1	380	41.8	6.99	0	1	1
TRUE	Master Protein	Q6ZS02	Putative GED domain-containing protein DNM1P46 OS=Homo sapiens OX=9606 GN=DNM1P46 PE=5 SV=1	18	1	1	1	220	23.7	8.24	0	1	1
TRUE	Master Protein	A0A8I5KRM1	DnaJ homolog subfamily C member 11 OS=Homo sapiens OX=9606 GN=DNAJC11 PE=4 SV=1	53	1	1	1	49	5.7	4.42	0	1	1
TRUE	Master Protein	Q32MC3	ATP receptor OS=Homo sapiens OX=9606 GN=P2RX2 PE=2 SV=1	14	2	2	2	349	38.9	8.24	0	2	1
TRUE	Master Protein	Q9NYC9	Dynein axonemal heavy chain 9 OS=Homo sapiens OX=9606 GN=DNAH9 PE=1 SV=3	5	10	10	10	4486	511.6	5.91	0	10	1
TRUE	Master Protein	Q63HQ2	Pikachurin OS=Homo sapiens OX=9606 GN=EGFLAM PE=1 SV=2	6	2	2	2	1017	111.2	7.4	0	2	1
TRUE	Master Protein	Q8NBN3	Transmembrane protein 87A OS=Homo sapiens OX=9606 GN=TMEM87A PE=1 SV=3	4	1	1	1	555	63.4	6.74	0	1	1
TRUE	Master Protein	O95396	Adenylyltransferase and sulfurtransferase MOCS3 OS=Homo sapiens OX=9606 GN=MOCS3 PE=1 SV=1	3	1	3	1	460	49.6	6.21	0	1	1
TRUE	Master Protein	P61647	Alpha-2,8-sialyltransferase 8F OS=Homo sapiens OX=9606 GN=ST8SIA6 PE=2 SV=1	11	2	2	2	398	44.8	9.06	0	2	1
TRUE	Master Protein	Q9BXW9	Fanconi anemia group D2 protein OS=Homo sapiens OX=9606 GN=FANCD2 PE=1 SV=2	5	4	5	4	1451	164	5.88	0	4	1
TRUE	Master Protein	A6NCM1	IQ and AAA domain-containing protein 1-like OS=Homo sapiens OX=9606 GN=IQCA1L PE=3 SV=3	6	3	4	3	818	95	9.16	0	3	1
TRUE	Master Protein	Q8IU99	Calcium homeostasis modulator protein 1 OS=Homo sapiens OX=9606 GN=CALHM1 PE=1 SV=2	3	1	1	1	346	38.2	8.18	0	1	1
TRUE	Master Protein	Q0P6D6	Coiled-coil domain-containing protein 15 OS=Homo sapiens OX=9606 GN=CCDC15 PE=2 SV=2	3	3	3	3	951	110.4	6.47	0	3	1
TRUE	Master Protein	Q9Y2H6	Fibronectin type-III domain-containing protein 3A OS=Homo sapiens OX=9606 GN=FNDC3A PE=1 SV=4	6	3	3	3	1198	131.8	6.71	0	3	1
TRUE	Master Protein	A0A0C4DH38	Immunoglobulin heavy variable 5-51 OS=Homo sapiens OX=9606 GN=IGHV5-51 PE=3 SV=1	13	1	1	1	117	12.7	8.27	0	1	1
TRUE	Master Protein	Q9Y694	Solute carrier family 22 member 7 OS=Homo sapiens OX=9606 GN=SLC22A7 PE=1 SV=1	8	1	1	1	548	60	7.02	0	1	1
TRUE	Master Protein	Q9Y2H0	Disks large-associated protein 4 OS=Homo sapiens OX=9606 GN=DLGAP4 PE=1 SV=3	4	2	2	2	992	107.9	7.08	0	2	1
TRUE	Master Protein	E7ERR3	Probable E3 ubiquitin-protein ligase HECTD2 OS=Homo sapiens OX=9606 GN=HECTD2 PE=1 SV=1	15	6	7	6	780	88.6	8.27	0	6	1
TRUE	Master Protein	P20783	Neurotrophin-3 OS=Homo sapiens OX=9606 GN=NTF3 PE=1 SV=1	9	1	1	1	257	29.3	9.39	0	1	1
TRUE	Master Protein	Q8NI27	THO complex subunit 2 OS=Homo sapiens OX=9606 GN=THOC2 PE=1 SV=2	3	4	4	4	1593	182.7	8.44	0	4	1
TRUE	Master Protein	Q8N9I9	Probable E3 ubiquitin-protein ligase DTX3 OS=Homo sapiens OX=9606 GN=DTX3 PE=1 SV=2	5	1	1	1	347	38	8.73	0	1	1
TRUE	Master Protein	Q8NGY5	Olfactory receptor 6N1 OS=Homo sapiens OX=9606 GN=OR6N1 PE=2 SV=1	3	1	1	1	312	34.8	8.29	0	1	1
TRUE	Master Protein	A0A804HIS2	Mitogen-activated protein kinase kinase kinase kinase 5 OS=Homo sapiens OX=9606 GN=MAP4K5 PE=1 SV=1	10	3	4	3	846	95	7.72	0	3	1
TRUE	Master Protein	Q32MZ4	Leucine-rich repeat flightless-interacting protein 1 OS=Homo sapiens OX=9606 GN=LRRFIP1 PE=1 SV=2	8	3	3	3	808	89.2	4.65	0	3	1
TRUE	Master Protein	A0A0A0MTN0	Cullin-2 OS=Homo sapiens OX=9606 GN=CUL2 PE=1 SV=1	15	5	5	1	758	88.4	6.93	0	5	1
TRUE	Master Protein	Q8N614	Transmembrane protein 156 OS=Homo sapiens OX=9606 GN=TMEM156 PE=2 SV=2	10	2	3	2	296	34.3	7.81	0	2	1
TRUE	Master Protein	Q9BYD9	Actin-related protein T3 OS=Homo sapiens OX=9606 GN=ACTRT3 PE=2 SV=1	5	1	1	1	372	41	5.82	0	1	1
TRUE	Master Protein	Q86UR5	Regulating synaptic membrane exocytosis protein 1 OS=Homo sapiens OX=9606 GN=RIMS1 PE=1 SV=1	4	3	3	3	1692	189	9.66	0	3	1
TRUE	Master Protein	O43623	Zinc finger protein SNAI2 OS=Homo sapiens OX=9606 GN=SNAI2 PE=1 SV=1	7	1	1	1	268	30	8.72	0	1	1
TRUE	Master Protein	Q13432	Protein unc-119 homolog A OS=Homo sapiens OX=9606 GN=UNC119 PE=1 SV=1	12	1	1	1	240	26.9	6.42	0	1	1
TRUE	Master Protein	Q9NVJ2	ADP-ribosylation factor-like protein 8B OS=Homo sapiens OX=9606 GN=ARL8B PE=1 SV=1	18	1	1	1	186	21.5	8.43	0	1	1
TRUE	Master Protein	Q8WUJ0	Serine/threonine/tyrosine-interacting protein OS=Homo sapiens OX=9606 GN=STYX PE=1 SV=1	12	2	3	2	223	25.5	6.29	0	2	1
TRUE	Master Protein	P16234	Platelet-derived growth factor receptor alpha OS=Homo sapiens OX=9606 GN=PDGFRA PE=1 SV=1	4	2	2	2	1089	122.6	5.17	0	2	1
TRUE	Master Protein	Q8NAV1	Pre-mRNA-splicing factor 38A OS=Homo sapiens OX=9606 GN=PRPF38A PE=1 SV=1	14	2	2	2	312	37.5	9.96	0	2	1
TRUE	Master Protein	Q8IZI9	Interferon lambda-3 OS=Homo sapiens OX=9606 GN=IFNL3 PE=1 SV=2	13	1	1	1	196	21.7	8.34	0	1	1
TRUE	Master Protein	H7C1K5	Anillin (Fragment) OS=Homo sapiens OX=9606 GN=ANLN PE=1 SV=8	5	1	1	1	276	30.8	8.98	0	1	1
TRUE	Master Protein	E9PSD0	Zinc finger protein 34 (Fragment) OS=Homo sapiens OX=9606 GN=ZNF34 PE=1 SV=1	3	1	1	1	264	30.1	8.18	0	1	1
TRUE	Master Protein	O15111	Inhibitor of nuclear factor kappa-B kinase subunit alpha OS=Homo sapiens OX=9606 GN=CHUK PE=1 SV=2	10	4	4	4	745	84.6	6.73	0	4	1
TRUE	Master Protein	P33993	DNA replication licensing factor MCM7 OS=Homo sapiens OX=9606 GN=MCM7 PE=1 SV=4	3	1	1	1	719	81.3	6.46	0	1	1
TRUE	Master Protein	P01909	HLA class II histocompatibility antigen, DQ alpha 1 chain OS=Homo sapiens OX=9606 GN=HLA-DQA1 PE=1 SV=1	17	2	2	2	254	27.8	5.72	0	2	1
TRUE	Master Protein	A0A7P0T8Q6	Neuronal PAS domain-containing protein 3 (Fragment) OS=Homo sapiens OX=9606 GN=NPAS3 PE=4 SV=1	22	1	1	1	51	5.8	10.76	0	1	1
TRUE	Master Protein	Q9UGM6	Tryptophan--tRNA ligase, mitochondrial OS=Homo sapiens OX=9606 GN=WARS2 PE=1 SV=1	5	1	1	1	360	40.1	9.28	0	1	1
TRUE	Master Protein	F5H4M0	Vacuolar protein sorting-associated protein 37B (Fragment) OS=Homo sapiens OX=9606 GN=VPS37B PE=1 SV=1	15	1	1	1	271	29.7	6.27	0	1	1
TRUE	Master Protein	C9JUQ8	Zinc finger MYND domain-containing protein 10 (Fragment) OS=Homo sapiens OX=9606 GN=ZMYND10 PE=1 SV=1	22	2	3	2	282	31.8	5.45	0	2	1
TRUE	Master Protein	Q8IYL2	Probable tRNA (uracil-O(2)-)-methyltransferase OS=Homo sapiens OX=9606 GN=TRMT44 PE=1 SV=2	5	2	2	2	757	84.6	7.27	0	2	1
TRUE	Master Protein	D6RCT8	Dysbindin OS=Homo sapiens OX=9606 GN=DTNBP1 PE=1 SV=1	18	2	2	2	208	24.3	5.53	0	2	1
TRUE	Master Protein	F5H858	Phosphatase and actin regulator (Fragment) OS=Homo sapiens OX=9606 GN=PHACTR2 PE=1 SV=1	8	1	1	1	166	17.5	8.35	0	1	1
TRUE	Master Protein	Q9HB14	Potassium channel subfamily K member 13 OS=Homo sapiens OX=9606 GN=KCNK13 PE=2 SV=2	3	1	1	1	408	45.4	8.35	0	1	1
TRUE	Master Protein	Q9HAU6	Putative translationally-controlled tumor protein-like protein TPT1P8 OS=Homo sapiens OX=9606 GN=TPT1P8 PE=5 SV=2	14	1	1	1	139	16	5.58	0	1	1
TRUE	Master Protein	A0A3B3IRU6	Paternally-expressed gene 3 protein OS=Homo sapiens OX=9606 GN=PEG3 PE=1 SV=1	4	3	5	3	1433	162.6	5.35	0	3	1
TRUE	Master Protein	Q8NGG2	Olfactory receptor 5T2 OS=Homo sapiens OX=9606 GN=OR5T2 PE=2 SV=3	9	1	1	1	359	40.7	8.68	0	1	1
TRUE	Master Protein	Q9BTN0	Leucine-rich repeat and fibronectin type-III domain-containing protein 3 OS=Homo sapiens OX=9606 GN=LRFN3 PE=2 SV=1	3	1	1	1	628	66.2	7.24	0	1	1
TRUE	Master Protein	A0A3B3ISA2	Serine-rich single-pass membrane protein 1 OS=Homo sapiens OX=9606 GN=SSMEM1 PE=1 SV=1	17	2	3	2	183	21.1	9.16	0	2	1
TRUE	Master Protein	A0A3B3IU24	Serine protease HTRA1 OS=Homo sapiens OX=9606 GN=HTRA1 PE=1 SV=1	5	1	1	1	374	40.8	8.44	0	1	1
TRUE	Master Protein	P50748	Kinetochore-associated protein 1 OS=Homo sapiens OX=9606 GN=KNTC1 PE=1 SV=1	3	3	3	3	2209	250.6	5.97	0	3	1
TRUE	Master Protein	B5MCR8	Solute carrier family 30 (Zinc transporter), member 6, isoform CRA_b OS=Homo sapiens OX=9606 GN=SLC30A6 PE=1 SV=1	3	1	1	1	387	42.5	8.44	0	1	1
TRUE	Master Protein	Q5JR01	Elongation factor 1-alpha 1 (Fragment) OS=Homo sapiens OX=9606 GN=EEF1A1 PE=1 SV=1	31	1	1	1	145	15.9	8.4	0	1	1
TRUE	Master Protein	Q96EA4	Protein Spindly OS=Homo sapiens OX=9606 GN=SPDL1 PE=1 SV=2	9	3	5	1	605	70.1	5.47	0	3	1
TRUE	Master Protein	A0A2R8YE98	Coiled-coil domain-containing protein 82 OS=Homo sapiens OX=9606 GN=CCDC82 PE=1 SV=1	9	2	2	2	517	60.6	4.83	0	2	1
TRUE	Master Protein	Q9NP80	Calcium-independent phospholipase A2-gamma OS=Homo sapiens OX=9606 GN=PNPLA8 PE=1 SV=1	3	2	2	2	782	88.4	9.23	0	2	1
TRUE	Master Protein	Q1MX18	Protein inscuteable homolog OS=Homo sapiens OX=9606 GN=INSC PE=1 SV=1	8	2	2	2	579	63.4	5.52	0	2	1
TRUE	Master Protein	Q8NFZ6	Vomeronasal type-1 receptor 2 OS=Homo sapiens OX=9606 GN=VN1R2 PE=2 SV=2	10	1	1	1	395	44.4	9.39	0	1	1
TRUE	Master Protein	P56282	DNA polymerase epsilon subunit 2 OS=Homo sapiens OX=9606 GN=POLE2 PE=1 SV=2	5	1	1	1	527	59.5	6.35	0	1	1
TRUE	Master Protein	Q969Q4	ADP-ribosylation factor-like protein 11 OS=Homo sapiens OX=9606 GN=ARL11 PE=1 SV=1	9	1	1	1	196	21.4	6.39	0	1	1
TRUE	Master Protein	Q7Z7G1	Cytokine-dependent hematopoietic cell linker OS=Homo sapiens OX=9606 GN=CLNK PE=1 SV=2	9	2	2	2	428	49.5	9.01	0	2	1
TRUE	Master Protein	Q6NSJ0	Myogenesis-regulating glycosidase OS=Homo sapiens OX=9606 GN=MYORG PE=1 SV=2	1	1	1	1	714	81	8.4	0	1	1
TRUE	Master Protein	A0A0G2JPW3	Nostrin (Fragment) OS=Homo sapiens OX=9606 GN=NOSTRIN PE=1 SV=1	18	5	5	2	449	51.5	8.46	0	5	1
TRUE	Master Protein	A0A0A0MRH9	Astrotactin-2 OS=Homo sapiens OX=9606 GN=ASTN2 PE=1 SV=1	5	3	3	3	1299	143.8	5.74	0	3	1
TRUE	Master Protein	A0A2R8Y5N3	SCAN domain-containing protein 3 OS=Homo sapiens OX=9606 GN=ZBED9 PE=1 SV=1	12	6	7	1	1174	133.8	7.42	0	6	1
TRUE	Master Protein	F6UTR7	Ubiquinol-cytochrome-c reductase complex assembly factor 1 OS=Homo sapiens OX=9606 GN=UQCC1 PE=1 SV=1	14	2	2	2	226	26.2	8.31	0	2	1
TRUE	Master Protein	A6NFI3	Zinc finger protein 316 OS=Homo sapiens OX=9606 GN=ZNF316 PE=1 SV=1	4	1	1	1	1004	108.4	5.31	0	1	1
TRUE	Master Protein	Q96HY6	DDRGK domain-containing protein 1 OS=Homo sapiens OX=9606 GN=DDRGK1 PE=1 SV=2	13	2	2	2	314	35.6	5.12	0	2	1
TRUE	Master Protein	Q6P3S6	F-box only protein 42 OS=Homo sapiens OX=9606 GN=FBXO42 PE=1 SV=1	8	2	2	2	717	77.8	7.43	0	2	1
TRUE	Master Protein	Q5TI75	E-selectin OS=Homo sapiens OX=9606 GN=SELE PE=1 SV=1	5	1	1	1	485	53.2	5.4	0	1	1
TRUE	Master Protein	Q9C0B9	Zinc finger CCHC domain-containing protein 2 OS=Homo sapiens OX=9606 GN=ZCCHC2 PE=1 SV=6	3	2	2	2	1178	125.9	7.01	0	2	1
TRUE	Master Protein	P51164	Potassium-transporting ATPase subunit beta OS=Homo sapiens OX=9606 GN=ATP4B PE=1 SV=1	22	3	4	3	291	33.3	7.33	0	3	1
TRUE	Master Protein	Q4G0S7	Coiled-coil domain-containing protein 152 OS=Homo sapiens OX=9606 GN=CCDC152 PE=1 SV=3	7	1	1	1	254	30	9.06	0	1	1
TRUE	Master Protein	E9PMU6	KRAB domain-containing protein 5 OS=Homo sapiens OX=9606 GN=KRBOX5 PE=1 SV=2	6	2	2	2	541	62.7	9.39	0	2	1
TRUE	Master Protein	A6NK97	Solute carrier family 22 member 20 OS=Homo sapiens OX=9606 GN=SLC22A20P PE=2 SV=1	2	1	2	1	555	60.4	8.27	0	1	1
TRUE	Master Protein	Q9NY59	Sphingomyelin phosphodiesterase 3 OS=Homo sapiens OX=9606 GN=SMPD3 PE=1 SV=1	4	1	1	1	655	71	5.78	0	1	1
TRUE	Master Protein	O94808	Glutamine--fructose-6-phosphate aminotransferase [isomerizing] 2 OS=Homo sapiens OX=9606 GN=GFPT2 PE=1 SV=3	9	4	5	4	682	76.9	7.37	0	4	1
TRUE	Master Protein	G3V599	Melanoma inhibitory activity protein 2 OS=Homo sapiens OX=9606 GN=MIA2 PE=1 SV=1	5	2	2	2	1339	151.6	4.7	0	2	1
TRUE	Master Protein	E7ER40	PHD finger protein 3 (Fragment) OS=Homo sapiens OX=9606 GN=PHF3 PE=1 SV=8	15	5	6	1	860	96.5	6.28	0	5	1
TRUE	Master Protein	P12882	Myosin-1 OS=Homo sapiens OX=9606 GN=MYH1 PE=1 SV=3	9	8	12	7	1939	223	5.74	0	8	1
TRUE	Master Protein	P0C7P3	Protein SLFN14 OS=Homo sapiens OX=9606 GN=SLFN14 PE=1 SV=2	1	1	1	1	912	103.8	8.24	0	1	1
TRUE	Master Protein	Q96DM1	PiggyBac transposable element-derived protein 4 OS=Homo sapiens OX=9606 GN=PGBD4 PE=2 SV=3	2	1	2	1	585	67	9.17	0	1	1
TRUE	Master Protein	D6RHG0	Solute carrier family 35 member B1 (Fragment) OS=Homo sapiens OX=9606 GN=SLC35B1 PE=1 SV=9	19	2	2	2	248	27.6	9.29	0	2	1
TRUE	Master Protein	Q9HBR0	Putative sodium-coupled neutral amino acid transporter 10 OS=Homo sapiens OX=9606 GN=SLC38A10 PE=1 SV=2	8	3	3	3	1119	119.7	5.73	0	3	1
TRUE	Master Protein	Q8N7A1	Kelch domain-containing protein 1 OS=Homo sapiens OX=9606 GN=KLHDC1 PE=1 SV=2	5	1	1	1	406	46.7	6.06	0	1	1
TRUE	Master Protein	P48039	Melatonin receptor type 1A OS=Homo sapiens OX=9606 GN=MTNR1A PE=1 SV=1	3	1	1	1	350	39.3	9.47	0	1	1
TRUE	Master Protein	Q70T25	Short transient receptor potential channel 7 OS=Homo sapiens OX=9606 GN=TRPC7 PE=2 SV=1	2	1	2	1	807	93.4	7.65	0	1	1
TRUE	Master Protein	J3KSC0	Putative uncharacterized protein encoded by LINC01387 OS=Homo sapiens OX=9606 GN=LINC01387 PE=5 SV=1	16	3	4	3	135	14.9	7.74	0	3	1
TRUE	Master Protein	C9JKR8	Male-specific lethal 3 homolog (Fragment) OS=Homo sapiens OX=9606 GN=MSL3 PE=1 SV=2	32	2	2	2	98	11.5	7.94	0	2	1
TRUE	Master Protein	Q15034	Probable E3 ubiquitin-protein ligase HERC3 OS=Homo sapiens OX=9606 GN=HERC3 PE=1 SV=1	7	2	2	2	1050	117.1	6.28	0	2	1
TRUE	Master Protein	B7WNT3	Transmembrane protein 184A (Fragment) OS=Homo sapiens OX=9606 GN=TMEM184A PE=1 SV=2	13	1	1	1	247	27.2	7.59	0	1	1
TRUE	Master Protein	A6NFD8	Hairy and enhancer of split-related protein HELT OS=Homo sapiens OX=9606 GN=HELT PE=2 SV=2	9	1	1	1	242	26.9	9.36	0	1	1
TRUE	Master Protein	A0A3B3ITT1	Ras-related protein Rab-12 OS=Homo sapiens OX=9606 GN=RAB12 PE=1 SV=1	4	1	1	1	340	36.3	8.43	0	1	1
TRUE	Master Protein	C9K0I8	Interleukin-1 receptor-like 2 (Fragment) OS=Homo sapiens OX=9606 GN=IL1RL2 PE=4 SV=1	34	3	3	3	172	19.5	7.09	0	3	1
TRUE	Master Protein	A0A7I2V2Y2	Vesicle-fusing ATPase OS=Homo sapiens OX=9606 GN=VCP PE=1 SV=2	11	2	3	2	458	51	5.49	0	2	1
TRUE	Master Protein	H0YNN7	Major intrinsically disordered Notch2-binding receptor 1 OS=Homo sapiens OX=9606 GN=MINAR1 PE=3 SV=1	12	4	4	4	854	95.9	7.25	0	4	1
TRUE	Master Protein	F8VXB0	DCC-interacting protein 13-beta OS=Homo sapiens OX=9606 GN=APPL2 PE=1 SV=1	31	3	3	3	235	26.7	6.7	0	3	1
TRUE	Master Protein	B0QZA8	Formin-2 (Fragment) OS=Homo sapiens OX=9606 GN=FMN2 PE=1 SV=1	13	1	1	1	228	24.9	4.58	0	1	1
TRUE	Master Protein	Q9H4D0	Calsyntenin-2 OS=Homo sapiens OX=9606 GN=CLSTN2 PE=1 SV=2	5	2	2	2	955	106.9	5.39	0	2	1
TRUE	Master Protein	A0A0G2JQD0	Lanosterol synthase (Fragment) OS=Homo sapiens OX=9606 GN=LSS PE=1 SV=1	6	1	1	1	549	62.8	6.37	0	1	1
TRUE	Master Protein	O14986	Phosphatidylinositol 4-phosphate 5-kinase type-1 beta OS=Homo sapiens OX=9606 GN=PIP5K1B PE=1 SV=2	8	3	4	3	540	61	6.86	0	3	1
TRUE	Master Protein	Q9Y4R8	Telomere length regulation protein TEL2 homolog OS=Homo sapiens OX=9606 GN=TELO2 PE=1 SV=2	1	1	1	1	837	91.7	5.76	0	1	1
TRUE	Master Protein	A0A1D5RMU6	Neurexin-1-beta OS=Homo sapiens OX=9606 GN=NRXN1 PE=1 SV=1	9	7	8	2	1499	164.6	5.88	0	7	1
TRUE	Master Protein	H7C4C9	Protein FAM161A (Fragment) OS=Homo sapiens OX=9606 GN=FAM161A PE=1 SV=1	3	1	2	1	601	69.5	9.26	0	1	1
TRUE	Master Protein	K7EQN7	ATP-dependent RNA helicase DDX39A (Fragment) OS=Homo sapiens OX=9606 GN=DDX39A PE=1 SV=1	17	1	1	1	255	28.8	6.64	0	1	1
TRUE	Master Protein	Q9NW08	DNA-directed RNA polymerase III subunit RPC2 OS=Homo sapiens OX=9606 GN=POLR3B PE=1 SV=2	3	3	3	3	1133	127.7	8.5	0	3	1
TRUE	Master Protein	Q9BWD1	Acetyl-CoA acetyltransferase, cytosolic OS=Homo sapiens OX=9606 GN=ACAT2 PE=1 SV=2	21	2	4	2	397	41.3	6.92	0	2	1
TRUE	Master Protein	Q9BQI3	Eukaryotic translation initiation factor 2-alpha kinase 1 OS=Homo sapiens OX=9606 GN=EIF2AK1 PE=1 SV=2	4	2	2	2	630	71.1	5.99	0	2	1
TRUE	Master Protein	B4DQ77	Integrin alpha-L OS=Homo sapiens OX=9606 GN=ITGAL PE=1 SV=1	15	1	1	1	162	17.4	8.57	0	1	1
TRUE	Master Protein	Q96LB3	Intraflagellar transport protein 74 homolog OS=Homo sapiens OX=9606 GN=IFT74 PE=1 SV=1	14	4	4	4	600	69.2	6	0	4	1
TRUE	Master Protein	Q9H4I0	Double-strand-break repair protein rad21-like protein 1 OS=Homo sapiens OX=9606 GN=RAD21L1 PE=2 SV=3	1	1	1	1	556	63.3	5.16	0	1	1
TRUE	Master Protein	Q8NFW1	Collagen alpha-1(XXII) chain OS=Homo sapiens OX=9606 GN=COL22A1 PE=2 SV=2	7	4	4	4	1626	161	7.23	0	4	1
TRUE	Master Protein	Q14571	Inositol 1,4,5-trisphosphate receptor type 2 OS=Homo sapiens OX=9606 GN=ITPR2 PE=1 SV=2	3	5	6	5	2701	307.9	6.43	0	5	1
TRUE	Master Protein	Q6ZTQ3	Ras association domain-containing protein 6 OS=Homo sapiens OX=9606 GN=RASSF6 PE=1 SV=1	16	4	4	4	369	43.4	8.78	0	4	1
TRUE	Master Protein	Q6IV72	Zinc finger protein 425 OS=Homo sapiens OX=9606 GN=ZNF425 PE=1 SV=1	8	2	3	2	752	87.7	9.25	0	2	1
TRUE	Master Protein	Q9UJW7	Zinc finger protein 229 OS=Homo sapiens OX=9606 GN=ZNF229 PE=1 SV=4	5	2	2	2	825	93.7	8.53	0	2	1
TRUE	Master Protein	Q9NSB2	Keratin, type II cuticular Hb4 OS=Homo sapiens OX=9606 GN=KRT84 PE=2 SV=2	9	2	3	2	600	64.8	7.56	0	2	1
TRUE	Master Protein	Q6JEL2	Kelch-like protein 10 OS=Homo sapiens OX=9606 GN=KLHL10 PE=1 SV=1	3	1	1	1	608	68.9	5.68	0	1	1
TRUE	Master Protein	P49638	Alpha-tocopherol transfer protein OS=Homo sapiens OX=9606 GN=TTPA PE=1 SV=1	9	1	1	1	278	31.7	7.66	0	1	1
TRUE	Master Protein	O43345	Zinc finger protein 208 OS=Homo sapiens OX=9606 GN=ZNF208 PE=2 SV=2	16	4	5	4	1280	147.4	9.01	0	4	1
TRUE	Master Protein	Q12965	Unconventional myosin-Ie OS=Homo sapiens OX=9606 GN=MYO1E PE=1 SV=2	8	3	3	3	1108	127	8.92	0	3	1
TRUE	Master Protein	H0YMQ7	Magnesium transporter NIPA2 (Fragment) OS=Homo sapiens OX=9606 GN=NIPA2 PE=3 SV=1	44	1	1	1	59	6.5	10.51	0	1	1
TRUE	Master Protein	E9PFD9	Semaphorin-4D OS=Homo sapiens OX=9606 GN=SEMA4D PE=1 SV=1	7	1	1	1	548	61.6	8.41	0	1	1
TRUE	Master Protein	Q9NQX4	Unconventional myosin-Vc OS=Homo sapiens OX=9606 GN=MYO5C PE=1 SV=2	5	5	6	5	1742	202.7	7.71	0	5	1
TRUE	Master Protein	Q5SVY4	Rhotekin-2 OS=Homo sapiens OX=9606 GN=RTKN2 PE=1 SV=1	14	2	2	2	308	35.3	6.28	0	2	1
TRUE	Master Protein	Q8TAB5	UPF0500 protein C1orf216 OS=Homo sapiens OX=9606 GN=C1orf216 PE=1 SV=1	10	1	1	1	229	25	5.3	0	1	1
TRUE	Master Protein	H0YF05	GTP-binding protein 2 (Fragment) OS=Homo sapiens OX=9606 GN=GTPBP2 PE=1 SV=1	26	1	1	1	105	11.9	10.1	0	1	1
TRUE	Master Protein	Q99689	Fasciculation and elongation protein zeta-1 OS=Homo sapiens OX=9606 GN=FEZ1 PE=1 SV=1	10	2	3	2	392	45.1	4.3	0	2	1
TRUE	Master Protein	Q8TEP8	Centrosomal protein of 192 kDa OS=Homo sapiens OX=9606 GN=CEP192 PE=1 SV=3	2	3	3	3	2537	278.9	5.48	0	3	1
TRUE	Master Protein	Q6TGC4	Protein-arginine deiminase type-6 OS=Homo sapiens OX=9606 GN=PADI6 PE=1 SV=3	10	4	4	4	694	77.7	5.27	0	4	1
TRUE	Master Protein	Q8NET4	Retrotransposon Gag-like protein 9 OS=Homo sapiens OX=9606 GN=RTL9 PE=1 SV=1	8	4	4	4	1388	144.2	6.16	0	4	1
TRUE	Master Protein	O75461	Transcription factor E2F6 OS=Homo sapiens OX=9606 GN=E2F6 PE=1 SV=1	11	1	1	1	281	31.8	5.5	0	1	1
TRUE	Master Protein	Q9NX47	E3 ubiquitin-protein ligase MARCHF5 OS=Homo sapiens OX=9606 GN=MARCHF5 PE=1 SV=1	4	1	2	1	278	31.2	8.7	0	1	1
TRUE	Master Protein	A0A1W2PPG7	Putative guanine nucleotide-binding protein G(I)/G(S)/G(O) subunit gamma-14 OS=Homo sapiens OX=9606 GN=GNG14 PE=5 SV=1	55	1	1	1	69	7.5	5.26	0	1	1
TRUE	Master Protein	A0A8I5KWG5	Protein arginine N-methyltransferase 7 OS=Homo sapiens OX=9606 GN=PRMT7 PE=4 SV=1	9	2	2	2	423	47.8	5.91	0	2	1
TRUE	Master Protein	Q8WXW3	Progesterone-induced-blocking factor 1 OS=Homo sapiens OX=9606 GN=PIBF1 PE=1 SV=2	4	2	2	2	757	89.8	6.02	0	2	1
TRUE	Master Protein	Q9NP73	Putative bifunctional UDP-N-acetylglucosamine transferase and deubiquitinase ALG13 OS=Homo sapiens OX=9606 GN=ALG13 PE=1 SV=2	4	3	3	3	1137	126	6.74	0	3	1
TRUE	Master Protein	H7BYQ2	Cytoplasmic dynein 2 intermediate chain 1 (Fragment) OS=Homo sapiens OX=9606 GN=DYNC2I1 PE=1 SV=2	10	1	1	1	96	11.8	9.85	0	1	1
TRUE	Master Protein	Q9Y5A6	Zinc finger and SCAN domain-containing protein 21 OS=Homo sapiens OX=9606 GN=ZSCAN21 PE=1 SV=2	9	2	3	2	473	53.6	7.72	0	2	1
TRUE	Master Protein	Q14667	Protein KIAA0100 OS=Homo sapiens OX=9606 GN=KIAA0100 PE=1 SV=3	3	4	4	4	2235	253.5	7.14	0	4	1
TRUE	Master Protein	K7EP61	Spindle and kinetochore-associated protein 1 OS=Homo sapiens OX=9606 GN=SKA1 PE=1 SV=1	9	1	1	1	104	12.3	9.99	0	1	1
TRUE	Master Protein	Q8WWK9	Cytoskeleton-associated protein 2 OS=Homo sapiens OX=9606 GN=CKAP2 PE=1 SV=1	3	2	2	2	683	76.9	9.41	0	2	1
TRUE	Master Protein	A8MXZ9	Myosin-binding protein C, cardiac-type OS=Homo sapiens OX=9606 GN=MYBPC3 PE=1 SV=1	4	3	3	3	1274	140.6	6.65	0	3	1
TRUE	Master Protein	P59537	Taste receptor type 2 member 43 OS=Homo sapiens OX=9606 GN=TAS2R43 PE=2 SV=2	13	2	3	2	309	35.6	10.04	0	2	1
TRUE	Master Protein	Q9Y232	Chromodomain Y-like protein OS=Homo sapiens OX=9606 GN=CDYL PE=1 SV=2	2	1	1	1	598	66.4	9.45	0	1	1
TRUE	Master Protein	Q9HD43	Receptor-type tyrosine-protein phosphatase H OS=Homo sapiens OX=9606 GN=PTPRH PE=1 SV=4	5	3	3	3	1115	122.3	5.29	0	3	1
[truncated: 5,510 more rows]
