# Supplementary material for: Sirtuin 2 inhibits global protein synthesis via Rheb-GTPase degradation
Source: EMBO Rep. 2026 Mar 11;27(11):3001–34. doi: 10.1038/s44319-026-00724-5 (PMC13261059; doi:10.1038/s44319-026-00724-5)
Supplement: Supplementary file 5 — Source data Fig. 4 [file 44319_2026_724_MOESM5_ESM.zip › Figure 4/4A/PSMs.xlsx]

## Sheet: PSMs
Checked	Confidence	Identifying Node	PSM Ambiguity	Annotated Sequence	Modifications	# Proteins	Master Protein Accessions	Protein Accessions	# Missed Cleavages	Charge	DeltaScore	DeltaCn	Rank	Search Engine Rank	m/z [Da]	MH+ [Da]	Theo. MH+ [Da]	DeltaM [ppm]	Deltam/z [Da]	Activation Type	NCE [%]	MS Order	Isolation Interference [%]	Ion Inject Time [ms]	RT [min]	First Scan	Spectrum File	File ID	XCorr	# Protein Groups
TRUE	High	Sequest HT (A2)	Unambiguous	EVATNSELVQSGK		3	P02533	P02533; K7ESE1; Q04695	0	2	0.6226	0	1	1	681.349	1361.69	1361.69	-0.52	-0.00036	HCD (High Energy Collision Dissociation)	34	MS2	11.4243	52	16.1196	4991	Rheb_IISc_IG.raw	F1	3.18	1
TRUE	High	Sequest HT (A2)	Unambiguous	TAAENDFVTLK		1	P35908	P35908	0	2	0.4852	0	1	1	604.812	1208.62	1208.62	0.83	0.0005	HCD (High Energy Collision Dissociation)	34	MS2	0	52	26.4021	7449	Rheb_IISc_IG.raw	F1	3.05	1
TRUE	High	Sequest HT (A2)	Unambiguous	SPPLGQVQPHFTSQDAKSAEDEAPSR		3	A0A590UJT6	E9PDF5; A0A590UJT6; K7N7D6	1	4	0.4525	0	1	1	695.581	2779.3	2779.33	-8.93	-0.0062	HCD (High Energy Collision Dissociation)	34	MS2	71.3133	52	33.5346	10803	Rheb_IISc_IG.raw	F1	3.05	1
TRUE	High	Sequest HT (A2)	Unambiguous	ALAESWNAAFLESSAK		2	Q15382	C9J931; Q15382	0	2	0.6568	0	1	1	847.923	1694.84	1694.84	0	0	HCD (High Energy Collision Dissociation)	34	MS2	0.466286	0.31	40.3381	13988	Rheb_IISc_IG.raw	F1	3.03	1
TRUE	High	Sequest HT (A2)	Unambiguous	TIVEFHmTTEAQATIRMDTSASGPTR	M7(Oxidation)	1	Q8TDL5	Q8TDL5	1	5	0.2748	0	1	1	574.275	2867.35	2867.37	-7.36	-0.00422	HCD (High Energy Collision Dissociation)	34	MS2	72.2292	0.994	32.2982	10128	Rheb_IISc_IG.raw	F1	3.02	1
TRUE	High	Sequest HT (A2)	Unambiguous	VFAALSPGELALYkSEQAFSLGIGIcFIELQGcSVRETK	K14(Ub-amide); C26(Carbamidomethyl); C33(Carbamidomethyl)	3	Q8WWN8	Q8WWN8; G5E9Y3; Q05CH1	2	6	0.369	0	1	1	748.395	4485.33	4485.31	5.86	0.00438	HCD (High Energy Collision Dissociation)	34	MS2	34.668	80.236	51.8413	20099	Rheb_IISc_IG.raw	F1	2.9	1
TRUE	High	Sequest HT (A2)	Unambiguous	GLHILTcQLIPQDcmEEINLFSENKLQLKQmGDQLIK	C7(Carbamidomethyl); C14(Carbamidomethyl); M15(Oxidation); M31(Oxidation)	1	G3V5X4	G3V5X4	2	5	0.2163	0	1	1	886.857	4430.26	4430.22	7.84	0.00695	HCD (High Energy Collision Dissociation)	34	MS2	14.205	52	51.9342	20152	Rheb_IISc_IG.raw	F1	2.82	1
TRUE	High	Sequest HT (A2)	Unambiguous	NKYEDEINKR		10	P04264; P04259; P05787; P13647	F8W0C6; P04264; P04259; P02538; P48668; F8VUG2; F8VP67; F8W1U3; P05787; P13647	2	3	0.4645	0	1	1	436.89	1308.65	1308.65	0.25	0.00011	HCD (High Energy Collision Dissociation)	34	MS2	14.0455	150	13.3315	4129	Rheb_IISc_IG.raw	F1	2.82	4
TRUE	High	Sequest HT (A2)	Unambiguous	IIYMNMISVTLSFILmFGNSmYLSSYYSSSLLMTWAIILkR	M16(Oxidation); M21(Oxidation); K40(Acetyl)	3	F5H5T7	F5H5T7; Q6ZN68; Q6NUT2	1	5	0.2437	0	1	1	975.906	4875.5	4875.46	8.77	0.00855	HCD (High Energy Collision Dissociation)	34	MS2	67.9349	52	55.1744	21972	Rheb_IISc_IG.raw	F1	2.79	1
TRUE	High	Sequest HT (A2)	Unambiguous	ImEVELSVHGVTHQEcQTALGATGGDVVSAIRNLKVDQLFHLSSR	M2(Oxidation); C16(Carbamidomethyl)	1	Q13470	Q13470	2	4	0.213	0	1	1	1230.38	4918.51	4918.49	2.48	0.00304	HCD (High Energy Collision Dissociation)	34	MS2	71.6621	52	56.3855	22636	Rheb_IISc_IG.raw	F1	2.77	1
TRUE	High	Sequest HT (A2)	Unambiguous	ALAESWNAAFLESSAK		2	Q15382	C9J931; Q15382	0	2	0.6486	0	1	1	847.924	1694.84	1694.84	1.01	0.00085	HCD (High Energy Collision Dissociation)	34	MS2	0	0.074	39.6498	13669	Rheb_IISc_IG.raw	F1	2.76	1
TRUE	High	Sequest HT (A2)	Unambiguous	DLHMERVISYEEGKALAESWNAAFLESSAK		2	Q15382	C9J931; Q15382	2	3	0.4783	0	1	1	1127.88	3381.63	3381.64	-2.39	-0.0027	HCD (High Energy Collision Dissociation)	34	MS2	51.8637	52	50.0411	19118	Rheb_IISc_IG.raw	F1	2.76	1
TRUE	High	Sequest HT (A2)	Rejected	RIFLIFPQFcFGYGLIELSQQQSVLDFLK	C10(Carbamidomethyl)	1		Q86UK0	1	5	0.0326	0	1	1	702.183	3506.89	3506.85	8.93	0.00627	HCD (High Energy Collision Dissociation)	34	MS2	54.376	14.45	42.1317	14931	Rheb_IISc_IG.raw	F1	2.76	0
TRUE	High	Sequest HT (A2)	Unambiguous	cVcLQTTQGVHPkMISNLQVFAIGPQcSkVEVVASLk	C1(Carbamidomethyl); C3(Carbamidomethyl); K13(Acetyl); C27(Carbamidomethyl); K29(Ub-amide); K37(Ub-amide)	1	P42830	P42830	2	5	0.1455	0	1	1	913.076	4561.35	4561.36	-0.78	-0.00071	HCD (High Energy Collision Dissociation)	34	MS2	49.96	52	57.4065	23156	Rheb_IISc_IG.raw	F1	2.75	1
TRUE	High	Sequest HT (A2)	Unambiguous	KINGMVGLVPkNYVTVmQNNPLTSGLEPSPPQcDYIRPSLTGK	K11(Acetyl); M17(Oxidation); C33(Carbamidomethyl)	1	P16333	P16333	2	5	0.1564	0	1	1	955.099	4771.46	4771.43	8.19	0.00781	HCD (High Energy Collision Dissociation)	34	MS2	54.5205	84.294	58.7258	23828	Rheb_IISc_IG.raw	F1	2.75	1
TRUE	High	Sequest HT (A2)	Unambiguous	NHVSQAIYLLTSRDQSYQFK		5	K7EPS3	K7EPS3; Q9GZN7; K7EID1; K7ERP1; K7EJ96	1	3	0.3018	0	1	1	800.073	2398.21	2398.21	-3.86	-0.00309	HCD (High Energy Collision Dissociation)	34	MS2	6.42598	3.145	36.8053	12253	Rheb_IISc_IG.raw	F1	2.75	1
TRUE	High	Sequest HT (A2)	Unambiguous	EVASNSELVQSSR		2	P08779	K7ENW6; P08779	0	2	0.5128	0	1	1	703.346	1405.68	1405.69	-5.34	-0.00376	HCD (High Energy Collision Dissociation)	34	MS2	80.554	150	16.0187	4950	Rheb_IISc_IG.raw	F1	2.73	1
TRUE	High	Sequest HT (A2)	Unambiguous	VHSEVASLQEkQHTTTNVFHFTFMSEkEVPLVFPk	K11(Ub-amide); K27(Ub-amide); K35(Ub-amide)	1	Q9Y305	Q9Y305	2	6	0.2051	0	1	1	777.571	4660.39	4660.39	0.55	0.00043	HCD (High Energy Collision Dissociation)	34	MS2	58.6891	36.197	52.3966	20410	Rheb_IISc_IG.raw	F1	2.73	1
TRUE	High	Sequest HT (A2)	Unambiguous	RIILEAEK		2	Q15382	C9J931; Q15382	1	2	0.3603	0	1	1	486.298	971.588	971.588	-0.67	-0.00033	HCD (High Energy Collision Dissociation)	34	MS2	16.2902	25.039	16.1574	5010	Rheb_IISc_IG.raw	F1	2.72	1
TRUE	High	Sequest HT (A2)	Unambiguous	KVPQVSTPTLVEVSR		7	P02768	P02768; A0A0C4DGB6; H0YA55; A0A087WWT3; D6RHD5; C9JKR2; B7WNR0	1	2	0.4926	0	1	1	820.472	1639.94	1639.94	-0.12	-0.0001	HCD (High Energy Collision Dissociation)	34	MS2	41.4023	52	29.9755	8951	Rheb_IISc_IG.raw	F1	2.72	1
TRUE	High	Sequest HT (A2)	Unambiguous	RIILEAEK		2	Q15382	C9J931; Q15382	1	2	0.2694	0	1	1	486.298	971.588	971.588	-0.36	-0.00017	HCD (High Energy Collision Dissociation)	34	MS2	0	89.473	16.8381	5180	Rheb_IISc_IG.raw	F1	2.71	1
TRUE	High	Sequest HT (A2)	Unambiguous	kPEGQGWESGLkAmEcTFHLEK	K1(Acetyl); K12(Acetyl); M14(Oxidation); C16(Carbamidomethyl)	1	P0C7X4	P0C7X4	1	5	0.2741	0	1	1	533.255	2662.25	2662.23	7.8	0.00415	HCD (High Energy Collision Dissociation)	34	MS2	10.6418	10.778	32.4347	10213	Rheb_IISc_IG.raw	F1	2.7	1
TRUE	High	Sequest HT (A2)	Unambiguous	kSLPEEDVAEIQHAEEFLIkPESkVAk	K1(Ub-amide); K20(Ub-amide); K24(Ub-amide); K27(Acetyl)	4	H7C0M1	H7C0M1; H7C2Q9; O60832; C9IYT0	2	4	0.3643	0	1	1	924.493	3694.95	3694.96	-1.4	-0.00129	HCD (High Energy Collision Dissociation)	34	MS2	27.5843	52	44.5616	16197	Rheb_IISc_IG.raw	F1	2.69	1
TRUE	High	Sequest HT (A2)	Unambiguous	kVDAVFVGTGDLFAAMLLAWTHkHPNNLK	K1(Acetyl); K23(Ub-amide)	2	F2Z2Y4	F2Z2Y4; O00764	2	4	0.2007	0	1	1	858.703	3431.79	3431.82	-7.84	-0.00673	HCD (High Energy Collision Dissociation)	34	MS2	45.1376	24.859	47.8722	18027	Rheb_IISc_IG.raw	F1	2.69	1
TRUE	High	Sequest HT (A2)	Unambiguous	kVQMHMLDLmSSIImEGDGVTQELLDSILINLIPAHk	K1(Ub-amide); M10(Oxidation); M15(Oxidation); K37(Ub-amide)	1	Q29RF7	Q29RF7	1	5	0.0634	0	1	1	912.274	4557.34	4557.36	-4	-0.00365	HCD (High Energy Collision Dissociation)	34	MS2	45.8531	139.828	55.9435	22383	Rheb_IISc_IG.raw	F1	2.68	1
TRUE	High	Sequest HT (A2)	Unambiguous	SHLTLLSQNSKAGMNFFMQLPPHFLcVFLLELIPVTVSHmk	C26(Carbamidomethyl); M40(Oxidation); K41(Acetyl)	1	A8MTM1	A8MTM1	1	6	0.2575	0	1	1	798.083	4783.46	4783.46	0.23	0.00018	HCD (High Energy Collision Dissociation)	34	MS2	29.4198	87.995	56.8553	22885	Rheb_IISc_IG.raw	F1	2.68	1
TRUE	High	Sequest HT (A2)	Selected	mLENYRNLVFLGIAAFkPDLIIFLEQGk	M1(Oxidation); K17(Ub-amide); K28(Acetyl)	1	Q8N7Q3	Q8N7Q3	1	5		0.0326	2	2	702.183	3506.89	3506.9	-3.88	-0.00272	HCD (High Energy Collision Dissociation)	34	MS2	54.376	14.45	42.1317	14931	Rheb_IISc_IG.raw	F1	2.67	1
TRUE	High	Sequest HT (A2)	Unambiguous	ENQTAVDVFR		2	Q15382	C9J931; Q15382	0	2	0.5977	0	1	1	589.794	1178.58	1178.58	-0.23	-0.00013	HCD (High Energy Collision Dissociation)	34	MS2	0	0.401	24.1013	6887	Rheb_IISc_IG.raw	F1	2.66	1
TRUE	High	Sequest HT (A2)	Unambiguous	MLLAmVLTSALLLcSVAGQGcPTLAGILDINFLINkMQEDPASk	M5(Oxidation); C14(Carbamidomethyl); C21(Carbamidomethyl); K36(Acetyl); K44(Ub-amide)	1	P15248	P15248	1	5	0.0868	0	1	1	995.116	4971.55	4971.57	-3.06	-0.00304	HCD (High Energy Collision Dissociation)	34	MS2	19.3752	68.904	57.5435	23226	Rheb_IISc_IG.raw	F1	2.65	1
TRUE	High	Sequest HT (A2)	Unambiguous	ENQTAVDVFR		2	Q15382	C9J931; Q15382	0	2	0.6212	0	1	1	589.794	1178.58	1178.58	-0.02	-1e-05	HCD (High Energy Collision Dissociation)	34	MS2	2.39262	0.289	25.4432	7179	Rheb_IISc_IG.raw	F1	2.64	1
TRUE	High	Sequest HT (A2)	Unambiguous	KSASSESEAENLEAQPQSTVRPEEIPPIPENR		3	E9PG73	E9PG73; Q13427; A0A7I2V629	1	4	0.0758	0	1	1	880.688	3519.73	3519.72	2.39	0.0021	HCD (High Energy Collision Dissociation)	34	MS2	68.4369	47.744	48.3837	18300	Rheb_IISc_IG.raw	F1	2.64	1
TRUE	High	Sequest HT (A2)	Unambiguous	TLLEGEESR		1	P04264	P04264	0	2	0.6084	0	1	1	517.261	1033.51	1033.52	-1.05	-0.00054	HCD (High Energy Collision Dissociation)	34	MS2	18.4047	32.469	16.2667	5059	Rheb_IISc_IG.raw	F1	2.63	1
TRUE	High	Sequest HT (A2)	Unambiguous	GSLGGGFSSGGFSGGSFSR		2	A0A1B0GVI3	A0A1B0GVI3; P13645	0	2	0.6069	0	1	1	854.391	1707.77	1707.77	1.65	0.00141	HCD (High Energy Collision Dissociation)	34	MS2	9.8993	35.126	31.6913	9785	Rheb_IISc_IG.raw	F1	2.62	1
TRUE	High	Sequest HT (A2)	Unambiguous	NHVSQAIYLLTSRDQSYQFK		5	K7EPS3	K7EPS3; Q9GZN7; K7EID1; K7ERP1; K7EJ96	1	3	0.2481	0	1	1	800.074	2398.21	2398.21	-2.64	-0.00211	HCD (High Energy Collision Dissociation)	34	MS2	18.0509	4.391	38.6285	13123	Rheb_IISc_IG.raw	F1	2.62	1
TRUE	High	Sequest HT (A2)	Unambiguous	IQQESLGSAPLMGDDHPNASRDSVEGDALVNGAk	K34(Acetyl)	2	Q5JRA6	Q5JRA6; A0A0A0MRH6	1	4	0.1794	0	1	1	880.92	3520.66	3520.66	-0.37	-0.00033	HCD (High Energy Collision Dissociation)	34	MS2	37.3943	52	35.8177	11741	Rheb_IISc_IG.raw	F1	2.62	1
TRUE	High	Sequest HT (A2)	Unambiguous	DEPkPLPYPNLDTFLDDmNFLLALIAQGPVK	K4(Ub-amide); M18(Oxidation)	1	P23109	P23109	0	4	0.1954	0	1	1	924.977	3696.89	3696.91	-6.4	-0.00592	HCD (High Energy Collision Dissociation)	34	MS2	32.8007	52	51.5788	19948	Rheb_IISc_IG.raw	F1	2.61	1
TRUE	High	Sequest HT (A2)	Rejected	TQELREPVLSAAIATkMAQFHGMEMPFTK	K16(Acetyl)	1		Q9Y259	2	5	0.0192	0	1	1	661.732	3304.63	3304.65	-7.16	-0.00473	HCD (High Energy Collision Dissociation)	34	MS2	27.7634	35.603	35.8038	11733	Rheb_IISc_IG.raw	F1	2.61	0
TRUE	High	Sequest HT (A2)	Unambiguous	FEGSLmTKVIVkSNGTVVWTPPASYK	M6(Oxidation); K12(Acetyl)	1	Q05901	Q05901	2	4	0.2231	0	1	1	725.128	2897.49	2897.51	-7.96	-0.00577	HCD (High Energy Collision Dissociation)	34	MS2	46.961	52	45.2042	16550	Rheb_IISc_IG.raw	F1	2.6	1
TRUE	High	Sequest HT (A2)	Unambiguous	EYQNEEDSLGGSRVVVcDINkEmLk	C17(Carbamidomethyl); K21(Ub-amide); M23(Oxidation); K25(Ub-amide)	4	Q5HYK3	Q5HYK3; F8VVW7; F8VP53; F8VVX6	2	4	0.1385	0	1	1	830.898	3320.57	3320.59	-5.75	-0.00477	HCD (High Energy Collision Dissociation)	34	MS2	28.3285	52	36.4424	12057	Rheb_IISc_IG.raw	F1	2.6	1
TRUE	High	Sequest HT (A2)	Unambiguous	LSQGFLLDYFLmSLLcSKLWDLLYK	M12(Oxidation); C16(Carbamidomethyl)	1	Q9H6A9	Q9H6A9	1	4	0.3154	0	1	1	771.405	3082.6	3082.6	-2.07	-0.00159	HCD (High Energy Collision Dissociation)	34	MS2	40.4597	33.964	44.1898	15998	Rheb_IISc_IG.raw	F1	2.6	1
TRUE	High	Sequest HT (A2)	Unambiguous	RIILEAEK		2	Q15382	C9J931; Q15382	1	2	0.2597	0	1	1	486.298	971.588	971.588	-0.42	-0.0002	HCD (High Energy Collision Dissociation)	34	MS2	0	66.273	17.5103	5352	Rheb_IISc_IG.raw	F1	2.58	1
TRUE	High	Sequest HT (A2)	Unambiguous	HLDLSSNLLkTINk	K10(Ub-amide); K14(Ub-amide)	1	Q9NR97	Q9NR97	1	3	0.457	0	1	1	663.383	1988.13	1988.13	3.05	0.00202	HCD (High Energy Collision Dissociation)	34	MS2	66.6131	51.714	31.2644	9556	Rheb_IISc_IG.raw	F1	2.56	1
TRUE	High	Sequest HT (A2)	Unambiguous	ASGQVmALKmNTLSSNRANmLK	M6(Oxidation); M10(Oxidation); M20(Oxidation)	2	Q96S53	A0A5F9ZGZ0; Q96S53	2	3	0.3529	0	1	1	805.078	2413.22	2413.2	8.6	0.00692	HCD (High Energy Collision Dissociation)	34	MS2	62.9103	28.82	40.637	14151	Rheb_IISc_IG.raw	F1	2.55	1
TRUE	High	Sequest HT (A2)	Unambiguous	YGDLLYkSLVPVPNSSSSSSSSNSLVSAAENPPQRLGMcAk	K7(Ub-amide); C39(Carbamidomethyl); K41(Acetyl)	2	Q86V97	Q86V97; Q8WVZ9	2	3	0.4627	0	1	1	1512.75	4536.24	4536.23	2.5	0.00378	HCD (High Energy Collision Dissociation)	34	MS2	33.5532	96.639	34.6264	11204	Rheb_IISc_IG.raw	F1	2.55	1
TRUE	High	Sequest HT (A2)	Unambiguous	GGGGGGYGSGGSSYGSGGGSYGSGGGGGGGR		1	P04264	P04264	0	3	0.6285	0	1	1	795.323	2383.95	2383.95	0.47	0.00038	HCD (High Energy Collision Dissociation)	34	MS2	71.2117	150	14.9655	4655	Rheb_IISc_IG.raw	F1	2.53	1
TRUE	High	Sequest HT (A2)	Unambiguous	KIAILGYR		2	Q15382	F8WBL3; Q15382	1	2	0.5714	0	1	1	467.297	933.588	933.588	-0.54	-0.00025	HCD (High Energy Collision Dissociation)	34	MS2	35.5275	35.337	25.0775	7079	Rheb_IISc_IG.raw	F1	2.52	1
TRUE	High	Sequest HT (A2)	Unambiguous	NmQDmVEDYR	M2(Oxidation); M5(Oxidation)	1	P04264	P04264	0	2	0.8406	0	1	1	666.765	1332.52	1332.52	1.73	0.00115	HCD (High Energy Collision Dissociation)	34	MS2	0	60.471	15.0185	4674	Rheb_IISc_IG.raw	F1	2.51	1
TRUE	High	Sequest HT (A2)	Unambiguous	KIAILGYR		2	Q15382	F8WBL3; Q15382	1	2	0.564	0	1	1	467.298	933.588	933.588	-0.21	-0.0001	HCD (High Energy Collision Dissociation)	34	MS2	0.686729	1.807	25.7476	7288	Rheb_IISc_IG.raw	F1	2.5	1
TRUE	High	Sequest HT (A2)	Unambiguous	QSLEASLAETEGR		2	A0A1B0GVI3	A0A1B0GVI3; P13645	0	2	0.572	0	1	1	695.844	1390.68	1390.68	0.07	5e-05	HCD (High Energy Collision Dissociation)	34	MS2	20.263	18.968	26.9814	7641	Rheb_IISc_IG.raw	F1	2.5	1
TRUE	High	Sequest HT (A2)	Unambiguous	ALAESWNAAFLESSAK		2	Q15382	C9J931; Q15382	0	2	0.6145	0	1	1	847.924	1694.84	1694.84	0.79	0.00067	HCD (High Energy Collision Dissociation)	34	MS2	21.6086	15.875	41.7359	14729	Rheb_IISc_IG.raw	F1	2.49	1
TRUE	High	Sequest HT (A2)	Unambiguous	LENEIQTYR		2	A0A1B0GVI3	A0A1B0GVI3; P13645	0	2	0.3796	0	1	1	583.291	1165.58	1165.58	-8.08	-0.00471	HCD (High Energy Collision Dissociation)	34	MS2	46.1069	14.92	18.7724	5820	Rheb_IISc_IG.raw	F1	2.45	1
TRUE	High	Sequest HT (A2)	Unambiguous	ALAESWNAAFLESSAK		2	Q15382	C9J931; Q15382	0	2	0.6818	0	1	1	847.924	1694.84	1694.84	1.22	0.00104	HCD (High Energy Collision Dissociation)	34	MS2	0	84.842	58.2487	23569	Rheb_IISc_IG.raw	F1	2.42	1
TRUE	High	Sequest HT (A2)	Unambiguous	ALAESWNAAFLESSAK		2	Q15382	C9J931; Q15382	0	2	0.4752	0	1	1	847.924	1694.84	1694.84	1.37	0.00116	HCD (High Energy Collision Dissociation)	34	MS2	18.1095	74.773	51.4632	19881	Rheb_IISc_IG.raw	F1	2.42	1
TRUE	High	Sequest HT (A2)	Unambiguous	ENQTAVDVFR		2	Q15382	C9J931; Q15382	0	2	0.5726	0	1	1	589.794	1178.58	1178.58	-0.02	-1e-05	HCD (High Energy Collision Dissociation)	34	MS2	0	0.07	24.7744	7018	Rheb_IISc_IG.raw	F1	2.41	1
TRUE	High	Sequest HT (A2)	Unambiguous	ALAESWNAAFLESSAK		2	Q15382	C9J931; Q15382	0	2	0.6234	0	1	1	847.923	1694.84	1694.84	-0.29	-0.00024	HCD (High Energy Collision Dissociation)	34	MS2	44.8437	52	46.2521	17108	Rheb_IISc_IG.raw	F1	2.39	1
TRUE	High	Sequest HT (A2)	Unambiguous	EIIELLFHkMTDDPMNNK	K9(Ub-amide)	1	P52735	P52735	1	3	0.2427	0	1	1	795.402	2384.19	2384.19	2.21	0.00176	HCD (High Energy Collision Dissociation)	34	MS2	57.4905	52	38.6814	13152	Rheb_IISc_IG.raw	F1	2.39	1
TRUE	High	Sequest HT (A2)	Unambiguous	TKNQkLLDALK	K5(Ub-amide)	2	H7C5D5	H7C5D5; Q9UKZ9	2	3	0.2574	0	1	1	489.962	1467.87	1467.88	-4.17	-0.00204	HCD (High Energy Collision Dissociation)	34	MS2	53.7884	96.191	27.7223	7961	Rheb_IISc_IG.raw	F1	2.37	1
TRUE	High	Sequest HT (A2)	Unambiguous	NHVSQAIYLLTSRDQSYQFK		5	K7EPS3	K7EPS3; Q9GZN7; K7EID1; K7ERP1; K7EJ96	1	3	0.2669	0	1	1	800.078	2398.22	2398.21	1.64	0.00131	HCD (High Energy Collision Dissociation)	34	MS2	10.1024	5.885	35.7026	11680	Rheb_IISc_IG.raw	F1	2.36	1
TRUE	High	Sequest HT (A2)	Unambiguous	kLLLGPNGPAVAAAGDLTSEEEEGQSLccRPARTSWSSVk	K1(Ub-amide); C28(Carbamidomethyl); C29(Carbamidomethyl); K40(Acetyl)	1	H3BU48	H3BU48	2	3	0.3051	0	1	1	1494.08	4480.22	4480.21	2.55	0.00381	HCD (High Energy Collision Dissociation)	34	MS2	0	219.576	33.6936	10858	Rheb_IISc_IG.raw	F1	2.36	1
TRUE	High	Sequest HT (A2)	Unambiguous	TLLDIDNTR		1	P35527	P35527	0	2	0.5991	0	1	1	530.785	1060.56	1060.56	-1.41	-0.00075	HCD (High Energy Collision Dissociation)	34	MS2	0	21.315	26.4008	7448	Rheb_IISc_IG.raw	F1	2.32	1
TRUE	High	Sequest HT (A2)	Unambiguous	FGQAATMEGIGAIGGTPPAFNRAAPGAEFAPNK		5	A0A7I2V535	A0A7I2V535; A0A7I2V5Y7; A0A7I2V4K9; Q15233; A0A7I2V4J2	1	3	0.4267	0	1	1	1072.87	3216.61	3216.59	5.03	0.0054	HCD (High Energy Collision Dissociation)	34	MS2	30.4971	52.812	49.7483	18966	Rheb_IISc_IG.raw	F1	2.32	1
TRUE	High	Sequest HT (A2)	Unambiguous	DScEPVMQFFGFYWPEMLK	C3(Carbamidomethyl)	1	Q8N474	Q8N474	0	3	0.303	0	1	1	804.354	2411.05	2411.05	-3.15	-0.00253	HCD (High Energy Collision Dissociation)	34	MS2	60.0492	23.663	40.6047	14133	Rheb_IISc_IG.raw	F1	2.31	1
TRUE	High	Sequest HT (A2)	Unambiguous	ALAESWNAAFLESSAK		2	Q15382	C9J931; Q15382	0	2	0.6061	0	1	1	847.923	1694.84	1694.84	0.58	0.00049	HCD (High Energy Collision Dissociation)	34	MS2	75.4449	68.756	57.5117	23208	Rheb_IISc_IG.raw	F1	2.31	1
TRUE	High	Sequest HT (A2)	Unambiguous	QRTQEIETRLR		1	Q8WYL5	Q8WYL5	2	2	0.0563	0	1	1	715.399	1429.79	1429.79	3.1	0.00221	HCD (High Energy Collision Dissociation)	34	MS2	19.7664	52	33.356	10716	Rheb_IISc_IG.raw	F1	2.31	1
TRUE	High	Sequest HT (A2)	Unambiguous	VQIPIMLVGNK		3	Q15382	C9J931; C9J469; Q15382	0	2	0.3247	0	1	1	606.363	1211.72	1211.72	0.12	7e-05	HCD (High Energy Collision Dissociation)	34	MS2	0.215781	0.218	41.4293	14556	Rheb_IISc_IG.raw	F1	2.31	1
TRUE	High	Sequest HT (A2)	Unambiguous	LKYENEVALR		2	A0A1B0GVI3	A0A1B0GVI3; P13645	1	2	0.3522	0	1	1	617.842	1234.68	1234.68	-1.29	-0.0008	HCD (High Energy Collision Dissociation)	34	MS2	0	41.011	18.9615	5916	Rheb_IISc_IG.raw	F1	2.3	1
TRUE	High	Sequest HT (A2)	Unambiguous	QISNLQQSISDAEQR		1	P04264	P04264	0	2	0.5783	0	1	1	858.929	1716.85	1716.85	0.15	0.00013	HCD (High Energy Collision Dissociation)	34	MS2	7.65478	72.223	28.5274	8315	Rheb_IISc_IG.raw	F1	2.3	1
TRUE	High	Sequest HT (A2)	Unambiguous	QSLEASLAETEGR		2	A0A1B0GVI3	A0A1B0GVI3; P13645	0	2	0.5522	0	1	1	695.844	1390.68	1390.68	-0.55	-0.00038	HCD (High Energy Collision Dissociation)	34	MS2	0	25.84	26.3116	7428	Rheb_IISc_IG.raw	F1	2.3	1
TRUE	High	Sequest HT (A2)	Unambiguous	VQIPIMLVGNK		3	Q15382	C9J931; C9J469; Q15382	0	2	0.31	0	1	1	606.363	1211.72	1211.72	0.22	0.00013	HCD (High Energy Collision Dissociation)	34	MS2	26.0412	1.204	40.7518	14213	Rheb_IISc_IG.raw	F1	2.29	1
TRUE	High	Sequest HT (A2)	Unambiguous	LNDLEDALQQAK		1	P04264	P04264	0	2	0.3524	0	1	1	679.351	1357.7	1357.7	-0.22	-0.00015	HCD (High Energy Collision Dissociation)	34	MS2	65.7936	52	30.6627	9252	Rheb_IISc_IG.raw	F1	2.27	1
TRUE	High	Sequest HT (A2)	Unambiguous	GFSSGSAVVSGGSR		1	P35908	P35908	0	2	0.6637	0	1	1	627.808	1254.61	1254.61	0.42	0.00027	HCD (High Energy Collision Dissociation)	34	MS2	11.9964	10.653	16.463	5101	Rheb_IISc_IG.raw	F1	2.26	1
TRUE	High	Sequest HT (A2)	Unambiguous	ALEEANADLEVK		6	P02533; P08779	P02533; K7ERE3; K7EMD9; P19012; P13646; P08779	0	2	0.4027	0	1	1	651.333	1301.66	1301.66	-0.44	-0.00029	HCD (High Energy Collision Dissociation)	34	MS2	0	143.453	22.5496	6603	Rheb_IISc_IG.raw	F1	2.26	2
TRUE	High	Sequest HT (A2)	Unambiguous	ALAESWNAAFLESSAK		2	Q15382	C9J931; Q15382	0	2	0.4756	0	1	1	847.923	1694.84	1694.84	0.65	0.00055	HCD (High Energy Collision Dissociation)	34	MS2	0	19.845	40.1913	13911	Rheb_IISc_IG.raw	F1	2.25	1
TRUE	High	Sequest HT (A2)	Unambiguous	VVKGGSSAkGTALR	K9(Acetyl)	8	A0A7P0T9W6; A0A7P0Z4F1	A0A7P0TAU8; A0A7P0T9W6; A0A7P0Z4F1; A0A7P0Z4D0; A0A7P0Z4F5; A0A7P0T9J0; Q9Y6K5; A0A7P0TAC0	2	2	0.1614	0	1	1	686.895	1372.78	1372.79	-5.95	-0.00409	HCD (High Energy Collision Dissociation)	34	MS2	43.0397	23.892	22.4757	6581	Rheb_IISc_IG.raw	F1	2.23	2
TRUE	High	Sequest HT (A2)	Unambiguous	THNLEPYFESFINNLR		1	P04264	P04264	0	2	0.565	0	1	1	997.493	1993.98	1993.98	0.71	0.00071	HCD (High Energy Collision Dissociation)	34	MS2	23.0354	22.465	51.6261	19975	Rheb_IISc_IG.raw	F1	2.23	1
TRUE	High	Sequest HT (A2)	Unambiguous	LSDTKAAGEVk	K11(Acetyl)	1	Q9BRX2	Q9BRX2	1	2	0.1136	0	1	1	580.809	1160.61	1160.62	-5.03	-0.00292	HCD (High Energy Collision Dissociation)	34	MS2	10.5729	33.303	32.0628	9987	Rheb_IISc_IG.raw	F1	2.2	1
TRUE	High	Sequest HT (A2)	Unambiguous	HGVQELEIELQSQLSK		2	P35527	P35527; K7EQQ3	0	2	0.6119	0	1	1	919.487	1837.97	1837.97	0.98	0.0009	HCD (High Energy Collision Dissociation)	34	MS2	20.7898	52	39.024	13340	Rheb_IISc_IG.raw	F1	2.19	1
TRUE	High	Sequest HT (A2)	Unambiguous	YEELQVTVGR		1	P35908	P35908	0	2	0.3687	0	1	1	597.312	1193.62	1193.62	0.05	3e-05	HCD (High Energy Collision Dissociation)	34	MS2	30.9608	52	25.5541	7216	Rheb_IISc_IG.raw	F1	2.17	1
TRUE	High	Sequest HT (A2)	Unambiguous	SQYEQLAEQNR		2	A0A1B0GVI3	A0A1B0GVI3; P13645	0	2	0.5023	0	1	1	683.323	1365.64	1365.64	-0.45	-0.00031	HCD (High Energy Collision Dissociation)	34	MS2	2.40694	6.08	17.5894	5372	Rheb_IISc_IG.raw	F1	2.15	1
TRUE	High	Sequest HT (A2)	Unambiguous	AQYEDIAQK		1	P04264	P04264	0	2	0.4419	0	1	1	533.264	1065.52	1065.52	0.16	9e-05	HCD (High Energy Collision Dissociation)	34	MS2	19.8999	40.906	15.4006	4758	Rheb_IISc_IG.raw	F1	2.15	1
TRUE	High	Sequest HT (A2)	Unambiguous	GScGIGGGIGGGSSR	C3(Carbamidomethyl)	3	P02533; P08779	P02533; K7ENV3; P08779	0	2	0.5814	0	1	1	639.796	1278.58	1278.59	-0.98	-0.00062	HCD (High Energy Collision Dissociation)	34	MS2	63.7796	150	15.9733	4934	Rheb_IISc_IG.raw	F1	2.15	2
TRUE	High	Sequest HT (A2)	Unambiguous	ENQTAVDVFR		2	Q15382	C9J931; Q15382	0	2	0.5981	0	1	1	589.796	1178.58	1178.58	3.19	0.00188	HCD (High Energy Collision Dissociation)	34	MS2	68.1111	16.676	27.6227	7917	Rheb_IISc_IG.raw	F1	2.14	1
TRUE	High	Sequest HT (A2)	Unambiguous	ENQTAVDVFR		2	Q15382	C9J931; Q15382	0	2	0.5748	0	1	1	589.798	1178.59	1178.58	7.02	0.00414	HCD (High Energy Collision Dissociation)	34	MS2	0	86.402	52.2461	20319	Rheb_IISc_IG.raw	F1	2.14	1
TRUE	High	Sequest HT (A2)	Unambiguous	GPAVEIAkLDK	K8(Acetyl)	3	Q9UI46	Q9UI46; H0Y6V0; A0A087WWV9	1	2	0.0701	0	1	1	591.846	1182.68	1182.67	9.22	0.00545	HCD (High Energy Collision Dissociation)	34	MS2	12.3516	150	24.2912	6929	Rheb_IISc_IG.raw	F1	2.14	1
TRUE	High	Sequest HT (A2)	Unambiguous	ENQTAVDVFR		2	Q15382	C9J931; Q15382	0	2	0.5877	0	1	1	589.798	1178.59	1178.58	7.02	0.00414	HCD (High Energy Collision Dissociation)	34	MS2	44.124	150	55.4346	22115	Rheb_IISc_IG.raw	F1	2.11	1
TRUE	High	Sequest HT (A2)	Unambiguous	NmQDmVEDYR	M2(Oxidation); M5(Oxidation)	1	P04264	P04264	0	2	0.8286	0	1	1	666.764	1332.52	1332.52	0.72	0.00048	HCD (High Energy Collision Dissociation)	34	MS2	37.8749	150	15.7058	4842	Rheb_IISc_IG.raw	F1	2.1	1
TRUE	High	Sequest HT (A2)	Unambiguous	ENQTAVDVFR		2	Q15382	C9J931; Q15382	0	2	0.5694	0	1	1	589.797	1178.59	1178.58	4.95	0.00292	HCD (High Energy Collision Dissociation)	34	MS2	48.9224	73.414	47.6945	17927	Rheb_IISc_IG.raw	F1	2.09	1
TRUE	High	Sequest HT (A2)	Unambiguous	RPSELPKDIK		1	Q75T13	Q75T13	1	2	0.125	0	1	1	591.846	1182.68	1182.68	-0.28	-0.00017	HCD (High Energy Collision Dissociation)	34	MS2	0	1.018	23.6208	6808	Rheb_IISc_IG.raw	F1	2.08	1
TRUE	High	Sequest HT (A2)	Unambiguous	EkELLIDK	K2(Ub-amide)	2	Q6P2H3	Q6P2H3; H7BZW2	1	2	0.0769	0	1	1	592.346	1183.69	1183.68	4.14	0.00245	HCD (High Energy Collision Dissociation)	34	MS2	0	52.264	25.0678	7076	Rheb_IISc_IG.raw	F1	2.08	1
TRUE	High	Sequest HT (A2)	Unambiguous	TAAENEFVTLK		4	P04259	P04259; P02538; P48668; P12035	0	2	0.5024	0	1	1	611.819	1222.63	1222.63	0.1	6e-05	HCD (High Energy Collision Dissociation)	34	MS2	37.0433	52	27.5343	7877	Rheb_IISc_IG.raw	F1	2.07	1
TRUE	High	Sequest HT (A2)	Unambiguous	EVSTKFQLFQkPANFEQR	K11(Acetyl)	1	P46939	P46939	1	2	0.0243	0	1	1	1120.07	2239.13	2239.15	-7.16	-0.00801	HCD (High Energy Collision Dissociation)	34	MS2	16.0598	168.59	35.3372	11503	Rheb_IISc_IG.raw	F1	2.06	1
TRUE	High	Sequest HT (A2)	Unambiguous	TNAENEFVTIK		1	P04264	P04264	0	2	0.4854	0	1	1	633.323	1265.64	1265.64	0.62	0.00039	HCD (High Energy Collision Dissociation)	34	MS2	0	19.74	26.6999	7554	Rheb_IISc_IG.raw	F1	2.06	1
TRUE	High	Sequest HT (A2)	Unambiguous	ENQTAVDVFR		2	Q15382	C9J931; Q15382	0	2	0.534	0	1	1	589.797	1178.59	1178.58	6.51	0.00383	HCD (High Energy Collision Dissociation)	34	MS2	52.0755	75.8	51.1198	19692	Rheb_IISc_IG.raw	F1	2.06	1
TRUE	High	Sequest HT (A2)	Unambiguous	IAQLkSGR	K5(Acetyl)	1	Q8NBL3	Q8NBL3	1	2	0.1854	0	1	1	457.778	914.549	914.542	8.35	0.00382	HCD (High Energy Collision Dissociation)	34	MS2	34.6547	13.268	22.6822	6632	Rheb_IISc_IG.raw	F1	2.05	1
TRUE	High	Sequest HT (A2)	Unambiguous	ALAESWNAAFLESSAK		2	Q15382	C9J931; Q15382	0	2	0.4049	0	1	1	847.924	1694.84	1694.84	1.01	0.00085	HCD (High Energy Collision Dissociation)	34	MS2	57.0691	52	54.0841	21350	Rheb_IISc_IG.raw	F1	2.05	1
TRUE	High	Sequest HT (A2)	Selected	YERIFTLLK		3	G5E9X1	G5E9X1; B3KQH5; Q9UL03	1	2	0.0197	0	1	1	591.846	1182.68	1182.69	-3.58	-0.00212	HCD (High Energy Collision Dissociation)	34	MS2	0	152.623	25.1784	7104	Rheb_IISc_IG.raw	F1	2.03	1
TRUE	High	Sequest HT (A2)	Unambiguous	NVQDAIADAEQR		1	P35908	P35908	0	2	0.4926	0	1	1	665.323	1329.64	1329.64	-0.83	-0.00055	HCD (High Energy Collision Dissociation)	34	MS2	0	14.465	23.4025	6775	Rheb_IISc_IG.raw	F1	2.03	1
TRUE	High	Sequest HT (A2)	Unambiguous	kSAEGAmDLLR	K1(Acetyl); M7(Oxidation)	2	Q86VL0	Q86VL0; Q15560	1	2	0.4455	0	1	1	624.814	1248.62	1248.63	-2.91	-0.00182	HCD (High Energy Collision Dissociation)	34	MS2	0	50.233	18.7239	5800	Rheb_IISc_IG.raw	F1	2.02	1
TRUE	High	Sequest HT (A2)	Unambiguous	ELMQLEKELVER		3	G3V5X4	G3V5X4; Q8WXH0; A0A0C4DGK3	1	2	0.1095	0	1	1	758.906	1516.8	1516.8	0.59	0.00045	HCD (High Energy Collision Dissociation)	34	MS2	3.44658	1.842	48.6063	18419	Rheb_IISc_IG.raw	F1	2.01	1
TRUE	High	Sequest HT (A2)	Unambiguous	EVSTkFQLFQKPANFEQR	K5(Acetyl)	1	P46939	P46939	1	2		0.0243	2	2	1120.07	2239.13	2239.15	-7.16	-0.00801	HCD (High Energy Collision Dissociation)	34	MS2	16.0598	168.59	35.3372	11503	Rheb_IISc_IG.raw	F1	2.01	1
TRUE	High	Sequest HT (A2)	Unambiguous	VLDELTLTK		2	A0A1B0GVI3	A0A1B0GVI3; P13645	0	2	0.3433	0	1	1	516.302	1031.6	1031.6	-1.17	-0.0006	HCD (High Energy Collision Dissociation)	34	MS2	40.6698	52	28.6621	8384	Rheb_IISc_IG.raw	F1	2.01	1
TRUE	High	Sequest HT (A2)	Unambiguous	KAAGGATPKK		1	P16403	P16403	2	2	0.065	0	1	1	464.786	928.565	928.557	8	0.00371	HCD (High Energy Collision Dissociation)	34	MS2	0	14.038	23.1799	6742	Rheb_IISc_IG.raw	F1	2	1
TRUE	High	Sequest HT (A2)	Rejected	GPAVEIAkLDK	K8(Acetyl)	3	Q9UI46	Q9UI46; H0Y6V0; A0A087WWV9	1	2		0.0197	2	2	591.846	1182.68	1182.67	9.32	0.00551	HCD (High Energy Collision Dissociation)	34	MS2	0	152.623	25.1784	7104	Rheb_IISc_IG.raw	F1	1.99	1
TRUE	High	Sequest HT (A2)	Unambiguous	LKSGSGPVR		1	O75607	O75607	1	2	0.0905	0	1	1	450.771	900.534	900.526	8.98	0.00404	HCD (High Energy Collision Dissociation)	34	MS2	0	1	22.8428	6677	Rheb_IISc_IG.raw	F1	1.99	1
TRUE	High	Sequest HT (A2)	Unambiguous	EIINITPLGSSELkk	K14(Acetyl); K15(Acetyl)	2	Q15051	Q15051; C9JVC4	1	2	0.1005	0	1	1	863.484	1725.96	1725.96	-1.69	-0.00146	HCD (High Energy Collision Dissociation)	34	MS2	0	93.216	22.7511	6651	Rheb_IISc_IG.raw	F1	1.99	1
TRUE	High	Sequest HT (A2)	Selected	NVAVEKQNLERK		5	H0Y860	H0Y860; Q9P246; H7C5C6; A0A1X7SBY3; H7C5A5	2	2	0.0404	0	1	1	714.396	1427.79	1427.8	-7.83	-0.00559	HCD (High Energy Collision Dissociation)	34	MS2	0	52	33.3311	10703	Rheb_IISc_IG.raw	F1	1.98	1
TRUE	High	Sequest HT (A2)	Unambiguous	EKkPEAKK	K3(Acetyl)	6	Q02878	Q02878; U3KQR5; F8VZ45; F8VZA3; F8VU16; F8VWR1	2	2	0.1313	0	1	1	500.295	999.583	999.583	-0.51	-0.00026	HCD (High Energy Collision Dissociation)	34	MS2	13.7145	24.272	26.7831	7579	Rheb_IISc_IG.raw	F1	1.98	1
TRUE	High	Sequest HT (A2)	Unambiguous	QDPESLPFR		4	Q09472; Q92793	I3L466; Q09472; A0A669KB12; Q92793	0	2	0.5025	0	1	1	544.773	1088.54	1088.54	0.84	0.00046	HCD (High Energy Collision Dissociation)	34	MS2	33.3855	38.41	26.9625	7635	Rheb_IISc_IG.raw	F1	1.97	2
TRUE	High	Sequest HT (A2)	Unambiguous	EVSTKFQLFQkPANFEQR	K11(Acetyl)	1	P46939	P46939	1	2	0.0558	0	1	1	1120.07	2239.14	2239.15	-6.61	-0.0074	HCD (High Energy Collision Dissociation)	34	MS2	0	21.159	35.0847	11413	Rheb_IISc_IG.raw	F1	1.97	1
TRUE	High	Sequest HT (A2)	Rejected	RPSELPKDIK		1	Q75T13	Q75T13	1	2	0.0255	0	1	1	591.846	1182.68	1182.68	0.54	0.00032	HCD (High Energy Collision Dissociation)	34	MS2	0	0.074	22.9454	6696	Rheb_IISc_IG.raw	F1	1.96	1
TRUE	High	Sequest HT (A2)	Unambiguous	NKYEDEINKR		10	P04264; P04259; P05787; P13647	F8W0C6; P04264; P04259; P02538; P48668; F8VUG2; F8VP67; F8W1U3; P05787; P13647	2	2	0.3929	0	1	1	654.831	1308.65	1308.65	0.54	0.00035	HCD (High Energy Collision Dissociation)	34	MS2	4.61173	150	13.3754	4143	Rheb_IISc_IG.raw	F1	1.96	4
TRUE	High	Sequest HT (A2)	Rejected	RSMAHILKAR		2	Q9NYY3	Q9NYY3; A0A087WUH9	2	2		0.0443	3	3	591.846	1182.68	1182.69	-4.16	-0.00246	HCD (High Energy Collision Dissociation)	34	MS2	0	152.623	25.1784	7104	Rheb_IISc_IG.raw	F1	1.94	1
TRUE	High	Sequest HT (A2)	Unambiguous	TNAENEFVTIK		1	P04264	P04264	0	2	0.4922	0	1	1	633.323	1265.64	1265.64	0.62	0.00039	HCD (High Energy Collision Dissociation)	34	MS2	0	11.114	26.027	7380	Rheb_IISc_IG.raw	F1	1.93	1
TRUE	High	Sequest HT (A2)	Unambiguous	VkTSLPR	K2(Acetyl)	1	P36956	P36956	1	2	0.1192	0	1	1	421.758	842.509	842.509	-0.12	-5e-05	HCD (High Energy Collision Dissociation)	34	MS2	45.9609	0.036	19.6231	6038	Rheb_IISc_IG.raw	F1	1.93	1
TRUE	High	Sequest HT (A2)	Unambiguous	KLEFSPQTLccYGK	C10(Carbamidomethyl); C11(Carbamidomethyl)	2	Q09472	Q09472; A0A669KB12	1	2	0.4508	0	1	1	865.917	1730.83	1730.82	1.54	0.00133	HCD (High Energy Collision Dissociation)	34	MS2	20.8697	52	31.6834	9782	Rheb_IISc_IG.raw	F1	1.93	1
TRUE	High	Sequest HT (A2)	Unambiguous	IAILGYR		2	Q15382	F8WBL3; Q15382	0	2	0.1606	0	1	1	403.25	805.493	805.493	-0.33	-0.00013	HCD (High Energy Collision Dissociation)	34	MS2	2.65169	0.292	29.7768	8852	Rheb_IISc_IG.raw	F1	1.93	1
TRUE	High	Sequest HT (A2)	Unambiguous	ENQTAVDVFR		2	Q15382	C9J931; Q15382	0	2	0.6425	0	1	1	589.798	1178.59	1178.58	7.44	0.00438	HCD (High Energy Collision Dissociation)	34	MS2	0	76.353	54.6775	21694	Rheb_IISc_IG.raw	F1	1.93	1
TRUE	High	Sequest HT (A2)	Unambiguous	AEAESLYQSK		1	P04264	P04264	0	2	0.4792	0	1	1	563.275	1125.54	1125.54	0.69	0.00039	HCD (High Energy Collision Dissociation)	34	MS2	0	52	15.4795	4776	Rheb_IISc_IG.raw	F1	1.92	1
TRUE	High	Sequest HT (A2)	Unambiguous	EIETYHNLLEGGQEDFESSGAGK		2	P35527	P35527; K7EQQ3	0	2	0.4635	0	1	1	1255.57	2510.13	2510.13	-0.34	-0.00043	HCD (High Energy Collision Dissociation)	34	MS2	0	52	32.3173	10139	Rheb_IISc_IG.raw	F1	1.92	1
TRUE	High	Sequest HT (A2)	Unambiguous	SGGGFSSGSAGIINYQR		1	P04264	P04264	0	2	0.5079	0	1	1	829.399	1657.79	1657.79	-1.24	-0.00103	HCD (High Energy Collision Dissociation)	34	MS2	56.0006	71.333	27.8833	8031	Rheb_IISc_IG.raw	F1	1.91	1
TRUE	High	Sequest HT (A2)	Selected	QKTQIPLQAR		4	E9PMH5	E9PMH5; E9PIW1; E9PI77; Q13490	1	2		0.0255	2	2	591.846	1182.68	1182.7	-8.96	-0.0053	HCD (High Energy Collision Dissociation)	34	MS2	0	0.074	22.9454	6696	Rheb_IISc_IG.raw	F1	1.91	1
TRUE	High	Sequest HT (A2)	Unambiguous	EIHTVPDMGK		6	A6PVN6; Q68CR8	A6PVN6; Q68CR8; Q15257; A6PVN5; A0A804CD06; Q5T949	0	2	0.3053	0	1	1	563.786	1126.56	1126.56	7.11	0.00401	HCD (High Energy Collision Dissociation)	34	MS2	10.7619	4.449	18.8471	5852	Rheb_IISc_IG.raw	F1	1.9	2
TRUE	High	Sequest HT (A2)	Unambiguous	VkTSLPR	K2(Acetyl)	1	P36956	P36956	1	2	0.0947	0	1	1	421.758	842.509	842.509	-0.27	-0.00011	HCD (High Energy Collision Dissociation)	34	MS2	38.7007	0.043	20.2955	6157	Rheb_IISc_IG.raw	F1	1.9	1
TRUE	High	Sequest HT (A2)	Rejected	STKRAIEPcLPR	C9(Carbamidomethyl)	1		P54826	2	2		0.0404	2	2	714.396	1427.79	1427.78	4.61	0.00329	HCD (High Energy Collision Dissociation)	34	MS2	0	52	33.3311	10703	Rheb_IISc_IG.raw	F1	1.9	0
TRUE	Medium	Sequest HT (A2)	Unambiguous	KAAPVLEAPPQQEQLSHTkLSAEDTWk	K19(Ub-amide); K27(Ub-amide)	1	D6RB06	D6RB06	2	5	0.2046	0	1	1	679.761	3394.77	3394.78	-0.32	-0.00022	HCD (High Energy Collision Dissociation)	34	MS2	57.1051	52	54.8208	21774	Rheb_IISc_IG.raw	F1	2.59	1
TRUE	Medium	Sequest HT (A2)	Unambiguous	VFYQHPNLMRVLGmHETVMEVMVNVLGTEKSQIAFPk	M14(Oxidation); K37(Ub-amide)	4	A0A0X1KG73	A0A0X1KG73; A0A087X080; A0A0U1RRH1; Q15413	2	6	0.1206	0	1	1	748.394	4485.33	4485.28	9.48	0.00709	HCD (High Energy Collision Dissociation)	34	MS2	51.2568	126.995	51.0344	19647	Rheb_IISc_IG.raw	F1	2.57	1
TRUE	Medium	Sequest HT (A2)	Unambiguous	IYGADDIELLPEAQHkAEVYTKQGFGNLPIcMAk	K16(Ub-amide); C31(Carbamidomethyl); K34(Acetyl)	4	V9GZ78	V9GZ78; F5H2F4; V9GYY3; P11586	2	4	0.0156	0	1	1	1015.26	4058.01	4058.03	-4.3	-0.00436	HCD (High Energy Collision Dissociation)	34	MS2	17.0129	144.557	51.9951	20188	Rheb_IISc_IG.raw	F1	2.56	1
TRUE	Medium	Sequest HT (A2)	Unambiguous	QmLGLQPAADFTAGHNEPVANGSHkA	M2(Oxidation); K25(Acetyl)	1	Q9NP78	Q9NP78	1	5	0.1133	0	1	1	544.661	2719.28	2719.29	-4.46	-0.00242	HCD (High Energy Collision Dissociation)	34	MS2	60.9146	7.183	32.2879	10120	Rheb_IISc_IG.raw	F1	2.56	1
TRUE	Medium	Sequest HT (A2)	Unambiguous	kFFTQcDILPKPFcQLEITLMGKQGSNK	K1(Ub-amide); C6(Carbamidomethyl); C14(Carbamidomethyl)	1	Q93034	Q93034	2	4	0.0859	0	1	1	881.951	3524.78	3524.8	-4.55	-0.00401	HCD (High Energy Collision Dissociation)	34	MS2	18.0356	52	52.9443	20731	Rheb_IISc_IG.raw	F1	2.56	1
TRUE	Medium	Sequest HT (A2)	Selected	YRPSVDcHEKPLNLSVGALHNcPAISLSk	C7(Carbamidomethyl); C22(Carbamidomethyl); K29(Acetyl)	1	O75362	O75362	0	5		0.0192	2	2	661.732	3304.63	3304.66	-8.32	-0.0055	HCD (High Energy Collision Dissociation)	34	MS2	27.7634	35.603	35.8038	11733	Rheb_IISc_IG.raw	F1	2.56	1
TRUE	Medium	Sequest HT (A2)	Unambiguous	HLTSLNLVQNNFSPKGmmkLcSAFAcPTSNLQIIGLWK	M17(Oxidation); M18(Oxidation); K19(Ub-amide); C21(Carbamidomethyl); C26(Carbamidomethyl)	1	P59047	P59047	2	5	0.0039	0	1	1	910.27	4547.32	4547.29	5.84	0.00531	HCD (High Energy Collision Dissociation)	34	MS2	34.284	28.85	53.3392	20939	Rheb_IISc_IG.raw	F1	2.55	1
TRUE	Medium	Sequest HT (A2)	Unambiguous	McLDVFKEIIHkGHVVTEETFSFLLmGcIQDk	C2(Carbamidomethyl); K12(Acetyl); M26(Oxidation); C28(Carbamidomethyl); K32(Acetyl)	2	G3V325	G3V325; O75127	2	4	0.3031	0	1	1	981.977	3924.89	3924.9	-4.75	-0.00466	HCD (High Energy Collision Dissociation)	34	MS2	20.1283	52	41.439	14561	Rheb_IISc_IG.raw	F1	2.54	1
TRUE	Medium	Sequest HT (A2)	Unambiguous	HLTSLNLVQNNFSPkGmmKLcSAFAcPTSNLQIIGLWK	K15(Ub-amide); M17(Oxidation); M18(Oxidation); C21(Carbamidomethyl); C26(Carbamidomethyl)	1	P59047	P59047	2	5		0.0039	2	2	910.27	4547.32	4547.29	5.84	0.00531	HCD (High Energy Collision Dissociation)	34	MS2	34.284	28.85	53.3392	20939	Rheb_IISc_IG.raw	F1	2.54	1
TRUE	Medium	Sequest HT (A2)	Unambiguous	TmVVSGAAGAcGSVAGQIGHFLGcSR	M2(Oxidation); C11(Carbamidomethyl); C24(Carbamidomethyl)	2	Q8N8N7	Q8N8N7; G3V2R9	0	4	0.2402	0	1	1	642.301	2566.18	2566.2	-5.32	-0.00341	HCD (High Energy Collision Dissociation)	34	MS2	82.8338	9.756	35.5565	11603	Rheb_IISc_IG.raw	F1	2.54	1
TRUE	Medium	Sequest HT (A2)	Unambiguous	LVYQNIFTAMQAmIRAMETLkILYK	M13(Oxidation); K21(Acetyl)	1	P29992	P29992	2	4	0.0949	0	1	1	762.657	3047.61	3047.61	-2.04	-0.00156	HCD (High Energy Collision Dissociation)	34	MS2	6.61545	43.069	46.4283	17216	Rheb_IISc_IG.raw	F1	2.53	1
TRUE	Medium	Sequest HT (A2)	Unambiguous	TMQIGESLPkILYDPLPIIWLKPGESAMFLHQDIYVcPVYK	K10(Ub-amide); C37(Carbamidomethyl)	2	A0A8I5KSE2	A0A8I5KSE2; Q8TD57	1	6	0.2332	0	1	1	834.105	4999.6	4999.61	-2.49	-0.00207	HCD (High Energy Collision Dissociation)	34	MS2	30.4272	134.918	54.5454	21616	Rheb_IISc_IG.raw	F1	2.53	1
TRUE	Medium	Sequest HT (A2)	Unambiguous	EAVLYVDSQEAALkESGDVLLSGAEIFAELGEVIkGVKPAH	K14(Acetyl); K35(Ub-amide)	1	I3L325	I3L325	2	5	0.2134	0	1	1	904.88	4520.37	4520.37	0.81	0.00073	HCD (High Energy Collision Dissociation)	34	MS2	35.1358	14.194	52.9636	20741	Rheb_IISc_IG.raw	F1	2.53	1
TRUE	Medium	Sequest HT (A2)	Unambiguous	IYGADDIELLPEAQHKAEVYTkQGFGNLPIcMAk	K22(Ub-amide); C31(Carbamidomethyl); K34(Acetyl)	4	V9GZ78	V9GZ78; F5H2F4; V9GYY3; P11586	2	4		0.0156	2	2	1015.26	4058.01	4058.03	-4.3	-0.00436	HCD (High Energy Collision Dissociation)	34	MS2	17.0129	144.557	51.9951	20188	Rheb_IISc_IG.raw	F1	2.52	1
TRUE	Medium	Sequest HT (A2)	Unambiguous	EPGQQYSRPQGAVGGLEPGNAQQPNVHAFTPLQLQELERIFQR		1	Q9BQY4	Q9BQY4	1	5	0.1746	0	1	1	957.889	4785.42	4785.42	-1.74	-0.00167	HCD (High Energy Collision Dissociation)	34	MS2	64.874	52	55.8314	22325	Rheb_IISc_IG.raw	F1	2.52	1
TRUE	Medium	Sequest HT (A2)	Unambiguous	VGDIHILEVTNNLEHkSTFSISNFLNKSR	K16(Ub-amide)	1	O15062	O15062	2	4	0.1032	0	1	1	877.961	3508.82	3508.84	-5.27	-0.00462	HCD (High Energy Collision Dissociation)	34	MS2	59.4748	45.33	42.4269	15077	Rheb_IISc_IG.raw	F1	2.52	1
TRUE	Medium	Sequest HT (A2)	Unambiguous	LkTmTDTYLLNLAVADILFLLTLPFWAYSAAKSWVFGVHFcK	K2(Acetyl); M4(Oxidation); C41(Carbamidomethyl)	3	J3KTN5	J3KTN5; P32248; J3KSS9	2	6	0.2789	0	1	1	821.266	4922.56	4922.57	-2.2	-0.0018	HCD (High Energy Collision Dissociation)	34	MS2	49.3197	52	54.3234	21487	Rheb_IISc_IG.raw	F1	2.51	1
TRUE	Medium	Sequest HT (A2)	Unambiguous	GLLGRHAMLGTGLWGGGLmVLTAAILISLmGWR	M19(Oxidation); M30(Oxidation)	2	C9JCD5	Q96DZ7; C9JCD5	1	4	0.1076	0	1	1	864.216	3453.84	3453.87	-7.87	-0.00679	HCD (High Energy Collision Dissociation)	34	MS2	81.1162	19.068	49.1328	18648	Rheb_IISc_IG.raw	F1	2.51	1
TRUE	Medium	Sequest HT (A2)	Unambiguous	MDPAEEDTNVYTEKHSDSLFkR	K21(Ub-amide)	5	E7ESK6	E7ESK6; E9PBI9; P34741; E5RJB8; E5RHU3	2	5	0.132	0	1	1	562.467	2808.31	2808.3	1.92	0.00108	HCD (High Energy Collision Dissociation)	34	MS2	0	0.901	32.7224	10379	Rheb_IISc_IG.raw	F1	2.5	1
TRUE	Medium	Sequest HT (A2)	Unambiguous	GDTAEILGSGAGIAcGSHVTYNmGLVLDPSLDTLPLAGPPITVTLFGK	C15(Carbamidomethyl); M23(Oxidation)	1	Q9BX95	Q9BX95	0	5	0.252	0	1	1	963.294	4812.44	4812.45	-1.04	-0.001	HCD (High Energy Collision Dissociation)	34	MS2	53.8364	86.853	57.9171	23412	Rheb_IISc_IG.raw	F1	2.5	1
TRUE	Medium	Sequest HT (A2)	Unambiguous	GMFVPScSGcRTPQIEQAVGIVGAVIMPHNMYLHSALVK	C7(Carbamidomethyl); C10(Carbamidomethyl)	4	A0A2R8Y5Q7	A0A2R8Y5Q7; P49281; F8W1P7; A0A2R8YD71	1	5	0.216	0	1	1	851.829	4255.11	4255.11	0.73	0.00062	HCD (High Energy Collision Dissociation)	34	MS2	20.8688	52	52.4438	20439	Rheb_IISc_IG.raw	F1	2.5	1
TRUE	Medium	Sequest HT (A2)	Unambiguous	kNILLVPIAFTSDHIETLYELDIEYSQVLAkEcGVENIR	K1(Ub-amide); K31(Acetyl); C33(Carbamidomethyl)	3	P22830	P22830; A0A499FJN5; K7EJX5	2	5	0.144	0	1	1	955.101	4771.48	4771.48	-0.56	-0.00053	HCD (High Energy Collision Dissociation)	34	MS2	75.9866	52	57.4834	23193	Rheb_IISc_IG.raw	F1	2.5	1
TRUE	Medium	Sequest HT (A2)	Unambiguous	NLNGKSYSMIVNNLLkPISVEGSSkk	K16(Ub-amide); K25(Acetyl); K26(Acetyl)	1	Q9HB71	Q9HB71	2	4	0.1084	0	1	1	775.923	3100.67	3100.66	4.12	0.00319	HCD (High Energy Collision Dissociation)	34	MS2	9.14015	43.877	44.7598	16308	Rheb_IISc_IG.raw	F1	2.49	1
TRUE	Medium	Sequest HT (A2)	Selected	VDVYTTHSPAGTSVQNmLHWSQAVkFQkFQAFDWGSSAK	M17(Oxidation); K25(Acetyl); K28(Acetyl)	2	A0A0A0MT32	A0A0A0MT32; P38571	2	5	0.0321	0	1	1	897.64	4484.17	4484.14	7.15	0.00641	HCD (High Energy Collision Dissociation)	34	MS2	98.7305	12.676	51.8554	20110	Rheb_IISc_IG.raw	F1	2.49	1
TRUE	Medium	Sequest HT (A2)	Unambiguous	NImINLmDILEVDTkkQSLALSSR	M3(Oxidation); M7(Oxidation); K15(Ub-amide); K16(Acetyl)	1	A0A3B3ISR5	A0A3B3ISR5	2	4	0.0522	0	1	1	751.397	3002.57	3002.58	-3.56	-0.00268	HCD (High Energy Collision Dissociation)	34	MS2	11.0327	51.018	46.4694	17239	Rheb_IISc_IG.raw	F1	2.49	1
TRUE	Medium	Sequest HT (A2)	Unambiguous	VKGFGGAmTDAAALNILALSPPAQNLLLkSYFSEEGIGYNIIR	M8(Oxidation); K29(Acetyl)	3	A0A0G2JLB3	A0A0G2JLB3; P04062; A0A0G2JNZ5	2	6	0.1855	0	1	1	764.402	4581.37	4581.41	-6.86	-0.00524	HCD (High Energy Collision Dissociation)	34	MS2	3.4814	150	55.8185	22316	Rheb_IISc_IG.raw	F1	2.48	1
TRUE	Medium	Sequest HT (A2)	Selected	DVDWFLLGSPIEkLckHIPLYk	K13(Acetyl); C15(Carbamidomethyl); K16(Ub-amide); K22(Ub-amide)	2	E5RHQ8	E5RHQ8; Q86XP6	2	4	0.0202	0	1	1	777.165	3105.64	3105.66	-7.34	-0.0057	HCD (High Energy Collision Dissociation)	34	MS2	12.6538	52	44.9309	16395	Rheb_IISc_IG.raw	F1	2.48	1
TRUE	Medium	Sequest HT (A2)	Selected	DATDPVYkTVTSSTEKGLIVYcVTSPK	K8(Acetyl); C22(Carbamidomethyl)	3	Q8TEU7	A0A5F9ZHG7; Q8TEU7; E9PCH4	2	4	0.0486	0	1	1	751.13	3001.5	3001.51	-3.73	-0.0028	HCD (High Energy Collision Dissociation)	34	MS2	54.088	52	39.2906	13498	Rheb_IISc_IG.raw	F1	2.47	1
TRUE	Medium	Sequest HT (A2)	Unambiguous	AEPEPGPGPASAPAPGLGSEENAmVAMDLGSPSLPkk	M24(Oxidation); K36(Acetyl); K37(Ub-amide)	2	A0A669KBG4	A0A669KBG4; A0A669KBH9	1	4	0.1255	0	1	1	953.47	3810.86	3810.84	3.65	0.00348	HCD (High Energy Collision Dissociation)	34	MS2	32.6032	52	40.9812	14337	Rheb_IISc_IG.raw	F1	2.47	1
TRUE	Medium	Sequest HT (A2)	Unambiguous	AAQQTPDmTGPSSkQAKVTYScIYcNK	M8(Oxidation); K14(Ub-amide); C22(Carbamidomethyl); C25(Carbamidomethyl)	3	J3KTI4	J3KTI4; Q96K83; H7BYU6	2	4	0.1789	0	1	1	812.383	3246.51	3246.51	0.28	0.00023	HCD (High Energy Collision Dissociation)	34	MS2	64.5077	52	46.7495	17394	Rheb_IISc_IG.raw	F1	2.46	1
TRUE	Medium	Sequest HT (A2)	Unambiguous	TIFIIFMLAVAcASLLLNMLEIYHLGWkK	C12(Carbamidomethyl); K28(Acetyl)	1	Q9Y6H8	Q9Y6H8	1	4	0.0204	0	1	1	863.467	3450.85	3450.88	-8.5	-0.00733	HCD (High Energy Collision Dissociation)	34	MS2	44.8212	13.245	49.3997	18779	Rheb_IISc_IG.raw	F1	2.45	1
TRUE	Medium	Sequest HT (A2)	Unambiguous	DITYEYKYPEGSSEERQVmDHAFLLLSSER	M19(Oxidation)	1	P49221	P49221	2	5	0.2408	0	1	1	722.549	3608.71	3608.68	7.99	0.00577	HCD (High Energy Collision Dissociation)	34	MS2	9.83657	52	41.8363	14784	Rheb_IISc_IG.raw	F1	2.45	1
TRUE	Medium	Sequest HT (A2)	Rejected	VVVEELLAKGAcVLAVDENGHTPALAcAPNk	C12(Carbamidomethyl); C27(Carbamidomethyl); K31(Ub-amide)	1	A0A2R8Y7Y4	A0A2R8Y7Y4	1	5	0.0163	0	1	1	689.161	3441.77	3441.77	-0.14	-0.0001	HCD (High Energy Collision Dissociation)	34	MS2	20.1578	77.492	47.9431	18065	Rheb_IISc_IG.raw	F1	2.45	1
TRUE	Medium	Sequest HT (A2)	Unambiguous	EIFSKGFLNQESSGIPSSLETREALVQYVTMVIFTcSAk	C36(Carbamidomethyl); K39(Ub-amide)	2	I3L1D5	I3L1D5; O15296	2	5	0.0898	0	1	1	913.471	4563.32	4563.3	4.89	0.00447	HCD (High Energy Collision Dissociation)	34	MS2	66.0849	36.835	53.386	20965	Rheb_IISc_IG.raw	F1	2.45	1
TRUE	Medium	Sequest HT (A2)	Unambiguous	DLSQMTSITQNDIISTLQSLNMVkYWKGQHVIcVTPk	K24(Acetyl); C33(Carbamidomethyl); K37(Ub-amide)	1	Q9H7Z6	Q9H7Z6	2	5	0.0123	0	1	1	903.868	4515.31	4515.3	2.9	0.00262	HCD (High Energy Collision Dissociation)	34	MS2	57.324	36.673	57.8089	23357	Rheb_IISc_IG.raw	F1	2.44	1
TRUE	Medium	Sequest HT (A2)	Rejected	EVVEYMVQHFKPQIFGDRKPVYDGKK		2	Q9UL18	Q9UL18; A0A6I8PTZ8	2	4	0	0	1	1	785.163	3137.63	3137.62	2.28	0.00179	HCD (High Energy Collision Dissociation)	34	MS2	40.3495	11.358	50.6825	19456	Rheb_IISc_IG.raw	F1	2.44	1
TRUE	Medium	Sequest HT (A2)	Unambiguous	IkAHLGKGAPLcDWNVWTALETYLQVLSR	K2(Acetyl); C12(Carbamidomethyl)	1	Q8N1I1	Q8N1I1	2	4	0.0861	0	1	1	846.197	3381.77	3381.78	-3.43	-0.0029	HCD (High Energy Collision Dissociation)	34	MS2	46.8449	13.706	47.2119	17656	Rheb_IISc_IG.raw	F1	2.44	1
TRUE	Medium	Sequest HT (A2)	Unambiguous	mRmLSScckMTDIMTEGITIVEDINK	N-Term(Prot)(Acetyl); M3(Oxidation); C7(Carbamidomethyl); C8(Carbamidomethyl); K9(Ub-amide)	1	A0A0D9SEP9	A0A0D9SEP9	2	5	0.2131	0	1	1	666.917	3330.56	3330.55	3.85	0.00256	HCD (High Energy Collision Dissociation)	34	MS2	21.7838	41.994	36.8479	12277	Rheb_IISc_IG.raw	F1	2.44	1
TRUE	Medium	Sequest HT (A2)	Selected	HLQDLFAPLVVRYVDLMESSIAQSIHR		3	F1T0E5	F1T0E5; H7C4T6; Q9ULU8	1	4		0	2	2	785.163	3137.63	3137.66	-8.03	-0.0063	HCD (High Energy Collision Dissociation)	34	MS2	40.3495	11.358	50.6825	19456	Rheb_IISc_IG.raw	F1	2.44	1
TRUE	Medium	Sequest HT (A2)	Unambiguous	SFDEMEQSLLILSETKAALVSTmSLWkQQMYTIAk	M23(Oxidation); K27(Ub-amide); K35(Acetyl)	2	Q8WWZ7	Q8WWZ7; K7EPM3	2	5	0.0658	0	1	1	855.829	4275.11	4275.15	-8.63	-0.00738	HCD (High Energy Collision Dissociation)	34	MS2	38.2175	47.772	53.2918	20916	Rheb_IISc_IG.raw	F1	2.43	1
TRUE	Medium	Sequest HT (A2)	Unambiguous	KNEKPPKPSLHAWPSSVVEAESNVTLKcQAHSQNVTFVLR	C28(Carbamidomethyl)	3	G8JLN4	G8JLN4; Q6UX27; A0A2R8Y636	2	5	0.2634	0	1	1	903.467	4513.31	4513.34	-7.57	-0.00683	HCD (High Energy Collision Dissociation)	34	MS2	82.7044	38.928	55.2208	21997	Rheb_IISc_IG.raw	F1	2.43	1
TRUE	Medium	Sequest HT (A2)	Unambiguous	ENYEKDEDFLSSTRNTNILPTEEEGYPLLSAEIEEIEDAQk	K41(Acetyl)	2	O75970	O75970; F5H1U9	2	5	0.177	0	1	1	961.06	4801.27	4801.24	6.84	0.00657	HCD (High Energy Collision Dissociation)	34	MS2	9.71206	27.543	44.1633	15983	Rheb_IISc_IG.raw	F1	2.43	1
TRUE	Medium	Sequest HT (A2)	Unambiguous	kPVPPSEGkSRLSPAGEmkPMPLSEGK	K1(Ub-amide); K9(Ub-amide); M18(Oxidation); K19(Ub-amide)	3	Q9BXK5	Q9BXK5; A0A087WTL4; A0A087WX97	2	4	0.0247	0	1	1	860.455	3438.8	3438.81	-4	-0.00344	HCD (High Energy Collision Dissociation)	34	MS2	43.619	52	46.2767	17126	Rheb_IISc_IG.raw	F1	2.43	1
TRUE	Medium	Sequest HT (A2)	Unambiguous	QAQILEPkPEPSLEIKPEQDGMEHVGR	K8(Ub-amide)	5	A0A8C8QSB1	A0A8C8QSB1; A0A0C4DG27; C9JCQ9; P50747; A0A6Q8PFK4	0	4	0.1111	0	1	1	813.666	3251.64	3251.66	-6.01	-0.00489	HCD (High Energy Collision Dissociation)	34	MS2	90.4337	63.506	44.9075	16384	Rheb_IISc_IG.raw	F1	2.43	1
TRUE	Medium	Sequest HT (A2)	Rejected	TGIYQVLNGSRLcIkAEmGIQLIVQDK	C13(Carbamidomethyl); K15(Acetyl); M18(Oxidation)	2		Q9UQV4; E7ETP9	2	4		0.0202	2	2	777.165	3105.64	3105.64	-2.22	-0.00172	HCD (High Energy Collision Dissociation)	34	MS2	12.6538	52	44.9309	16395	Rheb_IISc_IG.raw	F1	2.43	0
TRUE	Medium	Sequest HT (A2)	Unambiguous	DFLRTFYTHQELWckAPVkPGASPYG	C14(Carbamidomethyl); K15(Ub-amide); K19(Ub-amide)	1	A0A590UJV8	A0A590UJV8	2	4	0.2686	0	1	1	865.933	3460.71	3460.73	-4.71	-0.00408	HCD (High Energy Collision Dissociation)	34	MS2	19.4793	9.051	48.065	18133	Rheb_IISc_IG.raw	F1	2.42	1
TRUE	Medium	Sequest HT (A2)	Unambiguous	LEEASSWTAIEHSLLkLGEILANLSNPQLRSQAEQcGTLIR	K16(Ub-amide); C36(Carbamidomethyl)	5	A0A0B4J1W0	F5H5K2; B4DDR8; O75448; A0A0B4J1W0; E9PFL1	2	5	0.2149	0	1	1	955.296	4772.45	4772.49	-8.21	-0.00784	HCD (High Energy Collision Dissociation)	34	MS2	23.7068	52	57.6798	23294	Rheb_IISc_IG.raw	F1	2.42	1
TRUE	Medium	Sequest HT (A2)	Unambiguous	DVIPVHYYLIPPPTKTkNGSk	K17(Acetyl); K21(Acetyl)	1	Q5VZU9	Q5VZU9	2	4	0.0909	0	1	1	613.584	2451.31	2451.33	-6.46	-0.00396	HCD (High Energy Collision Dissociation)	34	MS2	54.6016	52	47.1035	17592	Rheb_IISc_IG.raw	F1	2.42	1
TRUE	Medium	Sequest HT (A2)	Unambiguous	VkPLEAcPGTQLQDVKSPAFTQVPQFSGVK	K2(Ub-amide); C7(Carbamidomethyl)	1	C9JG08	C9JG08	1	4	0.2686	0	1	1	863.963	3452.83	3452.81	5.75	0.00497	HCD (High Energy Collision Dissociation)	34	MS2	46.363	42.01	40.8507	14270	Rheb_IISc_IG.raw	F1	2.42	1
TRUE	Medium	Sequest HT (A2)	Rejected	HTGPGILSMANAGPNTNGSQFFIcTAKTEWLDGKHVVFGk	C24(Carbamidomethyl); K40(Ub-amide)	1		P62937	2	5		0.0321	2	2	897.64	4484.17	4484.22	-9.53	-0.00855	HCD (High Energy Collision Dissociation)	34	MS2	98.7305	12.676	51.8554	20110	Rheb_IISc_IG.raw	F1	2.41	0
TRUE	Medium	Sequest HT (A2)	Unambiguous	LmVPGSTAHRALSSkPQHFQVRVk	M2(Oxidation); K15(Ub-amide); K24(Ub-amide)	2	A0AVI2	A0AVI2; A0A286YFD1	2	4	0.1369	0	1	1	771.426	3082.68	3082.68	-0.59	-0.00046	HCD (High Energy Collision Dissociation)	34	MS2	44.225	31.909	43.3623	15541	Rheb_IISc_IG.raw	F1	2.41	1
TRUE	Medium	Sequest HT (A2)	Rejected	DVmLENYKNLVAVDWESHINTKWSAPQQ	M3(Oxidation)	1		K7ERK9	2	5	0.029	0	1	1	667.125	3331.59	3331.61	-3.07	-0.00204	HCD (High Energy Collision Dissociation)	34	MS2	1.35246	44.79	36.989	12347	Rheb_IISc_IG.raw	F1	2.41	0
TRUE	Medium	Sequest HT (A2)	Selected	SRSQGcSEQVLTVLKTVSLLDENNVSSYLSK	C6(Carbamidomethyl)	1	P78527	P78527	2	5		0.0163	2	2	689.161	3441.77	3441.75	6.05	0.00416	HCD (High Energy Collision Dissociation)	34	MS2	20.1578	77.492	47.9431	18065	Rheb_IISc_IG.raw	F1	2.41	1
TRUE	Medium	Sequest HT (A2)	Unambiguous	GIGKLAVIINAFVISFTSDFIPRLVYLYmYSk	M29(Oxidation); K32(Acetyl)	2	E9PNA7	E9PNA7; Q5XXA6	2	5	0.249	0	1	1	740.204	3696.99	3697.01	-5.57	-0.00412	HCD (High Energy Collision Dissociation)	34	MS2	79.1415	5.986	41.011	14353	Rheb_IISc_IG.raw	F1	2.41	1
TRUE	Medium	Sequest HT (A2)	Unambiguous	DLSQMTSITQNDIISTLQSLNMVKYWkGQHVIcVTPk	K27(Acetyl); C33(Carbamidomethyl); K37(Ub-amide)	1	Q9H7Z6	Q9H7Z6	2	5		0.0123	2	2	903.868	4515.31	4515.3	2.9	0.00262	HCD (High Energy Collision Dissociation)	34	MS2	57.324	36.673	57.8089	23357	Rheb_IISc_IG.raw	F1	2.41	1
TRUE	Medium	Sequest HT (A2)	Unambiguous	LIELDQYLDkDHYTLIDQSPVAAILPkEGK	K10(Acetyl); K27(Acetyl)	1	Q9UJA9	Q9UJA9	2	4	0.125	0	1	1	878.222	3509.86	3509.84	6.56	0.00575	HCD (High Energy Collision Dissociation)	34	MS2	34.3309	52	42.8193	15264	Rheb_IISc_IG.raw	F1	2.4	1
TRUE	Medium	Sequest HT (A2)	Unambiguous	TIFIIFMLAVAcASLLLNMLEIYHLGWKk	C12(Carbamidomethyl); K29(Acetyl)	1	Q9Y6H8	Q9Y6H8	1	4		0.0204	2	2	863.467	3450.85	3450.88	-8.5	-0.00733	HCD (High Energy Collision Dissociation)	34	MS2	44.8212	13.245	49.3997	18779	Rheb_IISc_IG.raw	F1	2.4	1
TRUE	Medium	Sequest HT (A2)	Unambiguous	KMPLDDTkLIIHQTLSVLEDIVENISGESTk	K8(Acetyl); K31(Ub-amide)	2	Q96QU8	Q96QU8; I3L0S8	2	5	0.3458	0	1	1	741.792	3704.93	3704.95	-6.19	-0.00459	HCD (High Energy Collision Dissociation)	34	MS2	18.9829	52	54.5946	21646	Rheb_IISc_IG.raw	F1	2.4	1
TRUE	Medium	Sequest HT (A2)	Unambiguous	LRcVLLSNLSSTSHVPEVDPGSAELQkVLQGDLVMNVYR	C3(Carbamidomethyl); K27(Ub-amide)	2	P49327	P49327; A0A0U1RQF0	2	6	0.1542	0	1	1	754.235	4520.37	4520.35	4.65	0.0035	HCD (High Energy Collision Dissociation)	34	MS2	67.4953	74.037	53.1956	20862	Rheb_IISc_IG.raw	F1	2.4	1
TRUE	Medium	Sequest HT (A2)	Unambiguous	TLkPGPGAHSPEkVTLTkPcAPVVTFGIKHSDYMTPLLVDVE	K3(Acetyl); K13(Acetyl); K18(Acetyl); C20(Carbamidomethyl)	1	Q96PU9	Q96PU9	2	6	0.2792	0	1	1	776.902	4656.38	4656.41	-7.08	-0.0055	HCD (High Energy Collision Dissociation)	34	MS2	64.8234	150	51.7137	20028	Rheb_IISc_IG.raw	F1	2.4	1
TRUE	Medium	Sequest HT (A2)	Unambiguous	ITAEIYTLAAmHRPGTGKLTSSSAWkQFTQMKPDASFLFGSk	M11(Oxidation); K26(Acetyl); K42(Ub-amide)	1	P31629	P31629	2	5	0.0583	0	1	1	972.301	4857.48	4857.46	3.01	0.00293	HCD (High Energy Collision Dissociation)	34	MS2	40.4793	52	56.2169	22538	Rheb_IISc_IG.raw	F1	2.4	1
TRUE	Medium	Sequest HT (A2)	Unambiguous	VPGLGKPLTLPPkPEkSSGSEGSSPNWLQALK	K13(Acetyl); K16(Ub-amide)	1	Q9C0C2	Q9C0C2	1	5	0.125	0	1	1	708.393	3537.93	3537.92	4.53	0.00321	HCD (High Energy Collision Dissociation)	34	MS2	0	52	40.9215	14306	Rheb_IISc_IG.raw	F1	2.4	1
TRUE	Medium	Sequest HT (A2)	Unambiguous	DSVSRkGNLPkPPGDLFSLIGLk	K6(Acetyl); K11(Acetyl); K23(Acetyl)	1	Q8N9V2	Q8N9V2	2	4	0.1883	0	1	1	641.854	2564.4	2564.41	-4.73	-0.00303	HCD (High Energy Collision Dissociation)	34	MS2	70.0102	52	39.0007	13327	Rheb_IISc_IG.raw	F1	2.39	1
TRUE	Medium	Sequest HT (A2)	Unambiguous	QKQVTQEAIRQETEITAASMVVVATAK		2	A0A0A0MTS7	Q8WZ42; A0A0A0MTS7	2	4	0.1464	0	1	1	733.389	2930.53	2930.56	-9.54	-0.00699	HCD (High Energy Collision Dissociation)	34	MS2	34.0788	52	47.7467	17958	Rheb_IISc_IG.raw	F1	2.39	1
TRUE	Medium	Sequest HT (A2)	Unambiguous	QATLHLDQAVHAEVALmVLEAYQKYLAQKPYAGILSESmk	M17(Oxidation); M39(Oxidation); K40(Acetyl)	1	Q9HCE0	Q9HCE0	1	4	0.1975	0	1	1	1133.84	4532.32	4532.32	0.66	0.00075	HCD (High Energy Collision Dissociation)	34	MS2	4.29573	6.817	55.0373	21892	Rheb_IISc_IG.raw	F1	2.38	1
TRUE	Medium	Sequest HT (A2)	Selected	NIFFIYFPLcFQFNQTVGTkmIWVAVIGDWLNLIFK	C10(Carbamidomethyl); K20(Acetyl); M21(Oxidation)	2	Q9NQR9	Q9NQR9; C9IYU7	1	5	0.021	0	1	1	889.066	4441.3	4441.3	1.51	0.00134	HCD (High Energy Collision Dissociation)	34	MS2	57.4479	52	51.8813	20122	Rheb_IISc_IG.raw	F1	2.38	1
TRUE	Medium	Sequest HT (A2)	Unambiguous	IQFVcSLckYRTFYEDEmASHLDSK	C5(Carbamidomethyl); C8(Carbamidomethyl); K9(Ub-amide); M18(Oxidation)	3	A0A7P0TAE3	A0A7P0TAE3; Q9ULX6; A0A7P0TAJ5	2	4	0.0798	0	1	1	835.632	3339.51	3339.54	-8.38	-0.007	HCD (High Energy Collision Dissociation)	34	MS2	39.3665	52	53.43	20989	Rheb_IISc_IG.raw	F1	2.38	1
TRUE	Medium	Sequest HT (A2)	Rejected	MFHGIPATPGIGAPGNKPELYEEVKLYKNAR		5	E9PR04	E9PLM9; E9PQR7; E9PR04; E9PM90; Q9UK41	2	4	0.0294	0	1	1	850.199	3397.77	3397.77	-0.05	-5e-05	HCD (High Energy Collision Dissociation)	34	MS2	19.854	52	49.6979	18939	Rheb_IISc_IG.raw	F1	2.38	1
TRUE	Medium	Sequest HT (A2)	Unambiguous	QWDPAScTSLGTDkcEALLGLcQVRGGLPPFSEPSSLVPWPPGR	C7(Carbamidomethyl); K14(Acetyl); C15(Carbamidomethyl); C22(Carbamidomethyl)	1	Q5JUK2	Q5JUK2	2	5	0.1723	0	1	1	973.874	4865.34	4865.35	-1.77	-0.00172	HCD (High Energy Collision Dissociation)	34	MS2	80.1859	111.974	59.6765	24276	Rheb_IISc_IG.raw	F1	2.38	1
TRUE	Medium	Sequest HT (A2)	Unambiguous	EETEELkRFDDPGLMLMGFkPLVLLk	K7(Ub-amide); K20(Ub-amide); K26(Ub-amide)	2	B1AHC9	B1AHC9; P12956	2	5	0.1471	0	1	1	728.198	3636.96	3636.94	5.32	0.00387	HCD (High Energy Collision Dissociation)	34	MS2	26.8862	0.931	46.9812	17521	Rheb_IISc_IG.raw	F1	2.38	1
TRUE	Medium	Sequest HT (A2)	Selected	QLGNLGVLGITAPVQYGGSGLGYLEHVLVMEEISR		6	A0A0A0MT83	A0A0A0MT83; A0A0S2Z4K7; A0A087WVD3; P26440; H7C4G6; H0YN10	0	5	0.021	0	1	1	734.792	3669.93	3669.93	0.24	0.00018	HCD (High Energy Collision Dissociation)	34	MS2	58.5805	52	47.15	17620	Rheb_IISc_IG.raw	F1	2.38	1
TRUE	Medium	Sequest HT (A2)	Unambiguous	DYcTSAkHVINmcLNVIkVSVYLQNWSHVLSYVSK	C3(Carbamidomethyl); K7(Ub-amide); M12(Oxidation); C13(Carbamidomethyl); K18(Ub-amide)	6	Q13098	Q13098; J3KSA5; C9JFE4; A0A096LPJ3; A0A096LP07; A8K070	2	5	0.2532	0	1	1	913.668	4564.31	4564.29	3.85	0.00351	HCD (High Energy Collision Dissociation)	34	MS2	86.5178	14.412	51.9891	20185	Rheb_IISc_IG.raw	F1	2.37	1
TRUE	Medium	Sequest HT (A2)	Unambiguous	kHPVNVDFLGIYIPPTNkFSPk	K1(Acetyl); K18(Acetyl); K22(Ub-amide)	2	P19823	P19823; Q5T985	2	4	0.1308	0	1	1	698.635	2791.52	2791.51	4.53	0.00316	HCD (High Energy Collision Dissociation)	34	MS2	37.7362	52	46.959	17509	Rheb_IISc_IG.raw	F1	2.37	1
TRUE	Medium	Sequest HT (A2)	Unambiguous	kPVPPSEGkSRLSPAGEMkPmPLSEGK	K1(Ub-amide); K9(Ub-amide); K19(Ub-amide); M21(Oxidation)	3	Q9BXK5	Q9BXK5; A0A087WTL4; A0A087WX97	2	4		0.0247	2	2	860.455	3438.8	3438.81	-4	-0.00344	HCD (High Energy Collision Dissociation)	34	MS2	43.619	52	46.2767	17126	Rheb_IISc_IG.raw	F1	2.37	1
TRUE	Medium	Sequest HT (A2)	Unambiguous	KPDLFLcERLDVkAVFQcAVLALK	C7(Carbamidomethyl); K13(Ub-amide); C18(Carbamidomethyl)	2	O94829	O94829; Q5T4X2	2	4	0.1392	0	1	1	758.167	3029.65	3029.66	-2.7	-0.00204	HCD (High Energy Collision Dissociation)	34	MS2	68.3871	52	44.3068	16060	Rheb_IISc_IG.raw	F1	2.37	1
TRUE	Medium	Sequest HT (A2)	Unambiguous	VEmkSKGSQTEEWkPQVIVLPIPVPIFVPVPmHLYcQK	M3(Oxidation); K4(Ub-amide); K14(Acetyl); M32(Oxidation); C36(Carbamidomethyl)	3	Q14202	Q14202; A6NHN7; A6NHB5	2	5	0.0084	0	1	1	941.293	4702.44	4702.47	-7.27	-0.00684	HCD (High Energy Collision Dissociation)	34	MS2	22.817	30.92	54.9698	21855	Rheb_IISc_IG.raw	F1	2.37	1
TRUE	Medium	Sequest HT (A2)	Unambiguous	IHGMTIPVDGDYFTFTRHEPIGVcGQIIPWNFPLLMFAWk	C24(Carbamidomethyl); K40(Ub-amide)	2	H0YMG7	H0YMG7; O94788	1	5	0.2152	0	1	1	980.902	4900.48	4900.45	6.53	0.0064	HCD (High Energy Collision Dissociation)	34	MS2	57.1108	52	55.9782	22401	Rheb_IISc_IG.raw	F1	2.37	1
TRUE	Medium	Sequest HT (A2)	Unambiguous	TSASIGSLcADARmYGVLPWNAFPGkVcGSNLLSIck	C9(Carbamidomethyl); M14(Oxidation); K26(Acetyl); C28(Carbamidomethyl); C36(Carbamidomethyl); K37(Ub-amide)	1	P60201	P60201	2	5	0.1356	0	1	1	851.827	4255.1	4255.07	8.34	0.00709	HCD (High Energy Collision Dissociation)	34	MS2	41.8798	52	53.1618	20844	Rheb_IISc_IG.raw	F1	2.36	1
TRUE	Medium	Sequest HT (A2)	Unambiguous	EPAPFNLYMFKSNNPLSSELDLkNYVTDVK	K23(Acetyl)	3	Q9NT68	Q9NT68; G3V106; F8VNQ3	2	4	0.1695	0	1	1	879.685	3515.72	3515.74	-6.57	-0.00578	HCD (High Energy Collision Dissociation)	34	MS2	61.7984	11.727	47.5412	17838	Rheb_IISc_IG.raw	F1	2.36	1
TRUE	Medium	Sequest HT (A2)	Unambiguous	LISPELANmIQIDSSEFSDHRAQIEk	M9(Oxidation); K26(Ub-amide)	4	H3BPE1	A0A7P0MQR8; H3BPE1; Q9UPN3; H3BQK9	1	4	0.3263	0	1	1	796.648	3183.57	3183.59	-4.88	-0.00388	HCD (High Energy Collision Dissociation)	34	MS2	90.959	52	30.326	9113	Rheb_IISc_IG.raw	F1	2.36	1
TRUE	Medium	Sequest HT (A2)	Unambiguous	IPLSDGNSIPIIGLGTYSEPkSTPkGAcATSVK	K21(Ub-amide); K25(Ub-amide); C28(Carbamidomethyl)	1	P51857	P51857	2	4	0.25	0	1	1	938.505	3751	3750.97	7.11	0.00666	HCD (High Energy Collision Dissociation)	34	MS2	15.2216	49.894	46.9412	17499	Rheb_IISc_IG.raw	F1	2.36	1
TRUE	Medium	Sequest HT (A2)	Unambiguous	NTkTVQHkAISEANQMQPPDLGLPSLQN	K3(Acetyl); K8(Acetyl)	1	E9PJB3	E9PJB3	2	4	0.1017	0	1	1	786.656	3143.6	3143.58	6.84	0.00537	HCD (High Energy Collision Dissociation)	34	MS2	88.0034	52	44.5191	16175	Rheb_IISc_IG.raw	F1	2.36	1
TRUE	Medium	Sequest HT (A2)	Unambiguous	ETQIPLKLSLGGLLQPEkPVVLkVESR	K18(Ub-amide); K23(Acetyl)	4	A0A499FJM4	A0A499FJM4; P08684; A0A494C0W7; E7EVM8	2	4	0.2373	0	1	1	803.232	3209.9	3209.87	9.22	0.0074	HCD (High Energy Collision Dissociation)	34	MS2	90.6386	51.694	57.6895	23301	Rheb_IISc_IG.raw	F1	2.36	1
TRUE	Medium	Sequest HT (A2)	Unambiguous	MHSLKkVTFEDVAIDFTQEEWAMMDTSk	K6(Acetyl); K28(Ub-amide)	3	A8MWA4	J3KPU9; A8MWA4; Q6ZN79	2	4	0.0975	0	1	1	889.673	3555.67	3555.67	-0.64	-0.00057	HCD (High Energy Collision Dissociation)	34	MS2	0	52	38.2701	12935	Rheb_IISc_IG.raw	F1	2.36	1
TRUE	Medium	Sequest HT (A2)	Unambiguous	TGDAVEFQckFPHkAMISSPPFR	C9(Carbamidomethyl); K10(Acetyl); K14(Acetyl)	1	Q9BXR6	Q9BXR6	2	5	0.1574	0	1	1	547.667	2734.31	2734.31	-1.54	-0.00084	HCD (High Energy Collision Dissociation)	34	MS2	70.8805	34.425	33.0216	10532	Rheb_IISc_IG.raw	F1	2.35	1
TRUE	Medium	Sequest HT (A2)	Unambiguous	VEmkSkGSQTEEWKPQVIVLPIPVPIFVPVPmHLYcQK	M3(Oxidation); K4(Ub-amide); K6(Acetyl); M32(Oxidation); C36(Carbamidomethyl)	3	Q14202	Q14202; A6NHN7; A6NHB5	2	5		0.0084	2	2	941.293	4702.44	4702.47	-7.27	-0.00684	HCD (High Energy Collision Dissociation)	34	MS2	22.817	30.92	54.9698	21855	Rheb_IISc_IG.raw	F1	2.35	1
TRUE	Medium	Sequest HT (A2)	Unambiguous	DmDTGLGDSIcFSPGISSTTSPkLNPPPSPHANKK	M2(Oxidation); C11(Carbamidomethyl); K23(Ub-amide)	1	Q5VTM2	Q5VTM2	2	5	0.0766	0	1	1	773.978	3865.86	3865.86	0.58	0.00045	HCD (High Energy Collision Dissociation)	34	MS2	52.9853	3.13	42.0732	14903	Rheb_IISc_IG.raw	F1	2.35	1
TRUE	Medium	Sequest HT (A2)	Rejected	IEGSkSPGHMVILDQTKGDHcRPSR	K5(Ub-amide); C21(Carbamidomethyl)	1		H7C3F4	2	4		0.0486	2	2	751.13	3001.5	3001.5	-0.22	-0.00016	HCD (High Energy Collision Dissociation)	34	MS2	54.088	52	39.2906	13498	Rheb_IISc_IG.raw	F1	2.35	0
TRUE	Medium	Sequest HT (A2)	Selected	QYYEVPITmkSVFDLIDTFQSRIK	M9(Oxidation); K10(Ub-amide)	2	H7C5K4	H7C5K4; Q76M96	2	4	0.0043	0	1	1	784.165	3133.64	3133.62	7.59	0.00595	HCD (High Energy Collision Dissociation)	34	MS2	35.6533	52	45.502	16712	Rheb_IISc_IG.raw	F1	2.35	1
TRUE	Medium	Sequest HT (A2)	Unambiguous	NTTTSVQDEFmHLLLWGkASAELQTLLMNQLTVKGLk	M11(Oxidation); K18(Acetyl); K37(Ub-amide)	1	Q9UJX5	Q9UJX5	2	6	0.0598	0	1	1	736.388	4413.29	4413.31	-4.08	-0.003	HCD (High Energy Collision Dissociation)	34	MS2	28.8231	52	51.6872	20015	Rheb_IISc_IG.raw	F1	2.34	1
TRUE	Medium	Sequest HT (A2)	Rejected	VIDAYVLPVkLEmEMVIQQYEkAk	K10(Acetyl); M13(Oxidation); K22(Acetyl); K24(Ub-amide)	1		Q2M3C6	2	4		0.0043	2	2	784.165	3133.64	3133.64	-1.51	-0.00118	HCD (High Energy Collision Dissociation)	34	MS2	35.6533	52	45.502	16712	Rheb_IISc_IG.raw	F1	2.34	0
TRUE	Medium	Sequest HT (A2)	Selected	GEVGDQGNIGKIGETGPVGLPGEVGmTGSIGEK	M26(Oxidation)	1	Q17RW2	Q17RW2	1	4	0.0171	0	1	1	789.639	3155.54	3155.55	-5.45	-0.0043	HCD (High Energy Collision Dissociation)	34	MS2	65.4275	17.763	43.8624	15818	Rheb_IISc_IG.raw	F1	2.34	1
TRUE	Medium	Sequest HT (A2)	Unambiguous	mIIYLTFPVAmFWVSNQAEWFEDDVIQRK	M1(Oxidation); M11(Oxidation)	5	M0R022	M0R022; M0QZ55; P0DJ07; M0QY33; M0QYU6	1	4	0.2051	0	1	1	902.937	3608.73	3608.76	-8.75	-0.00789	HCD (High Energy Collision Dissociation)	34	MS2	61.4425	51.632	46.3261	17156	Rheb_IISc_IG.raw	F1	2.34	1
TRUE	Medium	Sequest HT (A2)	Rejected	EHWNPTIVALVYNVLKTLmEmNGk	M19(Oxidation); M21(Oxidation); K24(Ub-amide)	1	Q15172	Q15172	1	4	0.0385	0	1	1	757.893	3028.55	3028.55	-0.71	-0.00054	HCD (High Energy Collision Dissociation)	34	MS2	77.5752	16.931	44.8333	16346	Rheb_IISc_IG.raw	F1	2.34	1
TRUE	Medium	Sequest HT (A2)	Unambiguous	LNLYELkEGRQIkPYTLMSmVANLLYEK	K7(Acetyl); K13(Ub-amide); M20(Oxidation)	4	P49720	P49720; A0A087WXQ8; A0A087WUL2; A0A087WY10	2	5	0.0855	0	1	1	723.19	3611.92	3611.91	2.62	0.00189	HCD (High Energy Collision Dissociation)	34	MS2	20.7294	52	46.9893	17527	Rheb_IISc_IG.raw	F1	2.34	1
TRUE	Medium	Sequest HT (A2)	Rejected	ESMEASPEAmVKASPkTSLEASMEASPk	M10(Oxidation); K16(Ub-amide); K28(Ub-amide)	2	Q8IWC1	Q8IWC1; A0A0A0MRP0	2	5		0.029	2	2	667.125	3331.59	3331.59	2.86	0.0019	HCD (High Energy Collision Dissociation)	34	MS2	1.35246	44.79	36.989	12347	Rheb_IISc_IG.raw	F1	2.34	1
TRUE	Medium	Sequest HT (A2)	Unambiguous	MDIAIQVTESIALFHScLNPILYVFMGASFkNYVmkVAk	C17(Carbamidomethyl); K31(Acetyl); M35(Oxidation); K36(Ub-amide); K39(Ub-amide)	1	Q9NPB9	Q9NPB9	2	5	0.1239	0	1	1	980.708	4899.51	4899.51	0.33	0.00032	HCD (High Energy Collision Dissociation)	34	MS2	29.7296	150	58.5399	23719	Rheb_IISc_IG.raw	F1	2.34	1
TRUE	Medium	Sequest HT (A2)	Unambiguous	MEKIPFVLGGNLQGGELVVAYPYDLVRSPWk	K31(Acetyl)	1	Q49AT5	Q49AT5	2	5	0.1752	0	1	1	704.38	3517.87	3517.86	4.29	0.00302	HCD (High Energy Collision Dissociation)	34	MS2	25.3452	52	41.7793	14753	Rheb_IISc_IG.raw	F1	2.34	1
TRUE	Medium	Sequest HT (A2)	Unambiguous	NAADISVIVIYFLVVmAVGLWAMLkTNR	M16(Oxidation); K25(Ub-amide)	1	Q9NY91	Q9NY91	1	4	0.1368	0	1	1	830.703	3319.79	3319.82	-7.89	-0.00655	HCD (High Energy Collision Dissociation)	34	MS2	31.3805	52	44.67	16258	Rheb_IISc_IG.raw	F1	2.34	1
TRUE	Medium	Sequest HT (A2)	Unambiguous	GHLDALTADVkEkmYNVLLFVDGGWmVDVR	K11(Acetyl); K13(Acetyl); M14(Oxidation); M26(Oxidation)	1	P57740	P57740	2	4	0.1116	0	1	1	877.695	3507.76	3507.73	8	0.00701	HCD (High Energy Collision Dissociation)	34	MS2	70.8984	45.568	50.4692	19340	Rheb_IISc_IG.raw	F1	2.33	1
TRUE	Medium	Sequest HT (A2)	Unambiguous	TLAHFRPIEDNEkSkDVNGPEPLNSR	K13(Ub-amide); K15(Ub-amide)	5	Q99653	H0YLY7; Q99653; H0YNG9; F5GX29; H0YKE7	2	4	0.1845	0	1	1	839.69	3355.74	3355.71	7.01	0.00588	HCD (High Energy Collision Dissociation)	34	MS2	10.2625	8.592	47.1703	17632	Rheb_IISc_IG.raw	F1	2.33	1
TRUE	Medium	Sequest HT (A2)	Unambiguous	EVPAkEkPSFELSGALLEDTNTFRGVVIK	K5(Acetyl); K7(Acetyl)	1	Q8TAD8	Q8TAD8	2	4	0.3305	0	1	1	815.443	3258.75	3258.73	8.12	0.00662	HCD (High Energy Collision Dissociation)	34	MS2	67.7114	52	46.7665	17403	Rheb_IISc_IG.raw	F1	2.33	1
TRUE	Medium	Sequest HT (A2)	Rejected	VFAVDQHcYDVLIFPSHLkNDLINIDLFK	C8(Carbamidomethyl); K19(Ub-amide)	1	Q8NE18	Q8NE18	1	5		0.021	2	2	734.792	3669.93	3669.9	8.33	0.00611	HCD (High Energy Collision Dissociation)	34	MS2	58.5805	52	47.15	17620	Rheb_IISc_IG.raw	F1	2.33	1
TRUE	Medium	Sequest HT (A2)	Unambiguous	AHAkEAcGGPSAMATPENLASLmkGmASSPGR	K4(Ub-amide); C7(Carbamidomethyl); M23(Oxidation); K24(Ub-amide); M26(Oxidation)	1	Q14781	Q14781	2	5	0.3219	0	1	1	722.743	3609.68	3609.7	-5.16	-0.00373	HCD (High Energy Collision Dissociation)	34	MS2	16.4697	38.759	40.2349	13934	Rheb_IISc_IG.raw	F1	2.33	1
TRUE	Medium	Sequest HT (A2)	Rejected	AKALHIPFSVDEIVGmPVDSFNSMLSRYYLTDLQVSLIR	M16(Oxidation)	1		Q9Y4A8	2	5		0.021	2	2	889.066	4441.3	4441.29	2	0.00178	HCD (High Energy Collision Dissociation)	34	MS2	57.4479	52	51.8813	20122	Rheb_IISc_IG.raw	F1	2.33	0
TRUE	Medium	Sequest HT (A2)	Unambiguous	EDVKmLSHLLQALDYGAPPHGGIALGkQLFLL	M5(Oxidation); K27(Acetyl)	1	A0A3B3IS01	A0A3B3IS01	2	5	0.1502	0	1	1	701.386	3502.9	3502.88	7.33	0.00514	HCD (High Energy Collision Dissociation)	34	MS2	17.823	52	40.7544	14215	Rheb_IISc_IG.raw	F1	2.33	1
TRUE	Medium	Sequest HT (A2)	Unambiguous	FLEFEAEEEmQIQKSQWmKGPQcLPPPATPR	M10(Oxidation); M18(Oxidation); C23(Carbamidomethyl)	7	Q8IVF1	B1AL46; Q5VT03; A0A075B6P9; R4GNA6; A0A0A0MRQ8; A6NNL0; Q8IVF1	2	4	0.3319	0	1	1	934.444	3734.76	3734.77	-2.51	-0.00235	HCD (High Energy Collision Dissociation)	34	MS2	35.5238	52	41.3328	14510	Rheb_IISc_IG.raw	F1	2.32	1
TRUE	Medium	Sequest HT (A2)	Rejected	GFWALPENLTVVEGASVELRcGVSTPGSAVQWAKDGLLLGPDPR	C21(Carbamidomethyl)	1		O60500	2	5	0.0216	0	1	1	930.682	4649.38	4649.38	-0.31	-0.00029	HCD (High Energy Collision Dissociation)	34	MS2	57.2878	24.472	51.6052	19963	Rheb_IISc_IG.raw	F1	2.32	0
TRUE	Medium	Sequest HT (A2)	Unambiguous	NLGVIQELVEHGANPLLkNKDGWNSFHIASR	K18(Ub-amide)	1	Q6P6B7	Q6P6B7	2	4	0.1207	0	1	1	913.994	3652.95	3652.92	8.8	0.00804	HCD (High Energy Collision Dissociation)	34	MS2	24.3722	37.172	45.8818	16902	Rheb_IISc_IG.raw	F1	2.32	1
TRUE	Medium	Sequest HT (A2)	Unambiguous	YIHKWISYGSGGGDIcEYLHk	C16(Carbamidomethyl); K21(Ub-amide)	1	Q13018	Q13018	1	4	0.0862	0	1	1	670.572	2679.27	2679.29	-8.26	-0.00553	HCD (High Energy Collision Dissociation)	34	MS2	72.1529	18.461	33.7693	10878	Rheb_IISc_IG.raw	F1	2.32	1
TRUE	Medium	Sequest HT (A2)	Unambiguous	GLPGTkGEkGDIGIGIAGENGLPGPPGPQGPPGYGK	K6(Acetyl); K9(Acetyl)	1	Q07092	Q07092	2	4	0.2241	0	1	1	856.701	3423.78	3423.75	8.12	0.00695	HCD (High Energy Collision Dissociation)	34	MS2	55.0877	42.912	47.1513	17621	Rheb_IISc_IG.raw	F1	2.32	1
TRUE	Medium	Sequest HT (A2)	Unambiguous	EPcHPkVPEPcHPkVPEPcQPK	C3(Carbamidomethyl); K6(Acetyl); C11(Carbamidomethyl); K14(Acetyl); C19(Carbamidomethyl)	2	P22528	P22528; P35321	2	5	0.0862	0	1	1	547.064	2731.29	2731.28	4.21	0.0023	HCD (High Energy Collision Dissociation)	34	MS2	68.4577	52	32.5182	10262	Rheb_IISc_IG.raw	F1	2.32	1
TRUE	Medium	Sequest HT (A2)	Unambiguous	ALQEAMYYSAEHGYVDITMELRALGVPWKLHIWIESLR		1	Q8N961	Q8N961	2	6	0.4353	0	1	1	749.058	4489.31	4489.28	6.23	0.00466	HCD (High Energy Collision Dissociation)	34	MS2	59.6305	52	52.7028	20588	Rheb_IISc_IG.raw	F1	2.32	1
TRUE	Medium	Sequest HT (A2)	Selected	QNSEQIDmQDIkSDLRkPLVNGIcDFDK	M8(Oxidation); K12(Acetyl); K17(Acetyl); C24(Carbamidomethyl)	3	Q68CP9	F8WCU9; Q68CP9; F8W108	2	5	0.0259	0	1	1	682.131	3406.63	3406.63	0.49	0.00034	HCD (High Energy Collision Dissociation)	34	MS2	74.2443	11.419	37.0101	12358	Rheb_IISc_IG.raw	F1	2.32	1
TRUE	Medium	Sequest HT (A2)	Unambiguous	mSKAAPAKkPVAVAPAPGcTLDINDPQVQSAAIR	N-Term(Prot)(Acetyl); K9(Ub-amide); C19(Carbamidomethyl)	1	A0A087WV53	A0A087WV53	2	4	0.039	0	1	1	928.501	3710.98	3710.96	5.89	0.00547	HCD (High Energy Collision Dissociation)	34	MS2	18.8548	52	44.3678	16094	Rheb_IISc_IG.raw	F1	2.31	1
TRUE	Medium	Sequest HT (A2)	Unambiguous	SKPHIHPcWKEGDTVGFLLDLNEkQMIFFLNGNQLPPEk	C8(Carbamidomethyl); K24(Acetyl); K39(Ub-amide)	1	Q96DX4	Q96DX4	2	5	0.29	0	1	1	963.883	4815.39	4815.43	-8.72	-0.0084	HCD (High Energy Collision Dissociation)	34	MS2	34.3213	38.995	54.9711	21856	Rheb_IISc_IG.raw	F1	2.31	1
TRUE	Medium	Sequest HT (A2)	Unambiguous	HGSGSGHSSSYGQHGSGSGWSSSSGR		1	Q86YZ3	Q86YZ3	0	4	0.5368	0	1	1	620.011	2477.02	2477.02	0.28	0.00017	HCD (High Energy Collision Dissociation)	34	MS2	73.0072	150	11.2763	3505	Rheb_IISc_IG.raw	F1	2.31	1
TRUE	Medium	Sequest HT (A2)	Selected	mQAmEkQIASLTGLVQSALFKGPITSYSk	M1(Oxidation); M4(Oxidation); K6(Acetyl); K29(Ub-amide)	1	Q5T5P2	Q5T5P2	2	4		0.0294	2	2	850.199	3397.77	3397.76	3.05	0.00259	HCD (High Energy Collision Dissociation)	34	MS2	19.854	52	49.6979	18939	Rheb_IISc_IG.raw	F1	2.31	1
TRUE	Medium	Sequest HT (A2)	Unambiguous	MASDFLMkLSAANQkEPMNLNFk	K8(Ub-amide); K15(Ub-amide); K23(Ub-amide)	7	H0Y9K9	A0A590UJE4; Q17R98; H0Y9K9; H0Y9M2; G5E9Z1; A0A494C0H4; A0A5F9ZGT0	2	4	0.2783	0	1	1	804.909	3216.61	3216.62	-3.16	-0.00254	HCD (High Energy Collision Dissociation)	34	MS2	0	60.101	49.196	18679	Rheb_IISc_IG.raw	F1	2.3	1
TRUE	Medium	Sequest HT (A2)	Unambiguous	VYELRNEIYIFLVEkQSHLANIFEDDIWVTk	K15(Acetyl); K31(Ub-amide)	2	Q8TCP9	Q8TCP9; J3QT35	2	4	0.3174	0	1	1	1016.53	4063.11	4063.11	1.46	0.00148	HCD (High Energy Collision Dissociation)	34	MS2	62.6862	150	58.0453	23470	Rheb_IISc_IG.raw	F1	2.3	1
TRUE	Medium	Sequest HT (A2)	Selected	GYVFKMVNNYISMFSSGDLkTLcQYk	K20(Acetyl); C23(Carbamidomethyl); K26(Ub-amide)	2	Q96BY6	Q96BY6; A0A2R8YD85	2	5		0.0456	3	3	667.125	3331.59	3331.61	-3.73	-0.00249	HCD (High Energy Collision Dissociation)	34	MS2	1.35246	44.79	36.989	12347	Rheb_IISc_IG.raw	F1	2.3	1
TRUE	Medium	Sequest HT (A2)	Unambiguous	FcSINSGLHSYMEMPLEcILTEKR	C2(Carbamidomethyl); C18(Carbamidomethyl)	1	P08581	P08581	1	4	0.213	0	1	1	729.594	2915.35	2915.36	-1	-0.00073	HCD (High Energy Collision Dissociation)	34	MS2	83.8216	52	31.143	9493	Rheb_IISc_IG.raw	F1	2.3	1
TRUE	Medium	Sequest HT (A2)	Rejected	EGEENEALHkMIANEQKTSLPNLFQDK	K10(Acetyl)	2	Q86UV5	Q86UV5; A0A0A0MRS6	2	4		0.0171	2	2	789.639	3155.54	3155.53	1.25	0.00098	HCD (High Energy Collision Dissociation)	34	MS2	65.4275	17.763	43.8624	15818	Rheb_IISc_IG.raw	F1	2.3	1
TRUE	Medium	Sequest HT (A2)	Unambiguous	GWPPLSWLVIDGkHLAkPPkDWHPLAQDTGTGTAYIEYK	K13(Ub-amide); K17(Ub-amide); K20(Acetyl)	2	Q14689	Q14689; A0A494C143	2	5	0.1522	0	1	1	964.904	4820.49	4820.5	-1.83	-0.00176	HCD (High Energy Collision Dissociation)	34	MS2	42.3669	52	55.4957	22148	Rheb_IISc_IG.raw	F1	2.3	1
TRUE	Medium	Sequest HT (A2)	Unambiguous	EESVEAVKSLETEILESLKSAGQENLETLk	K30(Ub-amide)	1	P48681	P48681	2	4	0.1174	0	1	1	875.705	3499.8	3499.81	-4.63	-0.00405	HCD (High Energy Collision Dissociation)	34	MS2	86.5629	52	50.5863	19403	Rheb_IISc_IG.raw	F1	2.3	1
TRUE	Medium	Sequest HT (A2)	Unambiguous	TIDFWLKVGISAGTcTAILLTVLTcYFWkK	C15(Carbamidomethyl); C25(Carbamidomethyl); K29(Ub-amide)	2	E9PB18	E9PB18; Q6UXG2	2	5	0.0043	0	1	1	741.206	3702	3701.97	8.67	0.00642	HCD (High Energy Collision Dissociation)	34	MS2	38.2595	147.901	40.8097	14246	Rheb_IISc_IG.raw	F1	2.3	1
TRUE	Medium	Sequest HT (A2)	Unambiguous	LLWPSWLPDGDmSHPQPELFLFPkAQPNSMVVEHPEFLkAGk	M12(Oxidation); K24(Acetyl); K39(Acetyl); K42(Acetyl)	1	A0A0A0MT01	A0A0A0MT01	2	5	0.1217	0	1	1	991.902	4955.48	4955.46	4.81	0.00477	HCD (High Energy Collision Dissociation)	34	MS2	56.0529	52	57.0839	22996	Rheb_IISc_IG.raw	F1	2.3	1
TRUE	Medium	Sequest HT (A2)	Unambiguous	GcLTGLFGEEDVRFRSAPVYmPTVVLR	C2(Carbamidomethyl); M21(Oxidation)	1	Q8TAD2	Q8TAD2	2	4	0.1174	0	1	1	772.148	3085.57	3085.56	3.78	0.00291	HCD (High Energy Collision Dissociation)	34	MS2	81.3247	30.05	44.8901	16375	Rheb_IISc_IG.raw	F1	2.3	1
TRUE	Medium	Sequest HT (A2)	Unambiguous	QEDTENHPkTPESAPENkDSELK	K9(Acetyl); K18(Ub-amide)	1	Q96T58	Q96T58	2	4	0.2489	0	1	1	716.09	2861.34	2861.33	2.55	0.00183	HCD (High Energy Collision Dissociation)	34	MS2	64.1284	52	38.3708	12983	Rheb_IISc_IG.raw	F1	2.29	1
TRUE	Medium	Sequest HT (A2)	Unambiguous	ASEHAADIQMVNFDYHQmVKGGK	M18(Oxidation)	6	O43426	C9JFZ1; O43426; J3KPK1; A0A0D9SGJ6; C9JW66; J3KQV8	1	3	0.1135	0	1	1	864.744	2592.22	2592.2	7.78	0.00672	HCD (High Energy Collision Dissociation)	34	MS2	42.3496	52	32.3559	10164	Rheb_IISc_IG.raw	F1	2.29	1
TRUE	Medium	Sequest HT (A2)	Unambiguous	KQAQIASLYMPLYGMLLDNmPRIYLK	M20(Oxidation)	3	Q96BY6	Q96BY6; A0A2R8YD85; H7C0I3	2	4	0.0961	0	1	1	772.417	3086.64	3086.62	6.71	0.00518	HCD (High Energy Collision Dissociation)	34	MS2	54.9832	41.376	46.116	17034	Rheb_IISc_IG.raw	F1	2.29	1
TRUE	Medium	Sequest HT (A2)	Unambiguous	TIDFWLKVGISAGTcTAILLTVLTcYFWKk	C15(Carbamidomethyl); C25(Carbamidomethyl); K30(Ub-amide)	2	E9PB18	E9PB18; Q6UXG2	2	5		0.0043	2	2	741.206	3702	3701.97	8.67	0.00642	HCD (High Energy Collision Dissociation)	34	MS2	38.2595	147.901	40.8097	14246	Rheb_IISc_IG.raw	F1	2.29	1
TRUE	Medium	Sequest HT (A2)	Rejected	AGAkVNcENIDGILPLHDAVANNHLKAAEILLQNGANPNQK	K4(Ub-amide); C7(Carbamidomethyl)	2	Q8N7Z5	Q8N7Z5; D6RJB7	2	5	0.0437	0	1	1	909.074	4541.34	4541.36	-3.33	-0.00302	HCD (High Energy Collision Dissociation)	34	MS2	3.70183	52	52.4029	20414	Rheb_IISc_IG.raw	F1	2.29	1
TRUE	Medium	Sequest HT (A2)	Unambiguous	NLAVLKILAPSERDEGSYYcAcDT	C20(Carbamidomethyl); C22(Carbamidomethyl)	1	A0JD36	A0JD36	2	5	0.0524	0	1	1	549.86	2745.27	2745.29	-6.25	-0.00343	HCD (High Energy Collision Dissociation)	34	MS2	0	22.306	32.4334	10212	Rheb_IISc_IG.raw	F1	2.29	1
TRUE	Medium	Sequest HT (A2)	Rejected	LLEEIHAmkELKPDIVTKSALGDDINFEK	M8(Oxidation); K9(Ub-amide)	1	Q8NEF9	Q8NEF9	2	4	0.0437	0	1	1	877.969	3508.86	3508.85	1.98	0.00174	HCD (High Energy Collision Dissociation)	34	MS2	30.136	19.451	45.0316	16453	Rheb_IISc_IG.raw	F1	2.29	1
TRUE	Medium	Sequest HT (A2)	Unambiguous	QDNNcHFDAALVSFINFFTSVLATLVVFAVLGFkANIMNEK	C5(Carbamidomethyl); K34(Acetyl)	1	Q9H1V8	Q9H1V8	1	4	0.1659	0	1	1	1162.59	4647.36	4647.34	2.94	0.00342	HCD (High Energy Collision Dissociation)	34	MS2	22.7015	52	52.4941	20469	Rheb_IISc_IG.raw	F1	2.29	1
TRUE	Medium	Sequest HT (A2)	Rejected	QkSPPAAVAVAVSAAAPPPAVPcAPAENAPAPAR	K2(Ub-amide); C23(Carbamidomethyl)	2	P51826	A0A5F9ZHV2; P51826	1	4		0.0378	3	3	850.199	3397.77	3397.79	-5.88	-0.00499	HCD (High Energy Collision Dissociation)	34	MS2	19.854	52	49.6979	18939	Rheb_IISc_IG.raw	F1	2.29	1
TRUE	Medium	Sequest HT (A2)	Unambiguous	KYGEFFPVPESILTSmkk	M16(Oxidation); K17(Acetyl); K18(Acetyl)	1	Q9UGM6	Q9UGM6	2	4	0.0873	0	1	1	551.038	2201.13	2201.12	5.06	0.00278	HCD (High Energy Collision Dissociation)	34	MS2	32.0549	52	34.6991	11243	Rheb_IISc_IG.raw	F1	2.29	1
TRUE	Medium	Sequest HT (A2)	Unambiguous	NSQSkDTVQDITTSWDALSQTk	K5(Ub-amide); K22(Acetyl)	1	A2A4F6	A2A4F6	1	4	0.0786	0	1	1	673.578	2691.29	2691.3	-2.44	-0.00164	HCD (High Energy Collision Dissociation)	34	MS2	12.1282	9.316	32.7677	10403	Rheb_IISc_IG.raw	F1	2.29	1
TRUE	Medium	Sequest HT (A2)	Unambiguous	LVYQNIFTAMQAmIRAMETLkILYK	M13(Oxidation); K21(Acetyl)	1	P29992	P29992	2	4	0.0917	0	1	1	762.662	3047.63	3047.61	4.45	0.00339	HCD (High Energy Collision Dissociation)	34	MS2	47.2746	42.592	45.2811	16590	Rheb_IISc_IG.raw	F1	2.29	1
TRUE	Medium	Sequest HT (A2)	Unambiguous	DIETVRSLIDRTIDEVVEK		11	A0A7I2V5H2	A0A7I2V5H2; A0A7I2V3B6; A0A7I2V3X0; H0Y4F7; A0A7I2YQX5; A0A7I2YQT2; A0A7I2V5C6; A0A0A0MRX9; Q5JRX3; A0A7I2V397; A0A7I2V5R2	2	3	0.3013	0	1	1	744.076	2230.21	2230.19	9.37	0.00697	HCD (High Energy Collision Dissociation)	34	MS2	11.8543	0.35	45.0123	16439	Rheb_IISc_IG.raw	F1	2.29	1
TRUE	Medium	Sequest HT (A2)	Unambiguous	SIPDYWDSSALPDPGFQkITLSSSSEEYQk	K18(Acetyl); K30(Ub-amide)	1	Q9H0J9	Q9H0J9	1	5	0.1747	0	1	1	723.548	3613.71	3613.71	0.01	1e-05	HCD (High Energy Collision Dissociation)	34	MS2	47.0931	52	41.9144	14829	Rheb_IISc_IG.raw	F1	2.29	1
TRUE	Medium	Sequest HT (A2)	Unambiguous	MRTVVLTMkASVIEmFLAVPQINcDVk	K9(Ub-amide); M15(Oxidation); C24(Carbamidomethyl); K27(Acetyl)	1	B5MD45	B5MD45	2	5	0.2838	0	1	1	670.359	3347.77	3347.75	5.68	0.0038	HCD (High Energy Collision Dissociation)	34	MS2	13.4014	38.305	44.6215	16228	Rheb_IISc_IG.raw	F1	2.29	1
TRUE	Medium	Sequest HT (A2)	Selected	IPPDVLQDMAVIAPMLAkLGYDPYANPPNYGkPDPKIIENTR	K18(Acetyl); K32(Acetyl)	1	O60507	O60507	2	5	0.048	0	1	1	944.691	4719.43	4719.42	1.72	0.00163	HCD (High Energy Collision Dissociation)	34	MS2	76.2906	52	59.7152	24294	Rheb_IISc_IG.raw	F1	2.29	1
TRUE	Medium	Sequest HT (A2)	Unambiguous	FFQKEQALSTLQLEHTSTQALVSELLPAk	K29(Ub-amide)	2	Q14980	H0YFY6; Q14980	1	4	0.131	0	1	1	864.216	3453.84	3453.85	-2.68	-0.00231	HCD (High Energy Collision Dissociation)	34	MS2	28.0021	11.812	50.0691	19131	Rheb_IISc_IG.raw	F1	2.29	1
TRUE	Medium	Sequest HT (A2)	Unambiguous	TIITYPWFQNSSVILFLNKKDLLEEK		1	P50148	P50148	2	4	0.1659	0	1	1	785.678	3139.69	3139.71	-5.8	-0.00455	HCD (High Energy Collision Dissociation)	34	MS2	68.7385	34.64	43.3636	15542	Rheb_IISc_IG.raw	F1	2.29	1
TRUE	Medium	Sequest HT (A2)	Unambiguous	KVVKAQQLWYAIIESQTETGTPYmLYk	M24(Oxidation); K27(Ub-amide)	2	E9PL69	E9PL69; P23921	2	4	0.1491	0	1	1	850.948	3400.77	3400.77	-0.57	-0.00048	HCD (High Energy Collision Dissociation)	34	MS2	86.224	52	50.0214	19106	Rheb_IISc_IG.raw	F1	2.28	1
TRUE	Medium	Sequest HT (A2)	Selected	TSATGGLGSIkAEVMADTAVALASGNVkLVSSk	K11(Acetyl); K28(Acetyl); K33(Ub-amide)	7	P21359	A0A8I5KSM3; A0A8I5KYK6; A0A1W2PS74; P21359; A0A8I5KWR6; H0Y465; A0A8I5KSC3	2	4	0.0219	0	1	1	854.202	3413.79	3413.81	-6.3	-0.00537	HCD (High Energy Collision Dissociation)	34	MS2	63.6566	52	46.1769	17064	Rheb_IISc_IG.raw	F1	2.28	1
TRUE	Medium	Sequest HT (A2)	Unambiguous	QLFVTQNVVQQANGkmQLcEQSEcVWK	K15(Ub-amide); M16(Oxidation); C19(Carbamidomethyl); C24(Carbamidomethyl)	1	Q86Y33	Q86Y33	1	4	0.0833	0	1	1	866.915	3464.64	3464.66	-7.09	-0.00614	HCD (High Energy Collision Dissociation)	34	MS2	20.2062	52	39.674	13681	Rheb_IISc_IG.raw	F1	2.28	1
TRUE	Medium	Sequest HT (A2)	Unambiguous	DLEWLINENEKSDASIIEmAcEk	M19(Oxidation); C21(Carbamidomethyl); K23(Ub-amide)	2	Q5TID7	Q5TID7; X6RJ50	1	4	0.3026	0	1	1	738.092	2949.35	2949.37	-8.56	-0.00631	HCD (High Energy Collision Dissociation)	34	MS2	37.6145	43.396	32.1887	10060	Rheb_IISc_IG.raw	F1	2.28	1
TRUE	Medium	Sequest HT (A2)	Unambiguous	FLQNSAKkcAQDYNmLSDDAR	K8(Acetyl); C9(Carbamidomethyl); M15(Oxidation)	3	Q659A1	H0YK97; H0YNU9; Q659A1	2	4	0.1184	0	1	1	634.042	2533.15	2533.14	0.22	0.00014	HCD (High Energy Collision Dissociation)	34	MS2	73.4466	20.783	35.6325	11644	Rheb_IISc_IG.raw	F1	2.28	1
TRUE	Medium	Sequest HT (A2)	Unambiguous	SALGSSALSDMISISEKPLAEQDWYHGAIPRIEAQELLkk	K39(Acetyl); K40(Acetyl)	2	P16591	P16591; W0S4B9	2	7	0.2851	0	1	1	638.909	4466.32	4466.29	5.82	0.00371	HCD (High Energy Collision Dissociation)	34	MS2	60.8753	52	52.1582	20273	Rheb_IISc_IG.raw	F1	2.28	1
TRUE	Medium	Sequest HT (A2)	Unambiguous	MREALRHFDVLFAEFELSYVSAmVPVk	M23(Oxidation); K27(Ub-amide)	1	Q9HCC9	Q9HCC9	2	4	0.0877	0	1	1	849.945	3396.76	3396.74	7.12	0.00605	HCD (High Energy Collision Dissociation)	34	MS2	67.6023	37.689	46.4758	17244	Rheb_IISc_IG.raw	F1	2.28	1
TRUE	Medium	Sequest HT (A2)	Unambiguous	VWRDQDLNTYSLLAVFAATDGGITRVFPNK		3	C9JVC9	C9JVC9; Q9NY47; C9JE82	2	4	0.2149	0	1	1	842.694	3367.76	3367.74	3.76	0.00316	HCD (High Energy Collision Dissociation)	34	MS2	81.4737	45.482	48.3458	18278	Rheb_IISc_IG.raw	F1	2.28	1
TRUE	Medium	Sequest HT (A2)	Rejected	AKALHIPFSVDEIVGMPVDSFNSmLSRYYLTDLQVSLIR	M24(Oxidation)	1		Q9Y4A8	2	5		0.042	3	3	889.066	4441.3	4441.29	2	0.00178	HCD (High Energy Collision Dissociation)	34	MS2	57.4479	52	51.8813	20122	Rheb_IISc_IG.raw	F1	2.28	0
TRUE	Medium	Sequest HT (A2)	Unambiguous	IkEAEEEDEkcASELESLEK	K2(Ub-amide); K10(Acetyl); C11(Carbamidomethyl)	1	O14777	O14777	2	4	0.2193	0	1	1	651.803	2604.19	2604.21	-7.36	-0.00479	HCD (High Energy Collision Dissociation)	34	MS2	60.4482	52	36.512	12093	Rheb_IISc_IG.raw	F1	2.28	1
TRUE	Medium	Sequest HT (A2)	Unambiguous	YGIAWGVLGASEFcLHTAR	C14(Carbamidomethyl)	1	Q92947	Q92947	0	3	0.141	0	1	1	703.351	2108.04	2108.04	-0.3	-0.00021	HCD (High Energy Collision Dissociation)	34	MS2	31.1914	18.046	43.6082	15674	Rheb_IISc_IG.raw	F1	2.27	1
TRUE	Medium	Sequest HT (A2)	Rejected	MVESTLIETNIIFHLDWcISSPLVGFLASILFYkLFcLkR	C18(Carbamidomethyl); K34(Acetyl); C37(Carbamidomethyl); K39(Acetyl)	1		D6RE04	2	5	0.0176	0	1	1	972.505	4858.5	4858.54	-9.39	-0.00913	HCD (High Energy Collision Dissociation)	34	MS2	36.2273	52	55.6523	22226	Rheb_IISc_IG.raw	F1	2.27	0
TRUE	Medium	Sequest HT (A2)	Unambiguous	HISLRNEGNkPLSLPTIFcNIVLKTYVPDGFGDIVDALSDPK	K10(Acetyl); C19(Carbamidomethyl)	21	A0A8I5KW09	A0A8I5KW09; A0A8I5KQ87; A0A8I5KPQ9; A0A8I5QJ53; A0A8I5KS50; A0A8I5KXD7; A0A8I5KQI1; Q15147; A0A7P0MRI8; A0A8I5KQZ0; A0A8I5QL35; A0A8I5KPD4; A0A8I5KR92; A0A8I5KRP3; A0A8I5KXW3; A0A8I5KRK2; A0A8I5KX58; A0A8I5KX82; A0A8I5KYY7; A0A8I5KRA0; A0A8I5QJE7	2	6	0.1806	0	1	1	783.417	4695.46	4695.45	2.89	0.00226	HCD (High Energy Collision Dissociation)	34	MS2	19.0427	52	54.7903	21758	Rheb_IISc_IG.raw	F1	2.27	1
TRUE	Medium	Sequest HT (A2)	Selected	MKPIIHKSNALYQDALVEEDVDSFVIPPPAPPPPPGSAQPGMAK		5	Q9UPX8	Q9UPX8; A0A590UJF3; A0A590UJ45; A6NHU9; E7EUA2	1	5		0.0216	2	2	930.682	4649.38	4649.38	0.51	0.00048	HCD (High Energy Collision Dissociation)	34	MS2	57.2878	24.472	51.6052	19963	Rheb_IISc_IG.raw	F1	2.27	1
TRUE	Medium	Sequest HT (A2)	Selected	ENLVDkIWTDRPERPcKPLLTLGLDYTGISWkDk	K6(Ub-amide); C16(Carbamidomethyl); K32(Acetyl); K34(Acetyl)	3	Q9NQW7	Q9NQW7; Q5T6H7; Q5T6H2	2	5	0.0176	0	1	1	868.262	4337.28	4337.25	6.36	0.00552	HCD (High Energy Collision Dissociation)	34	MS2	67.938	52	53.9466	21274	Rheb_IISc_IG.raw	F1	2.27	1
TRUE	Medium	Sequest HT (A2)	Unambiguous	MPEANQLHLPNLNSQVDSPSSEKSPVMTPQFK		1	Q9UPQ0	Q9UPQ0	1	4	0.1674	0	1	1	888.443	3550.75	3550.73	5.13	0.00455	HCD (High Energy Collision Dissociation)	34	MS2	51.974	52	39.3452	13532	Rheb_IISc_IG.raw	F1	2.27	1
TRUE	Medium	Sequest HT (A2)	Unambiguous	LcGkEFNRMHNLmGHMHLHSDSkPFK	C2(Carbamidomethyl); K4(Acetyl); M13(Oxidation); K23(Ub-amide)	1	Q8N895	Q8N895	2	4	0.0793	0	1	1	852.162	3405.62	3405.61	4.28	0.00364	HCD (High Energy Collision Dissociation)	34	MS2	11.4276	52	37.3919	12525	Rheb_IISc_IG.raw	F1	2.27	1
TRUE	Medium	Sequest HT (A2)	Unambiguous	ITEGSGGVcWGGETDASNPAPALTAccAAEREANVEQGLAGR	C9(Carbamidomethyl); C26(Carbamidomethyl); C27(Carbamidomethyl)	1	P40205	P40205	1	4	0.3172	0	1	1	1073.24	4289.96	4289.92	7.17	0.00769	HCD (High Energy Collision Dissociation)	34	MS2	47.4847	52	50.2393	19220	Rheb_IISc_IG.raw	F1	2.27	1
TRUE	Medium	Sequest HT (A2)	Unambiguous	IFkIHTHcNNLFTTLVILTSPLTELYK	K3(Acetyl); C8(Carbamidomethyl)	2	A0A804HHT9	A0A804HHT9; Q8IV33	1	4	0.1718	0	1	1	815.446	3258.76	3258.76	1.24	0.00101	HCD (High Energy Collision Dissociation)	34	MS2	40.3095	58.339	46.7509	17395	Rheb_IISc_IG.raw	F1	2.27	1
TRUE	Medium	Sequest HT (A2)	Unambiguous	TQDMRLTFTLALFIAKAALQILKPEEHMYLk	K31(Acetyl)	1	O60287	O60287	2	5	0.1366	0	1	1	736.002	3675.98	3676	-5.81	-0.00427	HCD (High Energy Collision Dissociation)	34	MS2	47.4888	45.418	46.8048	17422	Rheb_IISc_IG.raw	F1	2.27	1
TRUE	Medium	Sequest HT (A2)	Selected	DVLQEmEmLNAFSTTIHVPNIATGEQLLEALELLGNFKDK	M6(Oxidation); M8(Oxidation)	4	P46459; K7EQD6	P46459; I3L2G1; I3L0N3; K7EQD6	1	5	0.0308	0	1	1	901.667	4504.31	4504.26	9.47	0.00853	HCD (High Energy Collision Dissociation)	34	MS2	43.4958	8.587	54.5556	21622	Rheb_IISc_IG.raw	F1	2.27	2
TRUE	Medium	Sequest HT (A2)	Unambiguous	MVNVLKGVLIEWPHFPFcNIIGk	C18(Carbamidomethyl); K23(Ub-amide)	1	A0A8I5KQH8	A0A8I5KQH8	1	4	0.1366	0	1	1	727.649	2907.58	2907.57	3.72	0.0027	HCD (High Energy Collision Dissociation)	34	MS2	68.4799	104.785	51.6476	19990	Rheb_IISc_IG.raw	F1	2.27	1
TRUE	Medium	Sequest HT (A2)	Unambiguous	FELDIEPkVFkPPSSTEALNDSQEFPFPETPTk	K8(Ub-amide); K11(Ub-amide); K33(Acetyl)	3	Q4ZIN3	Q4ZIN3; A0A0A0MTU3; U3KPY4	1	5	0.1278	0	1	1	840.625	4199.1	4199.09	2.95	0.00248	HCD (High Energy Collision Dissociation)	34	MS2	9.10744	52	52.9987	20760	Rheb_IISc_IG.raw	F1	2.27	1
TRUE	Medium	Sequest HT (A2)	Unambiguous	MSLmVVSmAcVGFFLLQGAWPHEGVHRKPSLRAHPGPLVK	M4(Oxidation); M8(Oxidation); C10(Carbamidomethyl)	2	A0A191URJ0	A0A191URJ0; A0A0G2JPP8	2	6	0.0531	0	1	1	746.22	4472.28	4472.31	-6.21	-0.00463	HCD (High Energy Collision Dissociation)	34	MS2	83.2062	52	51.3733	19831	Rheb_IISc_IG.raw	F1	2.26	1
TRUE	Medium	Sequest HT (A2)	Unambiguous	LFkGVSQkENTGQQNAIISPTVLETSEEk	K3(Acetyl); K8(Acetyl); K29(Ub-amide)	4	H3BPE1	A0A7P0MQR8; H3BPE1; Q9UPN3; H3BQK9	2	4	0.0708	0	1	1	864.704	3455.8	3455.78	4.98	0.00431	HCD (High Energy Collision Dissociation)	34	MS2	72.2277	52	49.6825	18929	Rheb_IISc_IG.raw	F1	2.26	1
TRUE	Medium	Sequest HT (A2)	Unambiguous	ASSSGNQESSGQScIILLFDVIkSAIRYEk	C14(Carbamidomethyl); K23(Acetyl); K30(Ub-amide)	2	Q9BXW9	Q9BXW9; A0A6Q8PFY3	2	4	0.0973	0	1	1	882.204	3525.79	3525.78	4.7	0.00414	HCD (High Energy Collision Dissociation)	34	MS2	14.6691	52	52.7725	20628	Rheb_IISc_IG.raw	F1	2.26	1
TRUE	Medium	Sequest HT (A2)	Unambiguous	FLSEIESDSLALRQVRAILEDLGLPLTSDDALMVLEVcQAVSQR	C38(Carbamidomethyl)	1	P52790	P52790	2	5	0.1814	0	1	1	980.908	4900.51	4900.54	-6.31	-0.00619	HCD (High Energy Collision Dissociation)	34	MS2	44.5367	52	56.2531	22557	Rheb_IISc_IG.raw	F1	2.26	1
TRUE	Medium	Sequest HT (A2)	Selected	FLKPQDIEIIFINIEDLLRVHTHFLkEmk	K26(Acetyl); M28(Oxidation); K29(Acetyl)	4	F5H5P4	F5H5P4; Q96D37; P15498; A0A0A0MR07	2	4	0.0442	0	1	1	920.748	3679.97	3679.99	-6.29	-0.00579	HCD (High Energy Collision Dissociation)	34	MS2	25.2464	52	40.5295	14091	Rheb_IISc_IG.raw	F1	2.26	1
TRUE	Medium	Sequest HT (A2)	Unambiguous	DYPEMEILWLmVkSWNTGVLmFSRSK	M11(Oxidation); K13(Ub-amide); M21(Oxidation)	1	Q8IYF3	Q8IYF3	2	4	0.3053	0	1	1	847.922	3388.67	3388.67	0.55	0.00047	HCD (High Energy Collision Dissociation)	34	MS2	80.965	52	46.9944	17531	Rheb_IISc_IG.raw	F1	2.26	1
TRUE	Medium	Sequest HT (A2)	Unambiguous	DLDTPTPFWLQYQEEHQNHKEHSGSGVPQVKSHSQPEPEHR		1	A0A1W2PPF3	A0A1W2PPF3	2	5	0.2566	0	1	1	964.063	4816.29	4816.25	6.89	0.00664	HCD (High Energy Collision Dissociation)	34	MS2	5.92051	8.73	46.5135	17266	Rheb_IISc_IG.raw	F1	2.26	1
TRUE	Medium	Sequest HT (A2)	Unambiguous	LNFDVSSPNGILLFREASkMVcTYGNQILSLGSLSk	K19(Ub-amide); C22(Carbamidomethyl); K36(Acetyl)	1	Q9H2T7	Q9H2T7	2	5	0.1283	0	1	1	840.231	4197.13	4197.16	-8.25	-0.00692	HCD (High Energy Collision Dissociation)	34	MS2	35.7499	52	52.5932	20524	Rheb_IISc_IG.raw	F1	2.26	1
TRUE	Medium	Sequest HT (A2)	Unambiguous	MALAmAKPMAkMQVEVEK	M5(Oxidation); K11(Ub-amide)	5	C9J366	C9J366; A0A8I5KTZ3; B3KU38; P0DPB3; C9JWG6	1	4	0.1637	0	1	1	555.293	2218.15	2218.13	7.43	0.00412	HCD (High Energy Collision Dissociation)	34	MS2	55.5834	59.314	38.7361	13179	Rheb_IISc_IG.raw	F1	2.26	1
TRUE	Medium	Sequest HT (A2)	Unambiguous	ESMAGNKPANAVLHKVLkQLEELLSDMK	K18(Ub-amide)	14	A0A2R8YDJ9	A0A2R8YDJ9; A0A2R8YDW2; A0A2R8Y7I0; A0A2R8Y212; A0A2R8Y5J0; A0A0C4DGG9; A0A2R8Y521; A0A2R8YFK9; A0A2R8YFD8; A0A2R8Y7M9; A0A2R8YD40; F5GWX5; Q14839; A0A2R8Y4X2	2	4	0.1327	0	1	1	823.194	3289.75	3289.75	0.15	0.00012	HCD (High Energy Collision Dissociation)	34	MS2	48.5293	52	42.5777	15148	Rheb_IISc_IG.raw	F1	2.26	1
TRUE	Medium	Sequest HT (A2)	Unambiguous	EVEELPEkPSAFkPAVEMQkTVPNKAFELK	K8(Ub-amide); K13(Acetyl); K20(Acetyl)	3	A0A590UK20	A0A590UK20; A0A8I5KW82; Q9BXX2	2	4	0.2965	0	1	1	924.246	3693.96	3693.93	7.94	0.00733	HCD (High Energy Collision Dissociation)	34	MS2	51.3855	52	41.466	14577	Rheb_IISc_IG.raw	F1	2.26	1
TRUE	Medium	Sequest HT (A2)	Rejected	ISSEEEkASFPSQDQMASPEVPIEAGQYR	K7(Ub-amide)	4	Q96KN7	Q96KN7; G3V3I7; G3V3F7; G3V236	1	5		0.0259	2	2	682.131	3406.63	3406.6	8.47	0.00577	HCD (High Energy Collision Dissociation)	34	MS2	74.2443	11.419	37.0101	12358	Rheb_IISc_IG.raw	F1	2.26	1
TRUE	Medium	Sequest HT (A2)	Unambiguous	KAHSPFYQEGVSNALLKmAELGLTR	M18(Oxidation)	2	Q9NWX5	Q9NWX5; F6TX30	2	3	0.146	0	1	1	926.147	2776.43	2776.45	-6.4	-0.00593	HCD (High Energy Collision Dissociation)	34	MS2	32.9033	52	41.0412	14366	Rheb_IISc_IG.raw	F1	2.26	1
TRUE	Medium	Sequest HT (A2)	Unambiguous	TLAEcIQHGGPMASmKmPSQkGLSGDWALGk	C5(Carbamidomethyl); M15(Oxidation); M17(Oxidation); K21(Acetyl); K31(Acetyl)	2	A0A2R8YEQ5	A0A2R8YEQ5; Q5QGS0	2	5	0.0619	0	1	1	681.326	3402.6	3402.59	2.46	0.00167	HCD (High Energy Collision Dissociation)	34	MS2	0	15.275	48.2373	18222	Rheb_IISc_IG.raw	F1	2.26	1
TRUE	Medium	Sequest HT (A2)	Unambiguous	FAFFkVLPGDYEILATHPTWALKEASTTVR	K5(Acetyl)	11	Q5JPE7	A0A7I2V4D7; Q5JPE7; A0A7I2V2Z5; J3KN36; A0A0G2JN29; Q15155; A0A0G2JP90; A0A7I2V6B0; A0A7I2V4T6; P69849; A0A7I2V686	2	4	0.1067	0	1	1	863.461	3450.82	3450.81	3.13	0.0027	HCD (High Energy Collision Dissociation)	34	MS2	41.3628	14.938	50.9191	19582	Rheb_IISc_IG.raw	F1	2.25	1
TRUE	Medium	Sequest HT (A2)	Unambiguous	AFQVWSNVTPLkFSKINTGmADILVVFAR	K12(Acetyl); M20(Oxidation)	1	P39900	P39900	2	4	0.2222	0	1	1	828.446	3310.76	3310.77	-0.78	-0.00065	HCD (High Energy Collision Dissociation)	34	MS2	47.2086	36.424	43.6616	15706	Rheb_IISc_IG.raw	F1	2.25	1
TRUE	Medium	Sequest HT (A2)	Rejected	DLFVDIQDGkILMALLEVLSGRNLSPGHQLLcPWWASTGSL	K10(Ub-amide); C32(Carbamidomethyl)	1		G3V3D8	2	4	0.0444	0	1	1	1187.36	4746.43	4746.47	-8.55	-0.01015	HCD (High Energy Collision Dissociation)	34	MS2	42.868	86.136	58.0602	23478	Rheb_IISc_IG.raw	F1	2.25	0
TRUE	Medium	Sequest HT (A2)	Unambiguous	FSDRFmDDITTIVNVVTSEIAALLVKPQKENEQAEK	M6(Oxidation)	2	Q8NF50	Q8NF50; A2A369	2	5	0.0578	0	1	1	819.832	4095.13	4095.1	8.1	0.00663	HCD (High Energy Collision Dissociation)	34	MS2	69.1757	16.912	53.9232	21265	Rheb_IISc_IG.raw	F1	2.25	1
TRUE	Medium	Sequest HT (A2)	Unambiguous	YGEYYLLLLPGSYIINVTVPGHDPHITkVIIPEk	K28(Acetyl); K34(Ub-amide)	1	P14384	P14384	1	5	0.1067	0	1	1	818.85	4090.22	4090.22	1.11	0.0009	HCD (High Energy Collision Dissociation)	34	MS2	42.1499	7.059	53.228	20881	Rheb_IISc_IG.raw	F1	2.25	1
TRUE	Medium	Sequest HT (A2)	Unambiguous	ETLEYkAALELEmWkEmQEDIFENQLK	K6(Acetyl); M13(Oxidation); K15(Ub-amide); M17(Oxidation)	5	A0A6Q8PH95	A0A6Q8PF83; A0A6Q8PH95; Q8N960; A0A6Q8PGD1; D6REX9	2	4	0.2489	0	1	1	907.936	3628.72	3628.73	-2.57	-0.00233	HCD (High Energy Collision Dissociation)	34	MS2	34.7888	52	37.7356	12682	Rheb_IISc_IG.raw	F1	2.25	1
TRUE	Medium	Sequest HT (A2)	Selected	LIHTSLETLNkAIAGFVVMSEEMEk	K11(Acetyl); K25(Ub-amide)	1	Q9C0G6	Q9C0G6	1	4		0.0385	2	2	757.893	3028.55	3028.56	-3.98	-0.00301	HCD (High Energy Collision Dissociation)	34	MS2	77.5752	16.931	44.8333	16346	Rheb_IISc_IG.raw	F1	2.25	1
TRUE	Medium	Sequest HT (A2)	Unambiguous	AAPQSPSVPkkPGPPVLSSDPNMLSNEEAGHHFEQMLkLSQR	K10(Ub-amide); K11(Acetyl); K38(Acetyl)	2	O75694	O75694; E9PF10	2	4	0.0933	0	1	1	1204.86	4816.43	4816.41	5.26	0.00633	HCD (High Energy Collision Dissociation)	34	MS2	70.4681	58.829	56.7492	22829	Rheb_IISc_IG.raw	F1	2.25	1
TRUE	Medium	Sequest HT (A2)	Rejected	SPEIckMADNLDEFIEEQk	C5(Carbamidomethyl); K6(Acetyl); K19(Ub-amide)	14		A0A7I2V450; A0A7I2PHE7; A0A7I2V6B7; A0A7I2V5L8; A0A7I2V4R5; A0A7I2V3Z9; A0A7I2V5Y8; A0A7I2V5J9; A0A7I2V5N5; A0A7I2YQH9; A0A7I2V3Q0; A0A7I2V398; Q1MSJ5; A0A7I2V372	1	4	0.04	0	1	1	634.292	2534.15	2534.17	-7.59	-0.00481	HCD (High Energy Collision Dissociation)	34	MS2	35.0977	19.335	35.5021	11576	Rheb_IISc_IG.raw	F1	2.25	0
TRUE	Medium	Sequest HT (A2)	Unambiguous	MAKFLSQDQINDGNGELDFSTFLTImHMQIk	M26(Oxidation); K31(Ub-amide)	1	A0A804D2Q3	A0A804D2Q3	1	4	0.192	0	1	1	946.956	3784.8	3784.83	-6.56	-0.0062	HCD (High Energy Collision Dissociation)	34	MS2	73.2337	52	41.399	14546	Rheb_IISc_IG.raw	F1	2.24	1
TRUE	Medium	Sequest HT (A2)	Unambiguous	ENSYKSEEHGKAFNWSSALTYk	K22(Ub-amide)	1	P0DKX0	P0DKX0	2	5	0.2366	0	1	1	555.265	2772.29	2772.31	-6.88	-0.00381	HCD (High Energy Collision Dissociation)	34	MS2	58.544	19.087	32.3305	10149	Rheb_IISc_IG.raw	F1	2.24	1
TRUE	Medium	Sequest HT (A2)	Unambiguous	IPSVFSGSDIVQWLIkNLTIEDPAVYLcKR	K16(Acetyl); C28(Carbamidomethyl)	1	A0A8I5QJU0	A0A8I5QJU0	2	5	0.0491	0	1	1	701.583	3503.89	3503.86	7.12	0.00499	HCD (High Energy Collision Dissociation)	34	MS2	76.6033	52	41.4851	14587	Rheb_IISc_IG.raw	F1	2.24	1
TRUE	Medium	Sequest HT (A2)	Unambiguous	QATGGAAkVSQFLVDGVcTVANcVGKELAPHVK	K8(Acetyl); C18(Carbamidomethyl); C23(Carbamidomethyl)	1	Q8N0X7	Q8N0X7	2	4	0.0982	0	1	1	864.201	3453.78	3453.76	5.34	0.00461	HCD (High Energy Collision Dissociation)	34	MS2	36.415	52	53.665	21119	Rheb_IISc_IG.raw	F1	2.24	1
TRUE	Medium	Sequest HT (A2)	Unambiguous	QLLVFPGHkcGSLQLVDLASTKPGTSSAPFTINAHQSDIAcVSL	K9(Ub-amide); C10(Carbamidomethyl); C41(Carbamidomethyl)	1	C9JUS5	C9JUS5	1	4	0.2009	0	1	1	1216.12	4861.47	4861.49	-4.03	-0.00489	HCD (High Energy Collision Dissociation)	34	MS2	25.8153	52	57.1828	23045	Rheb_IISc_IG.raw	F1	2.24	1
TRUE	Medium	Sequest HT (A2)	Unambiguous	MNIHIVkPGENNNkFSISTMLPPVSEcINkNISNSSk	K7(Acetyl); K14(Ub-amide); C27(Carbamidomethyl); K30(Ub-amide); K37(Ub-amide)	3	A0A1W2PS94	A0A2R8Y358; Q9BXT5; A0A1W2PS94	2	5	0.0982	0	1	1	955.295	4772.45	4772.42	5.45	0.0052	HCD (High Energy Collision Dissociation)	34	MS2	44.92	25.772	56.707	22807	Rheb_IISc_IG.raw	F1	2.24	1
TRUE	Medium	Sequest HT (A2)	Unambiguous	IGFLGLGLMGSGIVSNLLkmGHTVTVWNRTAEk	K19(Acetyl); M20(Oxidation); K33(Acetyl)	2	K7EMM8	K7EMM8; Q49A26	2	5	0.0893	0	1	1	720.793	3599.93	3599.91	7.46	0.00537	HCD (High Energy Collision Dissociation)	34	MS2	34.6563	52	46.6417	17335	Rheb_IISc_IG.raw	F1	2.24	1
TRUE	Medium	Sequest HT (A2)	Unambiguous	VLkVLSVcPSNKPAIVEAGGMQALGKHLTSNSPR	K3(Acetyl); C8(Carbamidomethyl)	1	P14923	P14923	2	5	0.0536	0	1	1	720.993	3600.94	3600.94	0.4	0.00029	HCD (High Energy Collision Dissociation)	34	MS2	26.571	105.199	46.6662	17348	Rheb_IISc_IG.raw	F1	2.24	1
TRUE	Medium	Sequest HT (A2)	Rejected	IQEQHkSLQQLAKPQSVFEEPNNENkNALQLEQQVk	K6(Acetyl); K26(Ub-amide); K36(Ub-amide)	5		A0A1W2PRN1; H3BQL2; P0CJ92; A0A1B0GVY7; D6RF30	2	5		0.0388	3	3	930.682	4649.38	4649.41	-5.68	-0.00528	HCD (High Energy Collision Dissociation)	34	MS2	57.2878	24.472	51.6052	19963	Rheb_IISc_IG.raw	F1	2.23	0
TRUE	Medium	Sequest HT (A2)	Selected	ALISQcGkPVVNVSYRPAYDQGGPVEILPFLYLGSAYHASk	C6(Carbamidomethyl); K8(Ub-amide); K41(Ub-amide)	1	Q16690	Q16690	0	5	0.0045	0	1	1	972.303	4857.48	4857.52	-7.11	-0.00691	HCD (High Energy Collision Dissociation)	34	MS2	64.5804	52	54.8638	21796	Rheb_IISc_IG.raw	F1	2.23	1
TRUE	Medium	Sequest HT (A2)	Unambiguous	VVQGkEPAHLmSLFGGKPMIIYkGGTSR	K5(Acetyl); M11(Oxidation); K23(Ub-amide)	3	A0A0A0MT01	A0A0A0MT01; P06396; A0A0A0MS51	2	4	0.1928	0	1	1	814.691	3255.74	3255.73	5.32	0.00433	HCD (High Energy Collision Dissociation)	34	MS2	81.4744	19.56	50.4	19308	Rheb_IISc_IG.raw	F1	2.23	1
TRUE	Medium	Sequest HT (A2)	Unambiguous	DFFDAEIkkLGVENcYFPmFVSQSALEK	K8(Ub-amide); K9(Acetyl); C15(Carbamidomethyl); M19(Oxidation)	1	P07814	P07814	2	4	0.0135	0	1	1	892.426	3566.68	3566.71	-7.94	-0.00708	HCD (High Energy Collision Dissociation)	34	MS2	34.1948	28.777	43.9534	15870	Rheb_IISc_IG.raw	F1	2.23	1
TRUE	Medium	Sequest HT (A2)	Rejected	TEQPVTTTFPVTTGLkPTVALcQQKcRR	K16(Ub-amide); C22(Carbamidomethyl); C26(Carbamidomethyl)	1	H7C5D5	H7C5D5	2	4		0.0219	2	2	854.202	3413.79	3413.79	-1.49	-0.00127	HCD (High Energy Collision Dissociation)	34	MS2	63.6566	52	46.1769	17064	Rheb_IISc_IG.raw	F1	2.23	1
TRUE	Medium	Sequest HT (A2)	Unambiguous	SDFTKHQQTHTGEkPYEcVEcEkPSISkSDLMLQck	K14(Ub-amide); C18(Carbamidomethyl); C21(Carbamidomethyl); K23(Ub-amide); K28(Acetyl); C35(Carbamidomethyl); K36(Acetyl)	2	Q9BY31	Q9BY31; C9JVC3	2	5	0.1749	0	1	1	961.257	4802.26	4802.23	5.12	0.00491	HCD (High Energy Collision Dissociation)	34	MS2	29.7014	39.182	45.9927	16962	Rheb_IISc_IG.raw	F1	2.23	1
TRUE	Medium	Sequest HT (A2)	Selected	ENNIFYSPISITSALGMVLLGAkDNTAQQIKK	K23(Acetyl)	1	P29508	P29508	2	5	0.0404	0	1	1	702.183	3506.89	3506.86	9.02	0.00632	HCD (High Energy Collision Dissociation)	34	MS2	66.0856	52	39.8898	13765	Rheb_IISc_IG.raw	F1	2.23	1
TRUE	Medium	Sequest HT (A2)	Selected	LLPAQPAWKAFVEEAQLMAKHPLAMYPNLGEDMPPDLLLQMLK		1	A6NHR8	A6NHR8	2	5		0.0176	2	2	972.505	4858.5	4858.52	-4.91	-0.00477	HCD (High Energy Collision Dissociation)	34	MS2	36.2273	52	55.6523	22226	Rheb_IISc_IG.raw	F1	2.23	1
TRUE	Medium	Sequest HT (A2)	Rejected	SAPmIQSPPTRPFLQQVFFGNVDSSGIKHNIFNPPIIAR	M4(Oxidation)	1		A0A2R8Y707	1	5		0.0176	2	2	868.262	4337.28	4337.27	3.16	0.00274	HCD (High Energy Collision Dissociation)	34	MS2	67.938	52	53.9466	21274	Rheb_IISc_IG.raw	F1	2.23	0
TRUE	Medium	Sequest HT (A2)	Rejected	MImNSLSLFAAISGmILSImDILNIkISHFLK	M3(Oxidation); M15(Oxidation); M20(Oxidation); K26(Ub-amide)	2	E9PKH8	E9PKH8; P11836	1	4	0.0404	0	1	1	953.014	3809.03	3809.04	-0.94	-0.00089	HCD (High Energy Collision Dissociation)	34	MS2	48.3525	52	40.5024	14075	Rheb_IISc_IG.raw	F1	2.23	1
TRUE	Medium	Sequest HT (A2)	Unambiguous	RSASAAVIVYVNGGWSTWTEWSVcSAScGR	C24(Carbamidomethyl); C28(Carbamidomethyl)	1	H0Y8R2	H0Y8R2	1	3	0.3408	0	1	1	1102.19	3304.55	3304.53	6.24	0.00687	HCD (High Energy Collision Dissociation)	34	MS2	33.1645	52	49.534	18851	Rheb_IISc_IG.raw	F1	2.23	1
TRUE	Medium	Sequest HT (A2)	Unambiguous	QPGIYKPFIIGVSLMAFQQLSGVNAVMFYAETIFEEAKFk	K40(Ub-amide)	7	Q5VVV3	Q5VVV3; Q5VVV9; Q5VVW0; Q5VVV5; Q9NY64; Q5VVV4; A0A087WT42	1	5	0.0628	0	1	1	942.488	4708.41	4708.45	-7.35	-0.00692	HCD (High Energy Collision Dissociation)	34	MS2	50.7716	52	51.5146	19911	Rheb_IISc_IG.raw	F1	2.23	1
TRUE	Medium	Sequest HT (A2)	Rejected	NFTLQcPLSWSRWSSRmTWWWFVAPWWNSR	C6(Carbamidomethyl); M17(Oxidation)	1		A0A096LPG1	2	6	0.0135	0	1	1	663.317	3974.86	3974.86	1.21	0.0008	HCD (High Energy Collision Dissociation)	34	MS2	9.54015	52	50.1256	19162	Rheb_IISc_IG.raw	F1	2.23	0
TRUE	Medium	Sequest HT (A2)	Unambiguous	LSQSYYSLLEVLTQDHMNFIASLEPHVImYILSSISEGLTAL	M29(Oxidation)	1	E5RIW1	E5RIW1	0	5	0.2162	0	1	1	949.292	4742.43	4742.4	6.72	0.00638	HCD (High Energy Collision Dissociation)	34	MS2	67.6958	57.072	58.6037	23757	Rheb_IISc_IG.raw	F1	2.22	1
TRUE	Medium	Sequest HT (A2)	Unambiguous	GSDAMPEIMVkIIGSKHFQYLVEkPk	K11(Acetyl); K24(Ub-amide); K26(Ub-amide)	2	C9JPP7	C9JPP7; Q8N0U7	2	4	0.0991	0	1	1	845.698	3379.77	3379.79	-5.58	-0.00472	HCD (High Energy Collision Dissociation)	34	MS2	84.325	52	48.8864	18539	Rheb_IISc_IG.raw	F1	2.22	1
TRUE	Medium	Sequest HT (A2)	Unambiguous	IRLSRSkPSPGIcTSkPSSILSGSSSVPATPGR	K7(Acetyl); C13(Carbamidomethyl); K16(Acetyl)	1	B2RXH4	B2RXH4	2	4	0.2027	0	1	1	863.714	3451.84	3451.83	0.73	0.00063	HCD (High Energy Collision Dissociation)	34	MS2	42.968	6.871	43.9507	15868	Rheb_IISc_IG.raw	F1	2.22	1
TRUE	Medium	Sequest HT (A2)	Unambiguous	TQkIIWMPQELDAFQPYPIEIVPGKVFVGNFSQAcDPk	K3(Acetyl); C35(Carbamidomethyl); K38(Ub-amide)	3	A0A0C4DG63	A0A0C4DG63; Q9Y6J8; C9J4H0	2	5	0.1306	0	1	1	926.68	4629.37	4629.34	5.65	0.00523	HCD (High Energy Collision Dissociation)	34	MS2	58.1694	50.163	58.7226	23826	Rheb_IISc_IG.raw	F1	2.22	1
TRUE	Medium	Sequest HT (A2)	Unambiguous	NkPITNSkLHEEEPPQNMkPQSGNDKPLSkTALK	K2(Ub-amide); K8(Ub-amide); K19(Ub-amide); K30(Acetyl)	3	Q9BY44	Q9BY44; H7C5R5; F8WAE5	2	6	0.045	0	1	1	739.053	4429.28	4429.32	-7.7	-0.00569	HCD (High Energy Collision Dissociation)	34	MS2	45.3891	52	51.3572	19821	Rheb_IISc_IG.raw	F1	2.22	1
TRUE	Medium	Sequest HT (A2)	Unambiguous	LPNDPAIISNFSAAVVHTIVNETLESMTSLEVTkmVDER	K34(Acetyl); M35(Oxidation)	1	Q9UKA4	Q9UKA4	1	5	0.2207	0	1	1	866.637	4329.16	4329.16	-1.8	-0.00156	HCD (High Energy Collision Dissociation)	34	MS2	58.6443	44.451	52.5962	20526	Rheb_IISc_IG.raw	F1	2.22	1
TRUE	Medium	Sequest HT (A2)	Unambiguous	mSKAAPAkKPVAVAPAPGcTLDINDPQVQSAAIR	N-Term(Prot)(Acetyl); K8(Ub-amide); C19(Carbamidomethyl)	1	A0A087WV53	A0A087WV53	2	4		0.039	2	2	928.501	3710.98	3710.96	5.89	0.00547	HCD (High Energy Collision Dissociation)	34	MS2	18.8548	52	44.3678	16094	Rheb_IISc_IG.raw	F1	2.22	1
TRUE	Medium	Sequest HT (A2)	Unambiguous	SKPHIHPcWKEGDTVGFLLDLNEkQMIFFLNGNQLPPEk	C8(Carbamidomethyl); K24(Acetyl); K39(Ub-amide)	1	Q96DX4	Q96DX4	2	5	0.1937	0	1	1	963.899	4815.46	4815.43	7.25	0.00698	HCD (High Energy Collision Dissociation)	34	MS2	45.8834	52	55.955	22389	Rheb_IISc_IG.raw	F1	2.22	1
TRUE	Medium	Sequest HT (A2)	Unambiguous	GAGDGmETEEPPKSVEVTSGVQSRK	M6(Oxidation)	3	Q5T532	Q5T532; Q9H2G9; Q5T534	2	4	0.1622	0	1	1	648.558	2591.21	2591.23	-6.54	-0.00424	HCD (High Energy Collision Dissociation)	34	MS2	45.8532	52	32.3701	10173	Rheb_IISc_IG.raw	F1	2.22	1
TRUE	Medium	Sequest HT (A2)	Rejected	RPIDLALLQFLGDDEIEMLERLWLSGIcHNDKIEVmSSK	C28(Carbamidomethyl); M36(Oxidation)	1	O15399	O15399	2	6	0.0315	0	1	1	767.566	4600.36	4600.32	7.22	0.00553	HCD (High Energy Collision Dissociation)	34	MS2	7.41567	52	52.0994	20238	Rheb_IISc_IG.raw	F1	2.22	1
TRUE	Medium	Sequest HT (A2)	Rejected	ENLPLIVWLLVKSFSESGINYEIIIIDDGSPDGTRDVAEQLEk	K43(Acetyl)	6		Q5QPJ9; A0A804HIB3; H0Y368; O60762; Q5QPK2; A0A804HIK9	2	5		0.0045	2	2	972.303	4857.48	4857.51	-5.04	-0.0049	HCD (High Energy Collision Dissociation)	34	MS2	64.5804	52	54.8638	21796	Rheb_IISc_IG.raw	F1	2.22	0
TRUE	Medium	Sequest HT (A2)	Unambiguous	mcATPPSLNFkKLAYTVQTSESMTPTATSETYLK	N-Term(Prot)(Acetyl); C2(Carbamidomethyl); K11(Acetyl)	1	A6ZJA2	A6ZJA2	2	4	0.0045	0	1	1	970.969	3880.85	3880.87	-4.23	-0.0041	HCD (High Energy Collision Dissociation)	34	MS2	54.2896	22.72	41.0043	14348	Rheb_IISc_IG.raw	F1	2.22	1
TRUE	Medium	Sequest HT (A2)	Unambiguous	ADTVkcVTPLHSKPGAPSHPQLGALTSQAPk	K5(Acetyl); C6(Carbamidomethyl); K31(Ub-amide)	1	Q6UXX5	Q6UXX5	1	4	0.0631	0	1	1	858.703	3431.79	3431.8	-2.58	-0.00221	HCD (High Energy Collision Dissociation)	34	MS2	76.2421	13.79	47.949	18068	Rheb_IISc_IG.raw	F1	2.22	1
TRUE	Medium	Sequest HT (A2)	Unambiguous	FIPYkGWkLYFSEVYSDSSPLIEK	K5(Acetyl); K8(Ub-amide)	2	Q9UJA3	Q9UJA3; A0A494C100	2	4	0.1261	0	1	1	784.411	3134.62	3134.6	7.19	0.00563	HCD (High Energy Collision Dissociation)	34	MS2	11.3682	52	46.3168	17149	Rheb_IISc_IG.raw	F1	2.22	1
TRUE	Medium	Sequest HT (A2)	Unambiguous	THTGEkPYQcNEcGkAFSRSTNLTR	K6(Ub-amide); C10(Carbamidomethyl); C13(Carbamidomethyl); K15(Ub-amide)	1	Q6ZN57	Q6ZN57	2	5	0.1396	0	1	1	667.721	3334.58	3334.58	-0.61	-0.00041	HCD (High Energy Collision Dissociation)	34	MS2	40.1943	19.499	36.0511	11869	Rheb_IISc_IG.raw	F1	2.22	1
TRUE	Medium	Sequest HT (A2)	Unambiguous	ETQITTmAGTkPYmAPEMFSSR	M7(Oxidation); K11(Ub-amide); M14(Oxidation)	3	B7Z9H7	A0A3B3IS85; B7Z9H7; Q8WU08	0	4	0.2162	0	1	1	677.074	2705.27	2705.25	8.77	0.00593	HCD (High Energy Collision Dissociation)	34	MS2	74.1048	52	32.4603	10229	Rheb_IISc_IG.raw	F1	2.22	1
TRUE	Medium	Sequest HT (A2)	Rejected	IIYMNMISVTLSFILmFGNSMYLSSYYSSSLLMTWAIILk	M16(Oxidation); K40(Ub-amide)	3	F5H5T7	F5H5T7; Q6ZN68; Q6NUT2	0	5		0.0045	3	3	972.303	4857.48	4857.46	4.64	0.00451	HCD (High Energy Collision Dissociation)	34	MS2	64.5804	52	54.8638	21796	Rheb_IISc_IG.raw	F1	2.22	1
TRUE	Medium	Sequest HT (A2)	Unambiguous	NGSFQPTNEmMLKFYSFYkQATEGPck	M10(Oxidation); K19(Ub-amide); C26(Carbamidomethyl); K27(Ub-amide)	18	A0A7I2V5U2	A0A7I2V2Y9; A0A7I2V560; X6RDD7; A0A7I2V2M2; A0A7I2V556; A0A7I2V462; A0A7I2YQD7; A0A7I2V5U2; Q5T8E0; A0A7I2V420; Q5T8D3; B7Z2R7; A0A7I2V5E1; A0A7I2YQJ9; A0A7I2V347; A0A7I2V690; A0A7I2YQE9; A0A7I2V2R8	2	5	0.0721	0	1	1	723.146	3611.7	3611.68	6.66	0.00481	HCD (High Energy Collision Dissociation)	34	MS2	71.8433	52	43.9818	15885	Rheb_IISc_IG.raw	F1	2.22	1
TRUE	Medium	Sequest HT (A2)	Unambiguous	VAALNIQVGNLcQFLPQDKVGEFAk	C12(Carbamidomethyl); K25(Ub-amide)	1	Q8IY18	Q8IY18	1	4	0.0769	0	1	1	739.648	2955.57	2955.56	2.02	0.0015	HCD (High Energy Collision Dissociation)	34	MS2	75.5449	21.067	46.3591	17175	Rheb_IISc_IG.raw	F1	2.21	1
TRUE	Medium	Sequest HT (A2)	Unambiguous	DIDNPPRNETTESTEkMYk	K16(Acetyl); K19(Ub-amide)	1	Q17R60	Q17R60	2	4	0.1493	0	1	1	627.292	2506.14	2506.16	-7.82	-0.0049	HCD (High Energy Collision Dissociation)	34	MS2	71.728	52	32.4539	10224	Rheb_IISc_IG.raw	F1	2.21	1
TRUE	Medium	Sequest HT (A2)	Unambiguous	IPVQAVWAGWGHASENPkLPELLLkNGIAFMGPPSQAmWALGDK	K18(Acetyl); K25(Acetyl); M38(Oxidation)	1	Q13085	Q13085	2	5	0.1946	0	1	1	965.898	4825.46	4825.46	-0.23	-0.00023	HCD (High Energy Collision Dissociation)	34	MS2	56.2009	52	55.8624	22342	Rheb_IISc_IG.raw	F1	2.21	1
TRUE	Medium	Sequest HT (A2)	Unambiguous	kLQLYGQTcAVcLEDFkGK	K1(Acetyl); C9(Carbamidomethyl); C12(Carbamidomethyl); K17(Acetyl)	1	Q9H9V4	Q9H9V4	2	3	0.2579	0	1	1	781.393	2342.16	2342.15	4.97	0.00388	HCD (High Energy Collision Dissociation)	34	MS2	59.1792	36.475	47.354	17739	Rheb_IISc_IG.raw	F1	2.21	1
TRUE	Medium	Sequest HT (A2)	Unambiguous	VPIWWYQLQGPSGHWESHQDQTNcTSSWGRVWR	C24(Carbamidomethyl)	3	Q9NVE5	Q9NVE5; A0A7I2YQ75; H7BZ71	1	5	0.2489	0	1	1	814.583	4068.89	4068.87	2.89	0.00236	HCD (High Energy Collision Dissociation)	34	MS2	64.8285	52	54.3689	21516	Rheb_IISc_IG.raw	F1	2.21	1
TRUE	Medium	Sequest HT (A2)	Rejected	VDPVLIVGSGLTAADAVLcAYNSNIPVIHVFRRR	C19(Carbamidomethyl)	1	Q9Y236	Q9Y236	2	5	0.0045	0	1	1	739.405	3693	3693.01	-2.87	-0.00212	HCD (High Energy Collision Dissociation)	34	MS2	16.4966	5.997	40.9536	14323	Rheb_IISc_IG.raw	F1	2.21	1
TRUE	Medium	Sequest HT (A2)	Unambiguous	mcATPPSLNFKkLAYTVQTSESMTPTATSETYLK	N-Term(Prot)(Acetyl); C2(Carbamidomethyl); K12(Acetyl)	1	A6ZJA2	A6ZJA2	2	4		0.0045	2	2	970.969	3880.85	3880.87	-4.23	-0.0041	HCD (High Energy Collision Dissociation)	34	MS2	54.2896	22.72	41.0043	14348	Rheb_IISc_IG.raw	F1	2.21	1
TRUE	Medium	Sequest HT (A2)	Unambiguous	MEEAkSQSLEEDFEGQATHTGPkGVINDWR	K5(Acetyl); K23(Ub-amide)	1	P20941	P20941	2	5	0.2172	0	1	1	726.342	3627.68	3627.69	-2.8	-0.00203	HCD (High Energy Collision Dissociation)	34	MS2	48.07	52	39.2776	13492	Rheb_IISc_IG.raw	F1	2.21	1
TRUE	Medium	Sequest HT (A2)	Rejected	KPTVkRPTmWNVSNNPARPPTTQISHSQGIR	K5(Ub-amide); M9(Oxidation)	2		Q8N9V6; C9JZ61	1	4	0.0452	0	1	1	928.496	3710.96	3710.95	2.26	0.0021	HCD (High Energy Collision Dissociation)	34	MS2	76.36	52	45.1955	16544	Rheb_IISc_IG.raw	F1	2.21	0
TRUE	Medium	Sequest HT (A2)	Unambiguous	DTFFLTVHDAILYLQNQVkSQEGQGSILETITLIQDcK	K19(Ub-amide); C37(Carbamidomethyl)	1	O43511	O43511	1	5	0.0995	0	1	1	913.272	4562.33	4562.34	-1.18	-0.00107	HCD (High Energy Collision Dissociation)	34	MS2	44.2676	11.503	52.1695	20281	Rheb_IISc_IG.raw	F1	2.21	1
TRUE	Medium	Sequest HT (A2)	Unambiguous	MKTScFSWMEMLIISWVIGMIWAEck	C5(Carbamidomethyl); C25(Carbamidomethyl); K26(Ub-amide)	1	Q9Y210	Q9Y210	1	4	0.1136	0	1	1	859.163	3433.63	3433.62	2.13	0.00183	HCD (High Energy Collision Dissociation)	34	MS2	21.6522	52	40.6273	14145	Rheb_IISc_IG.raw	F1	2.2	1
TRUE	Medium	Sequest HT (A2)	Unambiguous	DLHAVDDPFDQGVVATDEVkEEPPEPFQKIGPMNNITSDIFK	K20(Acetyl)	1	B1ALC2	B1ALC2	2	5	0.1773	0	1	1	945.659	4724.26	4724.27	-1.33	-0.00126	HCD (High Energy Collision Dissociation)	34	MS2	29.9741	52	49.4356	18801	Rheb_IISc_IG.raw	F1	2.2	1
TRUE	Medium	Sequest HT (A2)	Rejected	GGWTLNSAGYLLGPVLHLPQmGDQDGkRETALEILDLWK	M21(Oxidation); K27(Ub-amide)	1		Q9UBC7	2	5		0.0308	2	2	901.667	4504.31	4504.32	-3.44	-0.0031	HCD (High Energy Collision Dissociation)	34	MS2	43.4958	8.587	54.5556	21622	Rheb_IISc_IG.raw	F1	2.2	0
TRUE	Medium	Sequest HT (A2)	Unambiguous	IFNLSGGEkTLSSLALVFALHHYkPTPLYFMDEIDAALDFK	K9(Acetyl); K24(Acetyl)	2	Q9NTJ3	Q9NTJ3; E9PD53	1	4	0.3227	0	1	1	1174.86	4696.44	4696.4	6.48	0.00761	HCD (High Energy Collision Dissociation)	34	MS2	47.9646	71.075	59.0772	24008	Rheb_IISc_IG.raw	F1	2.2	1
TRUE	Medium	Sequest HT (A2)	Unambiguous	IQEmFPLLNMNKVLAGLYNPGDGHIDPYSLTMALAAGAR	M4(Oxidation)	2	Q8TCC6	Q9UI17; Q8TCC6	1	5	0.1	0	1	1	844.428	4218.11	4218.12	-1.6	-0.00135	HCD (High Energy Collision Dissociation)	34	MS2	12.5126	52	53.1094	20817	Rheb_IISc_IG.raw	F1	2.2	1
TRUE	Medium	Sequest HT (A2)	Rejected	SLPRPAkSSSMSVTGGRGGPRPVSSSIDPSLLSTK	K7(Ub-amide)	4		A0A0A0MRJ3; Q8NEY1; H0Y6F6; A0A8I5KSE4	2	5		0.0045	2	2	739.405	3693	3692.96	8.8	0.0065	HCD (High Energy Collision Dissociation)	34	MS2	16.4966	5.997	40.9536	14323	Rheb_IISc_IG.raw	F1	2.2	0
TRUE	Medium	Sequest HT (A2)	Rejected	LYDIRkTIFTFTPQFIDQQQFYLALDNk	K6(Acetyl); K28(Acetyl)	3	A6NMN0	A6NMN0; P46020; A6NIT2	2	4	0	0	1	1	888.469	3550.85	3550.83	7.74	0.00687	HCD (High Energy Collision Dissociation)	34	MS2	60.3513	45.042	47.3736	17750	Rheb_IISc_IG.raw	F1	2.2	1
TRUE	Medium	Sequest HT (A2)	Selected	MKVTLSALDTSESSFTPLVVIELAQDVkEETK	K28(Acetyl)	9	Q9NW15	C9IZD0; C9JJS5; Q9NW15; C9JA49; C9J670; C9IYD3; C9JPY2; C9JH90; C9JQC9	2	4		0	2	2	888.469	3550.85	3550.84	2.35	0.00209	HCD (High Energy Collision Dissociation)	34	MS2	60.3513	45.042	47.3736	17750	Rheb_IISc_IG.raw	F1	2.2	1
TRUE	Medium	Sequest HT (A2)	Selected	ILANGSIVLNGSLSYNNKSAFYQLELk	K27(Ub-amide)	1	Q9BYE9	Q9BYE9	1	4	0.0364	0	1	1	788.926	3152.68	3152.69	-1.4	-0.00111	HCD (High Energy Collision Dissociation)	34	MS2	71.1741	42.671	50.7427	19491	Rheb_IISc_IG.raw	F1	2.2	1
TRUE	Medium	Sequest HT (A2)	Unambiguous	TILSQGHLTPLPLYVcPVYWAYDYALR	C16(Carbamidomethyl)	1	P56282	P56282	0	4	0.1045	0	1	1	803.171	3209.66	3209.65	3.67	0.00295	HCD (High Energy Collision Dissociation)	34	MS2	76.0458	8.903	45.9406	16934	Rheb_IISc_IG.raw	F1	2.2	1
TRUE	Medium	Sequest HT (A2)	Unambiguous	EFFPRLMTELMELQEFYDPDTVELmTWIkR	M25(Oxidation); K29(Acetyl)	1	Q7Z388	Q7Z388	2	4	0.1273	0	1	1	967.22	3865.86	3865.85	1.23	0.00119	HCD (High Energy Collision Dissociation)	34	MS2	25.6672	52	40.5492	14101	Rheb_IISc_IG.raw	F1	2.2	1
TRUE	Medium	Sequest HT (A2)	Unambiguous	LIHHDSKcDPGQATkYLYELLYNDPIK	C8(Carbamidomethyl); K15(Acetyl)	4	Q9UBS5	Q9UBS5; A0A140TA42; A0A0G2JKF9; A0A140T9S4	2	3	0.2818	0	1	1	1091.88	3273.63	3273.62	0.18	0.0002	HCD (High Energy Collision Dissociation)	34	MS2	34.1432	58.008	50.3589	19286	Rheb_IISc_IG.raw	F1	2.2	1
TRUE	Medium	Sequest HT (A2)	Unambiguous	GGkDMAQSIYRPSkNLDK	K3(Acetyl); K14(Ub-amide)	3	G3V3A4	G3V4X8; G3V3A4; Q13573	2	3	0.0636	0	1	1	749.383	2246.13	2246.15	-5.44	-0.00407	HCD (High Energy Collision Dissociation)	34	MS2	18.7345	57.771	44.8619	16360	Rheb_IISc_IG.raw	F1	2.2	1
TRUE	Medium	Sequest HT (A2)	Unambiguous	GFQTILAILkLSASFSKLLVHHSFDLVIFHQMSSNIMEQK	K10(Acetyl)	4	Q5S007	C9JBF0; E9PC85; Q5S007; A0A7P0T8S1	2	6	0.0773	0	1	1	767.574	4600.41	4600.45	-8.35	-0.0064	HCD (High Energy Collision Dissociation)	34	MS2	10.248	34.177	55.7437	22275	Rheb_IISc_IG.raw	F1	2.2	1
TRUE	Medium	Sequest HT (A2)	Unambiguous	DFFDAEIkkLGVENcYFPmFVSQSALEK	K8(Acetyl); K9(Ub-amide); C15(Carbamidomethyl); M19(Oxidation)	1	P07814	P07814	2	4		0.0135	2	2	892.426	3566.68	3566.71	-7.94	-0.00708	HCD (High Energy Collision Dissociation)	34	MS2	34.1948	28.777	43.9534	15870	Rheb_IISc_IG.raw	F1	2.2	1
TRUE	Medium	Sequest HT (A2)	Selected	GALFSLSANDIGDGAHkEIHWEASPEMQSKcHQK	K17(Ub-amide); C31(Carbamidomethyl)	3	Q9NTN9	Q9NTN9; E5RGX4; E5RFG2	2	6		0.0135	2	2	663.317	3974.86	3974.88	-3.9	-0.00258	HCD (High Energy Collision Dissociation)	34	MS2	9.54015	52	50.1256	19162	Rheb_IISc_IG.raw	F1	2.2	1
TRUE	Medium	Sequest HT (A2)	Selected	SGDLNkIALEWVAImHGLGALLEVWLTFQQK	K6(Ub-amide); M15(Oxidation)	1	Q96M86	Q96M86	1	5		0.0045	3	3	739.405	3693	3692.97	5.53	0.00408	HCD (High Energy Collision Dissociation)	34	MS2	16.4966	5.997	40.9536	14323	Rheb_IISc_IG.raw	F1	2.2	1
TRUE	Medium	Sequest HT (A2)	Unambiguous	MVPGkEFQHYTcTmSLkPRVVDFDETWNK	K5(Acetyl); C12(Carbamidomethyl); M14(Oxidation); K17(Ub-amide)	2	A0A0A0MTN0	A0A0A0MTN0; A0A8I5KTY2	2	4	0.1227	0	1	1	950.205	3797.8	3797.8	-0.56	-0.00053	HCD (High Energy Collision Dissociation)	34	MS2	58.4616	52	43.9139	15848	Rheb_IISc_IG.raw	F1	2.2	1
TRUE	Medium	Sequest HT (A2)	Rejected	AFSLLTQLARHkNIHTGEkPFEck	K12(Ub-amide); K19(Ub-amide); C23(Carbamidomethyl); K24(Ub-amide)	2		C9JTJ1; Q9Y6R6	2	4		0.0395	3	3	854.202	3413.79	3413.81	-8.26	-0.00705	HCD (High Energy Collision Dissociation)	34	MS2	63.6566	52	46.1769	17064	Rheb_IISc_IG.raw	F1	2.19	0
TRUE	Medium	Sequest HT (A2)	Unambiguous	LSSSVEYNImELEQELENVkTLKTK	M10(Oxidation); K20(Acetyl)	1	H0Y6V6	H0Y6V6	2	3	0.1963	0	1	1	995.185	2983.54	2983.52	7.52	0.00748	HCD (High Energy Collision Dissociation)	34	MS2	64.6024	52	55.9859	22406	Rheb_IISc_IG.raw	F1	2.19	1
TRUE	Medium	Sequest HT (A2)	Selected	GAAEMVLQMISASkGEmSPmVVETLkLGIAILNGGNAGVQQK	K14(Acetyl); M17(Oxidation); M20(Oxidation); K26(Ub-amide)	4	A0A0X1KG73	A0A0X1KG73; A0A087X080; A0A0U1RRH1; Q15413	2	5		0.0437	2	2	909.074	4541.34	4541.34	0.98	0.00089	HCD (High Energy Collision Dissociation)	34	MS2	3.70183	52	52.4029	20414	Rheb_IISc_IG.raw	F1	2.19	1
TRUE	Medium	Sequest HT (A2)	Unambiguous	VETScSQcGAHLGHIFDDGPRPTGk	C5(Carbamidomethyl); C8(Carbamidomethyl); K25(Ub-amide)	2	Q8IXL7	Q8IXL7; F5H199	0	4	0.0776	0	1	1	731.343	2922.35	2922.35	0.15	0.00011	HCD (High Energy Collision Dissociation)	34	MS2	59.5843	52	38.5026	13055	Rheb_IISc_IG.raw	F1	2.19	1
TRUE	Medium	Sequest HT (A2)	Unambiguous	DHLYHLcVQAQDFcFLVERAVVGLLRLAIR	C7(Carbamidomethyl); C14(Carbamidomethyl)	18	Q92538	Q92538; A0A7I2V3Y5; A0A7I2V452; A0A7P0RGV0; A0A7I2V4E0; A0A7I2V4K2; A0A669KBG8; A0A7I2V5Z2; A0A7I2V514; A0A7I2V529; A0A7I2V2Y7; A0A7I2V2L4; A0A7I2V2L5; A0A7I2YQD3; A0A7I2V578; A0A669KB10; A0A7I2YQ65; A0A7I2YQM2	2	6	0.2329	0	1	1	602.83	3611.94	3611.91	9.92	0.00597	HCD (High Energy Collision Dissociation)	34	MS2	70.4783	52	40.6709	14170	Rheb_IISc_IG.raw	F1	2.19	1
TRUE	Medium	Sequest HT (A2)	Unambiguous	LNTNTEMEEVMNDYNMLkAQNDRETQSLDVIFTER	K18(Acetyl)	2	Q96LB3	Q96LB3; A0A3B3IT46	2	4	0.2009	0	1	1	1059.24	4233.92	4233.94	-3.15	-0.00334	HCD (High Energy Collision Dissociation)	34	MS2	60.428	52	56.8053	22860	Rheb_IISc_IG.raw	F1	2.19	1
TRUE	Medium	Sequest HT (A2)	Unambiguous	FLHSFTMYKLYQKLFLEMIGNQVQSVK		1	O00300	O00300	2	4	0.1553	0	1	1	823.935	3292.72	3292.73	-2.56	-0.00211	HCD (High Energy Collision Dissociation)	34	MS2	71.7462	52	48.6616	18448	Rheb_IISc_IG.raw	F1	2.19	1
TRUE	Medium	Sequest HT (A2)	Unambiguous	QATEGPcNMPkPGVFDLINK	C7(Carbamidomethyl); K11(Ub-amide)	6	F8W6J1; A0A0C4DGA2	F8W6J1; A0A0C4DGA2; O75521; F1LLU7; C9JB63; F8WAW4	0	3	0.4201	0	1	1	804.737	2412.19	2412.19	1.05	0.00085	HCD (High Energy Collision Dissociation)	34	MS2	45.0282	52	36.0984	11896	Rheb_IISc_IG.raw	F1	2.19	2
TRUE	Medium	Sequest HT (A2)	Selected	YGSRDDLVAGPGFGGARNPALQTSLSSLSSSVSR		1	Q9ULC8	Q9ULC8	2	4	0.0228	0	1	1	853.185	3409.72	3409.71	3.12	0.00266	HCD (High Energy Collision Dissociation)	34	MS2	33.6633	52	31.094	9468	Rheb_IISc_IG.raw	F1	2.19	1
TRUE	Medium	Sequest HT (A2)	Unambiguous	TIITYPWFQNSSVILFLNkKDLLEEk	K19(Acetyl); K26(Ub-amide)	1	P50148	P50148	2	4	0.0548	0	1	1	845.207	3377.81	3377.83	-5.83	-0.00492	HCD (High Energy Collision Dissociation)	34	MS2	55.9693	27.821	44.8101	16334	Rheb_IISc_IG.raw	F1	2.19	1
TRUE	Medium	Sequest HT (A2)	Unambiguous	QkMEEmQQHNmSWIEVQFLK	K2(Ub-amide); M6(Oxidation); M11(Oxidation)	1	Q9Y4X5	Q9Y4X5	1	5	0.2055	0	1	1	559.263	2792.29	2792.31	-7.76	-0.00434	HCD (High Energy Collision Dissociation)	34	MS2	8.27711	49.381	32.7198	10377	Rheb_IISc_IG.raw	F1	2.19	1
TRUE	Medium	Sequest HT (A2)	Unambiguous	AIPYMQVILmLTTDLDGEDEKDKGALDNLLSQLIAELGmDK	M10(Oxidation); M39(Oxidation)	3	Q5T4S7	A0A0A0MSW0; X6RE05; Q5T4S7	2	4	0.4201	0	1	1	1138.82	4552.28	4552.28	-0.07	-8e-05	HCD (High Energy Collision Dissociation)	34	MS2	92.2866	52	52.3183	20365	Rheb_IISc_IG.raw	F1	2.19	1
TRUE	Medium	Sequest HT (A2)	Unambiguous	QHATNVGImFRDKENALMPNWLHLPVGYHG	M9(Oxidation)	1	H0YLC7	H0YLC7	2	4	0.0776	0	1	1	866.182	3461.71	3461.7	2.18	0.00188	HCD (High Energy Collision Dissociation)	34	MS2	6.62016	7.22	48.0081	18100	Rheb_IISc_IG.raw	F1	2.19	1
TRUE	Medium	Sequest HT (A2)	Unambiguous	YASAcQmKYEkDQGSFTEVVSISNLGmAk	C5(Carbamidomethyl); M7(Oxidation); K11(Ub-amide); M27(Oxidation); K29(Ub-amide)	2	P11717	A0A7I2V381; P11717	2	5	0.0502	0	1	1	734.152	3666.73	3666.72	2.02	0.00148	HCD (High Energy Collision Dissociation)	34	MS2	37.0762	52	41.8692	14802	Rheb_IISc_IG.raw	F1	2.19	1
TRUE	Medium	Sequest HT (A2)	Selected	EILkSLVAAPVEIAEcGPEPIPYPDPALk	K4(Ub-amide); C16(Carbamidomethyl); K29(Ub-amide)	7	Q5T321	A0A0D9SF28; A0A8I5KZ13; A0A8I5QKR1; A0A8I5KTY1; A0A8I5KSX3; Q5T321; Q8NFP9	1	4		0.0437	2	2	877.969	3508.86	3508.88	-5.95	-0.00522	HCD (High Energy Collision Dissociation)	34	MS2	30.136	19.451	45.0316	16453	Rheb_IISc_IG.raw	F1	2.19	1
TRUE	Medium	Sequest HT (A2)	Unambiguous	QHQLGVWPLLPGSFkTLEMkASkPGWWLLNTEVGENQR	K15(Acetyl); K20(Acetyl); K23(Ub-amide)	2	P12259	P12259; A0A0A0MRJ7	2	6	0.0963	0	1	1	776.74	4655.4	4655.41	-1.43	-0.00111	HCD (High Energy Collision Dissociation)	34	MS2	41.5842	35.23	55.6889	22243	Rheb_IISc_IG.raw	F1	2.18	1
TRUE	Medium	Sequest HT (A2)	Unambiguous	AEAQGSTTLLVSYRHGHVHLSAkITIAAYLPLK	K23(Acetyl)	1	Q8TEM1	Q8TEM1	2	5	0.1651	0	1	1	718.396	3587.95	3587.97	-5.15	-0.0037	HCD (High Energy Collision Dissociation)	34	MS2	12.7457	39.102	40.8981	14294	Rheb_IISc_IG.raw	F1	2.18	1
TRUE	Medium	Sequest HT (A2)	Unambiguous	GILYPKPkAcWVSPMAkVPAESPTLPPTFPSSPGLGSk	K8(Acetyl); C10(Carbamidomethyl); K17(Ub-amide); K38(Ub-amide)	1	Q03989	Q03989	2	5	0.0642	0	1	1	886.268	4427.31	4427.33	-3.63	-0.00321	HCD (High Energy Collision Dissociation)	34	MS2	67.4655	52	52.4706	20455	Rheb_IISc_IG.raw	F1	2.18	1
TRUE	Medium	Sequest HT (A2)	Rejected	ELESkTVVSVAkEGLELPEDEEEk	K5(Acetyl); K12(Ub-amide); K24(Ub-amide)	1	Q58FG0	Q58FG0	2	4	0.0229	0	1	1	781.153	3121.59	3121.58	3.54	0.00276	HCD (High Energy Collision Dissociation)	34	MS2	47.3585	42.78	43.9317	15857	Rheb_IISc_IG.raw	F1	2.18	1
TRUE	Medium	Sequest HT (A2)	Selected	MALGLEQAEEQRLYQQTLLQDGLkDmLDHGK	K24(Ub-amide); M26(Oxidation)	1	Q2TBA0	Q2TBA0	2	3	0.0459	0	1	1	1261.98	3783.93	3783.89	9.06	0.01143	HCD (High Energy Collision Dissociation)	34	MS2	0	52	33.3705	10726	Rheb_IISc_IG.raw	F1	2.18	1
TRUE	Medium	Sequest HT (A2)	Rejected	VkHPNIImLVEEmETATELFLVMELVkGGDLFDAITSSTK	K2(Acetyl); M8(Oxidation); M13(Oxidation); K27(Ub-amide)	3	A0A0U1RR70	A0A0U1RR70; G5E9L9; Q8N568	2	5		0.048	2	2	944.691	4719.43	4719.41	3.96	0.00374	HCD (High Energy Collision Dissociation)	34	MS2	76.2906	52	59.7152	24294	Rheb_IISc_IG.raw	F1	2.18	1
TRUE	Medium	Sequest HT (A2)	Unambiguous	VVPMLPRLLcEELcSLNPmSDkLTFSVIWTLTPEGk	C10(Carbamidomethyl); C14(Carbamidomethyl); M19(Oxidation); K22(Acetyl); K36(Acetyl)	1	Q8IYB7	Q8IYB7	2	5	0.078	0	1	1	855.632	4274.13	4274.16	-7.17	-0.00613	HCD (High Energy Collision Dissociation)	34	MS2	52.7754	28.955	52.8854	20696	Rheb_IISc_IG.raw	F1	2.18	1
TRUE	Medium	Sequest HT (A2)	Unambiguous	SHLVNEVPVLASPDLLSEVSEMkQDLIkMTAILTTDVSDK	K23(Ub-amide); K28(Acetyl)	22	A0A5F9ZHS1	A0A5F9ZHN5; I6L894; A0A5F9ZHF7; A0A5F9ZHR8; A0A5F9ZHS1; E9PHW9; A0A5F9ZH30; A0A5F9ZGZ5; A0A5F9ZH19; Q01484; D6RHE1; A0A5F9ZHT8; A0A5F9ZGX3; A0A5F9ZHT4; A0A5F9ZGY4; A0A5F9ZI40; A0A5F9ZI30; A0A5F9ZI46; A0A5F9ZHD2; A0A5F9ZGY3; A0A5F9ZHE4; A0A5F9ZI65	2	5	0.0826	0	1	1	921.68	4604.37	4604.4	-6	-0.00553	HCD (High Energy Collision Dissociation)	34	MS2	81.7411	52.258	52.4771	20460	Rheb_IISc_IG.raw	F1	2.18	1
TRUE	Medium	Sequest HT (A2)	Rejected	SLSHAKGGSVLGGYLkILPmFFIVmPGmISR	K16(Ub-amide); M20(Oxidation); M25(Oxidation); M28(Oxidation)	1	Q2M3M2	Q2M3M2	2	4		0.0091	3	3	888.469	3550.85	3550.89	-9.27	-0.00823	HCD (High Energy Collision Dissociation)	34	MS2	60.3513	45.042	47.3736	17750	Rheb_IISc_IG.raw	F1	2.18	1
TRUE	Medium	Sequest HT (A2)	Rejected	QLVTNAcLIkEVDIYTVk	C7(Carbamidomethyl); K10(Acetyl); K18(Acetyl)	2	E9PKG1	E9PKG1; Q99873	1	4	0.0367	0	1	1	548.542	2191.15	2191.17	-9.48	-0.00519	HCD (High Energy Collision Dissociation)	34	MS2	82.0786	31.561	38.376	12987	Rheb_IISc_IG.raw	F1	2.18	1
TRUE	Medium	Sequest HT (A2)	Unambiguous	QVSYHITGGNPRGRFALGLVQSEWK		2	E9PQ73	E9PQ73; Q8TDW7	2	3	0.3073	0	1	1	934.154	2800.45	2800.46	-6.24	-0.00582	HCD (High Energy Collision Dissociation)	34	MS2	53.1958	52	47.5859	17864	Rheb_IISc_IG.raw	F1	2.18	1
TRUE	Medium	Sequest HT (A2)	Unambiguous	QDDkFFLPkAcLNFEFFSR	K4(Acetyl); K9(Acetyl); C11(Carbamidomethyl)	3	A0A3B3ISG5	A0A3B3ISG5; B3KSB8; A0A7I2V2P6	2	4	0.1147	0	1	1	624.053	2493.19	2493.19	-0.56	-0.00035	HCD (High Energy Collision Dissociation)	34	MS2	17.7827	36.048	32.6505	10338	Rheb_IISc_IG.raw	F1	2.18	1
TRUE	Medium	Sequest HT (A2)	Unambiguous	QLVFFKTGWSQVVPDPNkTTYVk	K18(Acetyl); K23(Acetyl)	1	Q504Y2	Q504Y2	2	3	0.2765	0	1	1	922.83	2766.47	2766.45	8.77	0.00809	HCD (High Energy Collision Dissociation)	34	MS2	67.768	52	49.83	19008	Rheb_IISc_IG.raw	F1	2.17	1
TRUE	Medium	Sequest HT (A2)	Rejected	GANILLTDHGDVkLADFGVAAk	K13(Acetyl); K22(Acetyl)	4	A0A804HIS2	A0A804HIS2; Q9Y4K4; G3V5C6; G3V4T8	1	4	0	0	1	1	578.056	2309.2	2309.21	-4.57	-0.00264	HCD (High Energy Collision Dissociation)	34	MS2	48.4296	52	37.5663	12606	Rheb_IISc_IG.raw	F1	2.17	1
TRUE	Medium	Sequest HT (A2)	Unambiguous	GTFDGDkLGDLkEEGDVMDk	K7(Acetyl); K12(Acetyl); K20(Ub-amide)	4	H0YEH2	H0YEH2; Q5T1Z8; Q14671; Q5T1Z4	2	3	0.2903	0	1	1	817.052	2449.14	2449.13	3.98	0.00325	HCD (High Energy Collision Dissociation)	34	MS2	60.9729	52	40.8148	14250	Rheb_IISc_IG.raw	F1	2.17	1
TRUE	Medium	Sequest HT (A2)	Unambiguous	LAVEPkGSLEVNcSTTcNQPEVGGLETSLDK	K6(Ub-amide); C13(Carbamidomethyl); C17(Carbamidomethyl)	4	J3QQX6	J3QQX6; J3QRQ1; J3QQR8; P13598	1	4	0.1198	0	1	1	882.937	3528.73	3528.71	5.64	0.00497	HCD (High Energy Collision Dissociation)	34	MS2	31.5224	46.293	47.7952	17986	Rheb_IISc_IG.raw	F1	2.17	1
TRUE	Medium	Sequest HT (A2)	Unambiguous	ELPPDQAEYcIARMAPYQGPDAVPGALDYkSFSTALYGESDL	C10(Carbamidomethyl); K30(Ub-amide)	3	F5GXS2	H7C144; F5GXS2; O43707	2	5	0.3134	0	1	1	961.259	4802.27	4802.25	2.97	0.00286	HCD (High Energy Collision Dissociation)	34	MS2	45.5743	52	48.1457	18173	Rheb_IISc_IG.raw	F1	2.17	1
TRUE	Medium	Sequest HT (A2)	Selected	SVTVImEPHKEVLQDmVPPK	M6(Oxidation); M16(Oxidation)	3	H0Y4W2	H0Y4W2; F2Z2U4; Q9Y4A5	1	4		0	2	2	578.056	2309.2	2309.19	6.52	0.00376	HCD (High Energy Collision Dissociation)	34	MS2	48.4296	52	37.5663	12606	Rheb_IISc_IG.raw	F1	2.17	1
TRUE	Medium	Sequest HT (A2)	Unambiguous	DcLYEVFDDLESkMEDSGKQLLQSVLHLM	C2(Carbamidomethyl); K13(Ub-amide)	1	E9PMW3	E9PMW3	2	4	0.0968	0	1	1	910.432	3638.71	3638.73	-6.64	-0.00604	HCD (High Energy Collision Dissociation)	34	MS2	31.353	52	43.0437	15372	Rheb_IISc_IG.raw	F1	2.17	1
TRUE	Medium	Sequest HT (A2)	Selected	KALQETPTSVLLHHQIGLcYkAQmIQIk	C19(Carbamidomethyl); K21(Ub-amide); M24(Oxidation); K28(Acetyl)	1	P09914	P09914	2	5	0.0138	0	1	1	701.388	3502.91	3502.88	8.76	0.00613	HCD (High Energy Collision Dissociation)	34	MS2	0	16.49	39.8346	13742	Rheb_IISc_IG.raw	F1	2.17	1
TRUE	Medium	Sequest HT (A2)	Unambiguous	FSISGSYVLDQILPRLGFTDLFSkWADLSGITK	K24(Acetyl)	1	P29622	P29622	2	4	0.1935	0	1	1	929.991	3716.94	3716.96	-4.34	-0.00403	HCD (High Energy Collision Dissociation)	34	MS2	51.6244	52	47.1449	17616	Rheb_IISc_IG.raw	F1	2.17	1
TRUE	Medium	Sequest HT (A2)	Unambiguous	QMDTEAAASEASQDVTYAQLHSLTLR		12	F8W6G6	F8W6G6; A0A0G2JNB3; O75022; A0A0G2JLT7; A0A0G2JQ25; A0A0G2JMM1; A0A0G2JN67; A0A0G2JMZ3; A0A0G2JPW1; A0A0G2JPR9; A0A0G2JM46; C9JWL8	0	4	0.2765	0	1	1	709.834	2836.31	2836.34	-9.84	-0.00698	HCD (High Energy Collision Dissociation)	34	MS2	38.2529	52	31.7805	9835	Rheb_IISc_IG.raw	F1	2.17	1
TRUE	Medium	Sequest HT (A2)	Unambiguous	LIGVcQAEALmLVMEMAGGGPLHkFLVGKR	C5(Carbamidomethyl); M11(Oxidation); K24(Ub-amide)	1	P43403	P43403	2	4	0.0276	0	1	1	860.205	3437.8	3437.82	-5.07	-0.00436	HCD (High Energy Collision Dissociation)	34	MS2	28.1183	45.889	46.4023	17201	Rheb_IISc_IG.raw	F1	2.17	1
TRUE	Medium	Sequest HT (A2)	Unambiguous	VHTGEkPYEcEEcGkVFSHSSNLIkHQR	K6(Ub-amide); C10(Carbamidomethyl); C13(Carbamidomethyl); K15(Acetyl); K25(Acetyl)	1	Q969J2	Q969J2	2	5	0.0737	0	1	1	728.148	3636.71	3636.72	-2.98	-0.00217	HCD (High Energy Collision Dissociation)	34	MS2	33.0812	52	43.4649	15599	Rheb_IISc_IG.raw	F1	2.17	1
TRUE	Medium	Sequest HT (A2)	Unambiguous	ETLMGKYGEDSkLIYDLk	K12(Acetyl); K18(Ub-amide)	8	A0A6Q8PHA5	A0A6Q8PHA5; A0A6Q8PFG9; A0A6Q8PF47; A0A6Q8PFF2; A0A6Q8PFN6; P12081; A0A6Q8PF07; E7ETE2	2	3	0.1198	0	1	1	781.07	2341.2	2341.19	3.93	0.00307	HCD (High Energy Collision Dissociation)	34	MS2	7.83384	4.128	42.5765	15147	Rheb_IISc_IG.raw	F1	2.17	1
TRUE	Medium	Sequest HT (A2)	Unambiguous	cVQEALEVIQLNIQWMEKNLkSLTWWL	C1(Carbamidomethyl); K21(Ub-amide)	1	Q9UIQ6	Q9UIQ6	2	4	0.0507	0	1	1	892.976	3568.88	3568.86	7.51	0.0067	HCD (High Energy Collision Dissociation)	34	MS2	62.1529	52	43.7436	15752	Rheb_IISc_IG.raw	F1	2.17	1
TRUE	Medium	Sequest HT (A2)	Unambiguous	mNSFSTSAFGPVAFSLGLLLVLPAAFPAPVPPGEDSKDVAAPHR	N-Term(Prot)(Acetyl)	3	C9J5B0	C9J5B0; P05231; B5MC14	1	5	0.3272	0	1	1	904.873	4520.34	4520.33	1.26	0.00114	HCD (High Energy Collision Dissociation)	34	MS2	52.6356	17.025	54.023	21317	Rheb_IISc_IG.raw	F1	2.17	1
TRUE	Medium	Sequest HT (A2)	Unambiguous	mSGNGNAAATAVSAEPVTSTLWASGR	M1(Oxidation)	1	F5H4Y7	F5H4Y7	0	4	0.1521	0	1	1	631.302	2522.18	2522.19	-3.68	-0.00232	HCD (High Energy Collision Dissociation)	34	MS2	76.0647	52	32.2771	10115	Rheb_IISc_IG.raw	F1	2.17	1
TRUE	Medium	Sequest HT (A2)	Unambiguous	YALmGAAAQLGGIVRMTLSLTVIMMEATSNVTYGFPIMLVLMTAk	M4(Oxidation); K45(Ub-amide)	2	P51798	P51798; H0Y2M6	1	5	0.106	0	1	1	998.917	4990.55	4990.59	-7.91	-0.00789	HCD (High Energy Collision Dissociation)	34	MS2	0	40.446	58.5865	23748	Rheb_IISc_IG.raw	F1	2.17	1
TRUE	Medium	Sequest HT (A2)	Unambiguous	NYSPYYNTIDDLKDQIVDLTVGNNK		1	P35527	P35527	1	3	0.4885	0	1	1	968.144	2902.42	2902.41	2.25	0.00217	HCD (High Energy Collision Dissociation)	34	MS2	44.5907	52	53.378	20960	Rheb_IISc_IG.raw	F1	2.17	1
TRUE	Medium	Sequest HT (A2)	Unambiguous	KPGSKNFQNIFPPSATLHLSNIPPSVSEEDLKVLFSSNGGVVK		5	A6NLN1	A6NLN1; A0A0D9SF20; P26599; A0A7I2V621; A0A0U1RRM4	2	6	0.0553	0	1	1	764.071	4579.39	4579.42	-6.95	-0.0053	HCD (High Energy Collision Dissociation)	34	MS2	34.5456	52	55.0892	21922	Rheb_IISc_IG.raw	F1	2.17	1
TRUE	Medium	Sequest HT (A2)	Unambiguous	MkGLLPLAWFLAcSVPAVQGGLLDLkSMIEK	K2(Acetyl); C13(Carbamidomethyl); K26(Ub-amide)	1	P39877	P39877	2	4	0.0741	0	1	1	906.743	3623.95	3623.96	-4.18	-0.00378	HCD (High Energy Collision Dissociation)	34	MS2	76.4911	52	40.4941	14070	Rheb_IISc_IG.raw	F1	2.16	1
TRUE	Medium	Sequest HT (A2)	Rejected	SGGGYIVVDPILRVGADNHVLPLDcVTLQTFLAk	C25(Carbamidomethyl); K34(Acetyl)	1		P35573	1	4		0.0442	2	2	920.748	3679.97	3679.95	4.69	0.00432	HCD (High Energy Collision Dissociation)	34	MS2	25.2464	52	40.5295	14091	Rheb_IISc_IG.raw	F1	2.16	0
TRUE	Medium	Sequest HT (A2)	Rejected	mVPAWLWLLcVSVPQALPKAQPAELSVEVPENYGGNFPLYLTK	M1(Oxidation); C10(Carbamidomethyl)	3		A0A0B4J288; O75309; H3BSV3	1	5	0	0	1	1	969.099	4841.46	4841.51	-9.31	-0.00901	HCD (High Energy Collision Dissociation)	34	MS2	41.7399	150	57.9058	23406	Rheb_IISc_IG.raw	F1	2.16	0
TRUE	Medium	Sequest HT (A2)	Selected	EMDVVSQHkSALLDFYMkNILMSK	K9(Ub-amide); K18(Ub-amide)	1	Q92616	Q92616	2	4	0.0417	0	1	1	805.661	3219.62	3219.64	-4.53	-0.00365	HCD (High Energy Collision Dissociation)	34	MS2	76.4806	52	49.3905	18775	Rheb_IISc_IG.raw	F1	2.16	1
TRUE	Medium	Sequest HT (A2)	Unambiguous	FFEAIVWYETGIFATQLVDPVALSFkK	K26(Acetyl)	2	O00237	O00237; A0A140T963	1	3	0.0556	0	1	1	1054.56	3161.66	3161.66	-0.12	-0.00013	HCD (High Energy Collision Dissociation)	34	MS2	41.4922	77.748	45.9871	16959	Rheb_IISc_IG.raw	F1	2.16	1
TRUE	Medium	Sequest HT (A2)	Unambiguous	RHKVGQDLLAQLEAANSLTPSSELTSQR		2	P98168	P98168; P98169	2	4	0.088	0	1	1	763.152	3049.59	3049.6	-4.82	-0.00368	HCD (High Energy Collision Dissociation)	34	MS2	56.9995	52	47.1716	17633	Rheb_IISc_IG.raw	F1	2.16	1
TRUE	Medium	Sequest HT (A2)	Unambiguous	EmNLEGTNLDkLPmASTITKIPSPLITEEGPNLPEIR	M2(Oxidation); K11(Ub-amide); M14(Oxidation)	3	C9J6M9	C9J6M9; C9JKX8; Q9H095	2	3	0.3056	0	1	1	1430.73	4290.18	4290.21	-7.21	-0.01031	HCD (High Energy Collision Dissociation)	34	MS2	39.0387	150	11.5856	3596	Rheb_IISc_IG.raw	F1	2.16	1
TRUE	Medium	Sequest HT (A2)	Selected	EEEEKDHNEAMKPEEPPQNLLREk	K24(Acetyl)	2	Q96MG8	F5H1M8; Q96MG8	2	4	0.0093	0	1	1	741.097	2961.37	2961.39	-8.05	-0.00596	HCD (High Energy Collision Dissociation)	34	MS2	19.3351	52	32.2139	10076	Rheb_IISc_IG.raw	F1	2.16	1
TRUE	Medium	Sequest HT (A2)	Selected	EVEMAIIEDkDLFELDPVTKQLmLQTAKPTFGHLTDEDVk	K10(Ub-amide); M23(Oxidation); K40(Acetyl)	2	H0YC59	H0YAN5; H0YC59	2	5		0	2	2	969.099	4841.46	4841.44	5.06	0.0049	HCD (High Energy Collision Dissociation)	34	MS2	41.7399	150	57.9058	23406	Rheb_IISc_IG.raw	F1	2.16	1
TRUE	Medium	Sequest HT (A2)	Unambiguous	TRTSSTEGNFTKEASTYTLTVETTSGPVTEk	K31(Ub-amide)	1	Q8WXI7	Q8WXI7	2	4	0.1065	0	1	1	880.691	3519.74	3519.72	5.82	0.00512	HCD (High Energy Collision Dissociation)	34	MS2	78.9359	46.382	47.0764	17576	Rheb_IISc_IG.raw	F1	2.16	1
TRUE	Medium	Sequest HT (A2)	Rejected	yPSLKPLGSYVNDFLARLkFLQVFSFTDYFWMELPGIER	N-Term(Prot)(Acetyl); K19(Acetyl)	1		H7C362	2	5	0.037	0	1	1	955.094	4771.44	4771.43	2.34	0.00223	HCD (High Energy Collision Dissociation)	34	MS2	54.8568	92.086	59.6684	24273	Rheb_IISc_IG.raw	F1	2.16	0
TRUE	Medium	Sequest HT (A2)	Unambiguous	VLPTPQPLLPAPSGSSAPPHPAkMPSGTEQQTEGTSVTFSPLK	K23(Ub-amide)	1	Q5H9F3	Q5H9F3	1	4	0.1667	0	1	1	1141.09	4561.34	4561.35	-3.09	-0.00352	HCD (High Energy Collision Dissociation)	34	MS2	79.1413	52	51.3904	19839	Rheb_IISc_IG.raw	F1	2.16	1
TRUE	Medium	Sequest HT (A2)	Rejected	WNRPQFLLLkGRGGVcDP	K10(Ub-amide); C16(Carbamidomethyl)	1		K7EIV7	2	4		0.0046	3	3	578.056	2309.2	2309.22	-7.77	-0.00449	HCD (High Energy Collision Dissociation)	34	MS2	48.4296	52	37.5663	12606	Rheb_IISc_IG.raw	F1	2.16	0
TRUE	Medium	Sequest HT (A2)	Unambiguous	KGEVLPEEQGPSIkNLDFWSk	K14(Acetyl); K21(Ub-amide)	4	F8VZH8	F8VZH8; F8W0P6; Q9UPW8; F8W059	2	3	0.2963	0	1	1	880.463	2639.37	2639.36	5.74	0.00505	HCD (High Energy Collision Dissociation)	34	MS2	78.3211	76.236	45.6283	16772	Rheb_IISc_IG.raw	F1	2.16	1
TRUE	Medium	Sequest HT (A2)	Unambiguous	SIPcMEVIRYAVQVLLNVSkYEk	C4(Carbamidomethyl); K20(Ub-amide); K23(Ub-amide)	3	A0A7P0Z491	Q8IZT6; A0A7P0Z491; A0A7P0Z4R7	2	4	0.1389	0	1	1	783.669	3131.65	3131.67	-6.77	-0.0053	HCD (High Energy Collision Dissociation)	34	MS2	37.1471	76.168	50.7713	19506	Rheb_IISc_IG.raw	F1	2.16	1
TRUE	Medium	Sequest HT (A2)	Unambiguous	RNHSQHILkDVIPPLEQLmVEk	K9(Ub-amide); M19(Oxidation); K22(Acetyl)	2	Q53QZ3	Q53QZ3; B8ZZK0	2	4	0.2083	0	1	1	720.392	2878.55	2878.55	-0.4	-0.00029	HCD (High Energy Collision Dissociation)	34	MS2	38.8716	47.779	43.0599	15381	Rheb_IISc_IG.raw	F1	2.16	1
TRUE	Medium	Sequest HT (A2)	Selected	EVMLENYSNLVSLGLSVSkPAVISSLEQGkEPWmVVREETGR	K19(Acetyl); K30(Ub-amide); M34(Oxidation)	4	B4DRP8	B4DRP8; Q8TAF7; K7EIW1; A0A087WVP9	2	5	0.0417	0	1	1	983.905	4915.5	4915.51	-2.85	-0.0028	HCD (High Energy Collision Dissociation)	34	MS2	26.2471	52	56.2374	22549	Rheb_IISc_IG.raw	F1	2.16	1
TRUE	Medium	Sequest HT (A2)	Unambiguous	WTNAKmEIATkEPMNPIk	M6(Oxidation); K11(Acetyl); K18(Ub-amide)	3	Q9H2U2	Q9H2U2; D6RGI1; D6RGV9	2	3	0.1574	0	1	1	786.07	2356.2	2356.19	1.89	0.00149	HCD (High Energy Collision Dissociation)	34	MS2	35.4575	22.322	39.2661	13483	Rheb_IISc_IG.raw	F1	2.16	1
TRUE	Medium	Sequest HT (A2)	Unambiguous	FMDLDELQNQVNSLSRSk	K18(Acetyl)	4	A0A8I5KYW2	A0A8I5KYW2; H7C296; A0A8I5KNN9; A0A8I5KYV7	1	4	0.2824	0	1	1	542.27	2166.06	2166.05	3.22	0.00175	HCD (High Energy Collision Dissociation)	34	MS2	24.853	47.296	31.3791	9616	Rheb_IISc_IG.raw	F1	2.16	1
TRUE	Medium	Sequest HT (A2)	Unambiguous	LFVALQGcmDkGkELSGLGSALk	C8(Carbamidomethyl); M9(Oxidation); K11(Ub-amide); K13(Ub-amide); K23(Ub-amide)	2	P49748	G3V1M7; P49748	2	4	0.0926	0	1	1	757.409	3026.61	3026.6	2.96	0.00224	HCD (High Energy Collision Dissociation)	34	MS2	24.0848	42.284	38.6802	13151	Rheb_IISc_IG.raw	F1	2.16	1
TRUE	Medium	Sequest HT (A2)	Unambiguous	IFQkGESPVDYDGGRTR	K4(Acetyl)	1	Q15084	Q15084	2	3	0.3009	0	1	1	656.326	1966.96	1966.96	0.95	0.00062	HCD (High Energy Collision Dissociation)	34	MS2	66.2791	26.957	37.7848	12706	Rheb_IISc_IG.raw	F1	2.16	1
TRUE	Medium	Sequest HT (A2)	Unambiguous	FcSLLIITEDSkkNEMAELDIMGLALK	C2(Carbamidomethyl); K12(Ub-amide); K13(Acetyl)	1	Q5CZC0	Q5CZC0	2	4	0.0463	0	1	1	830.936	3320.72	3320.71	5.29	0.00439	HCD (High Energy Collision Dissociation)	34	MS2	32.0435	52	43.4675	15601	Rheb_IISc_IG.raw	F1	2.16	1
TRUE	Medium	Sequest HT (A2)	Unambiguous	GASGNVATEDLIYMLNGLGLNTGVNLYK		3	B7Z212	B7Z4D4; B7Z212; Q8TB92	0	4	0.088	0	1	1	725.128	2897.49	2897.47	5.81	0.00421	HCD (High Energy Collision Dissociation)	34	MS2	3.73834	52	45.9065	16916	Rheb_IISc_IG.raw	F1	2.16	1
TRUE	Medium	Sequest HT (A2)	Selected	EDVKMVGEkcDVLWEDFHQK	K9(Acetyl); C10(Carbamidomethyl)	1	P49418	P49418	2	4		0.04	2	2	634.292	2534.15	2534.17	-8.64	-0.00548	HCD (High Energy Collision Dissociation)	34	MS2	35.0977	19.335	35.5021	11576	Rheb_IISc_IG.raw	F1	2.16	1
TRUE	Medium	Sequest HT (A2)	Unambiguous	TKQFAPIHAEAPEFmEMSVEQEILVTGIkVVDLLAPYAk	M15(Oxidation); K29(Acetyl); K39(Ub-amide)	3	F8W079	F8W079; P06576; H0YH81	2	6	0.0047	0	1	1	767.076	4597.42	4597.38	7.03	0.00539	HCD (High Energy Collision Dissociation)	34	MS2	43.8014	52	55.0754	21915	Rheb_IISc_IG.raw	F1	2.15	1
TRUE	Medium	Sequest HT (A2)	Unambiguous	QTPQGTFLVGQPSPQTSGKQLTTGSVVQGTLGVSTSSAQGQQTLK		2	Q9ULM3	Q9ULM3; H0Y6M6	1	6	0.214	0	1	1	753.395	4515.33	4515.33	-0.14	-0.00011	HCD (High Energy Collision Dissociation)	34	MS2	51.1379	106.089	51.3473	19814	Rheb_IISc_IG.raw	F1	2.15	1
TRUE	Medium	Sequest HT (A2)	Unambiguous	EEmmDIVKAIYDmMGkYTYPVLK	M3(Oxidation); M4(Oxidation); M13(Oxidation); K16(Acetyl)	4	Q9NZI2	Q9NZI2; A0A0A0MS16; A0A087WTU8; A0A1B0GTZ7	2	4	0.2279	0	1	1	715.341	2858.34	2858.34	1.87	0.00134	HCD (High Energy Collision Dissociation)	34	MS2	11.073	52	38.4378	13019	Rheb_IISc_IG.raw	F1	2.15	1
TRUE	Medium	Sequest HT (A2)	Unambiguous	kEIQPPYKPKAVSSPFSLTAGYSHTR	K1(Ub-amide)	1	I3L148	I3L148	2	4	0.1395	0	1	1	772.164	3085.63	3085.63	-0.06	-4e-05	HCD (High Energy Collision Dissociation)	34	MS2	33.2321	20.553	45.3765	16640	Rheb_IISc_IG.raw	F1	2.15	1
TRUE	Medium	Sequest HT (A2)	Selected	QAHQLLVALVGDSLLEPFWPMGTGcARGFLAAFDTAWMVk	C25(Carbamidomethyl); K40(Ub-amide)	1	O94851	O94851	1	6		0.0315	2	2	767.566	4600.36	4600.32	7.91	0.00607	HCD (High Energy Collision Dissociation)	34	MS2	7.41567	52	52.0994	20238	Rheb_IISc_IG.raw	F1	2.15	1
TRUE	Medium	Sequest HT (A2)	Rejected	LSDALAmVEETQKTKATESLK	M7(Oxidation)	5	A0A804HIA4	A0A804HIA4; B1AJZ9; H0YE38; Q5JYW6; H0Y5P0	2	4		0.0092	4	4	578.056	2309.2	2309.19	5.44	0.00314	HCD (High Energy Collision Dissociation)	34	MS2	48.4296	52	37.5663	12606	Rheb_IISc_IG.raw	F1	2.15	1
TRUE	Medium	Sequest HT (A2)	Unambiguous	MAmASPAIGQRPYPLLLDPEPPRYLQSLSGPELPPPPPDRSSR	M3(Oxidation)	2	Q8WWW0	Q8WWW0; A0A075B763	2	5	0.0558	0	1	1	942.898	4710.46	4710.42	9.18	0.00865	HCD (High Energy Collision Dissociation)	34	MS2	62.1356	42.571	54.6599	21685	Rheb_IISc_IG.raw	F1	2.15	1
TRUE	Medium	Sequest HT (A2)	Unambiguous	THSPDAPDFQLQAmIQAAGkLVLIDKLLPk	M14(Oxidation); K20(Acetyl); K30(Ub-amide)	1	Q8TD26	Q8TD26	2	4	0.0372	0	1	1	878.974	3512.87	3512.91	-9.26	-0.00813	HCD (High Energy Collision Dissociation)	34	MS2	50.2673	52	49.7672	18977	Rheb_IISc_IG.raw	F1	2.15	1
TRUE	Medium	Sequest HT (A2)	Unambiguous	EKYDNMAELFAVVKTMQALE		1	E9PR04	E9PR04	2	3	0.1581	0	1	1	777.389	2330.15	2330.14	5.26	0.00408	HCD (High Energy Collision Dissociation)	34	MS2	39.9879	150	34.8459	11317	Rheb_IISc_IG.raw	F1	2.15	1
TRUE	Medium	Sequest HT (A2)	Unambiguous	EEmmDIVkAIYDmMGKYTYPVLK	M3(Oxidation); M4(Oxidation); K8(Acetyl); M13(Oxidation)	4	Q9NZI2	Q9NZI2; A0A0A0MS16; A0A087WTU8; A0A1B0GTZ7	2	4	0.2279	0	1	2	715.341	2858.34	2858.34	1.87	0.00134	HCD (High Energy Collision Dissociation)	34	MS2	11.073	52	38.4378	13019	Rheb_IISc_IG.raw	F1	2.15	1
TRUE	Medium	Sequest HT (A2)	Unambiguous	SEKPEYIGEAQVLQmHSSQNTEKkTSKPR	M15(Oxidation); K24(Ub-amide)	3	A0A8I5KS30	A0A8I5KS30; A0A0A0MSR7; Q96M53	2	4	0.1163	0	1	1	886.457	3542.81	3542.78	8.35	0.00739	HCD (High Energy Collision Dissociation)	34	MS2	46.2987	45.428	52.7741	20629	Rheb_IISc_IG.raw	F1	2.15	1
TRUE	Medium	Sequest HT (A2)	Unambiguous	DITSAKVMNATAALEFLkDmk	K18(Ub-amide); M20(Oxidation); K21(Ub-amide)	1	Q8IYM2	Q8IYM2	2	3	0.1767	0	1	1	902.469	2705.39	2705.4	-2.83	-0.00255	HCD (High Energy Collision Dissociation)	34	MS2	39.8245	23.689	47.2132	17657	Rheb_IISc_IG.raw	F1	2.15	1
TRUE	Medium	Sequest HT (A2)	Unambiguous	LNMELELNEkINEEITHIQEEKQDIIISFQHMQQLLR	K10(Acetyl)	1	Q6ZRK6	Q6ZRK6	2	5	0.1674	0	1	1	918.673	4589.33	4589.34	-0.91	-0.00084	HCD (High Energy Collision Dissociation)	34	MS2	14.2	1.741	52.3619	20389	Rheb_IISc_IG.raw	F1	2.15	1
TRUE	Medium	Sequest HT (A2)	Unambiguous	QkFEIGTMEEAGIcGLGVK	K2(Ub-amide); C14(Carbamidomethyl)	1	Q9NUQ3	Q9NUQ3	1	4	0.0651	0	1	1	566.539	2263.13	2263.13	0.5	0.00028	HCD (High Energy Collision Dissociation)	34	MS2	51.3976	52	39.0756	13371	Rheb_IISc_IG.raw	F1	2.15	1
TRUE	Medium	Sequest HT (A2)	Unambiguous	mEYDLQALNIkYAmDAFGGPIWSMAASPSGSQLLVGcEDGSVK	N-Term(Prot)(Acetyl); K11(Ub-amide); M14(Oxidation); C37(Carbamidomethyl)	2	J3KSE6	J3KSE6; J3KTR0	1	4	0.2	0	1	1	1216.08	4861.3	4861.27	5.2	0.00631	HCD (High Energy Collision Dissociation)	34	MS2	43.5899	52	47.0579	17563	Rheb_IISc_IG.raw	F1	2.15	1
TRUE	Medium	Sequest HT (A2)	Rejected	AFTGEGQKLGSTAPQVLSTSSPAQQAENEAk	K31(Ub-amide)	1		Q9UNZ2	1	4	0.0093	0	1	1	832.924	3328.68	3328.65	6.82	0.00568	HCD (High Energy Collision Dissociation)	34	MS2	0	150	57.1028	23003	Rheb_IISc_IG.raw	F1	2.15	0
TRUE	Medium	Sequest HT (A2)	Unambiguous	QLALVKGLLAGNVFDWGAkAVSAVLESDPYFGFEEAk	K19(Ub-amide); K37(Acetyl)	4	H0YA26	H0YA26; H0Y9E4; E9PHT6; Q9NVE7	2	5	0.0512	0	1	1	836.435	4178.15	4178.17	-6.17	-0.00516	HCD (High Energy Collision Dissociation)	34	MS2	72.4142	52	52.8407	20668	Rheb_IISc_IG.raw	F1	2.15	1
TRUE	Medium	Sequest HT (A2)	Selected	FLKPPSSEVLcILGAGVQAYSHYEIFTEQFSFKEVRIWNR	C11(Carbamidomethyl)	2	I3L325	I3L325; Q14894	2	4		0.0444	2	2	1187.36	4746.43	4746.42	1.62	0.00193	HCD (High Energy Collision Dissociation)	34	MS2	42.868	86.136	58.0602	23478	Rheb_IISc_IG.raw	F1	2.15	1
TRUE	Medium	Sequest HT (A2)	Unambiguous	HPRcPPkGYVYLVFELEK	C4(Carbamidomethyl); K7(Ub-amide)	6	A0A0J9YYC4	A0A087WVR7; A0A0J9YYC4; A0A0J9YXP0; H3BNC9; A0A087WXG7; A0A087X171	2	3	0.1953	0	1	1	810.096	2428.27	2428.27	0.15	0.00012	HCD (High Energy Collision Dissociation)	34	MS2	14.4223	52	44.3301	16073	Rheb_IISc_IG.raw	F1	2.15	1
TRUE	Medium	Sequest HT (A2)	Rejected	QYPISELckQFRLPFNVK	C8(Carbamidomethyl); K9(Acetyl)	2	Q8N1K5	Q8N1K5; A0A0D9SFD2	2	4		0.0138	5	5	578.056	2309.2	2309.21	-3.49	-0.00202	HCD (High Energy Collision Dissociation)	34	MS2	48.4296	52	37.5663	12606	Rheb_IISc_IG.raw	F1	2.14	1
TRUE	Medium	Sequest HT (A2)	Unambiguous	mSSVELDDELLDPDmDPPHPFPKEIPHNEk	N-Term(Prot)(Acetyl); M15(Oxidation); K30(Ub-amide)	1	I3L470	I3L470	1	4	0.0467	0	1	1	932.194	3725.76	3725.72	8.76	0.00816	HCD (High Energy Collision Dissociation)	34	MS2	15.9613	52	44.1646	15984	Rheb_IISc_IG.raw	F1	2.14	1
TRUE	Medium	Sequest HT (A2)	Unambiguous	VEkTYDkTLENAVVADAVASk	K3(Acetyl); K7(Ub-amide); K21(Ub-amide)	2	A0A0D9SFR6	A0A0D9SFR6; Q86XP1	2	3	0.2617	0	1	1	895.807	2685.41	2685.41	-0.61	-0.00055	HCD (High Energy Collision Dissociation)	34	MS2	69.7237	52	47.8786	18032	Rheb_IISc_IG.raw	F1	2.14	1
TRUE	Medium	Sequest HT (A2)	Unambiguous	RVTILVEGGEIELFDGEVNVkRPmk	K21(Acetyl); M24(Oxidation); K25(Acetyl)	1	P04275	P04275	2	4	0.1402	0	1	1	732.895	2928.56	2928.55	2.43	0.00178	HCD (High Energy Collision Dissociation)	34	MS2	64.196	52	55.2579	22019	Rheb_IISc_IG.raw	F1	2.14	1
TRUE	Medium	Sequest HT (A2)	Rejected	QkAFSTcASHLVVVTIFYSAIIFmYARPRVIHAFNMNk	K2(Ub-amide); C7(Carbamidomethyl); M24(Oxidation); K38(Ub-amide)	1		O95007	2	5	0.0327	0	1	1	968.701	4839.48	4839.52	-9.01	-0.00872	HCD (High Energy Collision Dissociation)	34	MS2	51.8204	52	56.3894	22639	Rheb_IISc_IG.raw	F1	2.14	0
TRUE	Medium	Sequest HT (A2)	Unambiguous	VVHVQQkDDGccLWHLKPPScPLLTKFK	K7(Acetyl); C11(Carbamidomethyl); C12(Carbamidomethyl); C21(Carbamidomethyl)	2	Q96QE3	Q96QE3; A0A075B754	2	4	0.0794	0	1	1	858.935	3432.72	3432.74	-6.13	-0.00526	HCD (High Energy Collision Dissociation)	34	MS2	75.619	52	54.5336	21612	Rheb_IISc_IG.raw	F1	2.14	1
TRUE	Medium	Sequest HT (A2)	Unambiguous	APANHQVVYTTLPAPPAQAPLRGTVmQAPAVR	M26(Oxidation)	2	Q6VMQ6	Q6VMQ6; H0YFA3	1	4	0.1636	0	1	1	835.442	3338.75	3338.78	-9.67	-0.00807	HCD (High Energy Collision Dissociation)	34	MS2	0.743567	1.829	50.7577	19497	Rheb_IISc_IG.raw	F1	2.14	1
TRUE	Medium	Sequest HT (A2)	Rejected	LGSIDLNWDLkPASSSNPmDGmDNR	K11(Ub-amide); M19(Oxidation); M22(Oxidation)	2	Q6P3S6	X6RKU3; Q6P3S6	0	4		0.0093	2	2	741.097	2961.37	2961.36	2.2	0.00163	HCD (High Energy Collision Dissociation)	34	MS2	19.3351	52	32.2139	10076	Rheb_IISc_IG.raw	F1	2.14	1
TRUE	Medium	Sequest HT (A2)	Selected	EKASQLQEQSSNSSGkEVLMPSHSLPPASLELSSVTVEk	K16(Ub-amide); K39(Ub-amide)	1	Q5VV43	Q5VV43	2	5	0	0	1	1	907.068	4531.31	4531.3	2.74	0.00248	HCD (High Energy Collision Dissociation)	34	MS2	33.7375	111.049	57.6377	23271	Rheb_IISc_IG.raw	F1	2.14	1
TRUE	Medium	Sequest HT (A2)	Unambiguous	HLFQHYTcTmSLkPRVVDFDETWNk	C8(Carbamidomethyl); M10(Oxidation); K13(Acetyl); K25(Ub-amide)	1	A0A8I5QJI3	A0A8I5QJI3	1	4	0.0794	0	1	1	852.407	3406.6	3406.62	-5.07	-0.00432	HCD (High Energy Collision Dissociation)	34	MS2	40.5657	49.307	35.7337	11697	Rheb_IISc_IG.raw	F1	2.14	1
TRUE	Medium	Sequest HT (A2)	Rejected	EPLALQESPTYkEDTFLKTLLVPQVGTSPNVSSTAPESITSk	K12(Acetyl); K42(Ub-amide)	1	Q8WWL7	Q8WWL7	2	5	0.0093	0	1	1	949.09	4741.42	4741.46	-8.08	-0.00766	HCD (High Energy Collision Dissociation)	34	MS2	77.1747	52	56.8156	22866	Rheb_IISc_IG.raw	F1	2.14	1
TRUE	Medium	Sequest HT (A2)	Selected	IcmIVNISQcYLAYDETLNVLKFSAIAQK	C2(Carbamidomethyl); M3(Oxidation); C10(Carbamidomethyl)	1	Q96Q89	Q96Q89	1	4	0.0047	0	1	1	856.193	3421.75	3421.72	8.61	0.00737	HCD (High Energy Collision Dissociation)	34	MS2	53.5455	28.949	46.97	17516	Rheb_IISc_IG.raw	F1	2.14	1
TRUE	Medium	Sequest HT (A2)	Unambiguous	QHRELIPRSILAmHAQDPQMLDQLSk	M13(Oxidation); K26(Ub-amide)	2	Q86U70	Q86U70; A0A6E1WJ75	2	3	0.0234	0	1	1	1089.9	3267.67	3267.7	-7.79	-0.00848	HCD (High Energy Collision Dissociation)	34	MS2	43.912	52	45.7586	16839	Rheb_IISc_IG.raw	F1	2.14	1
TRUE	Medium	Sequest HT (A2)	Unambiguous	SFPSSKALITHQRSHGPAAKPTLPVATTTAQPTFPcPDcGk	C36(Carbamidomethyl); C39(Carbamidomethyl); K41(Ub-amide)	1	Q9H609	Q9H609	2	5	0.1542	0	1	1	912.068	4556.31	4556.31	1.13	0.00103	HCD (High Energy Collision Dissociation)	34	MS2	47.72	52	57.3393	23125	Rheb_IISc_IG.raw	F1	2.14	1
TRUE	Medium	Sequest HT (A2)	Unambiguous	AAEKGWPDAQFQLGFMYYSGSGIWK		3	Q5TEA6	Q5TEA6; A0A2R8YF92; A0A2R8Y3T2	1	4	0.0841	0	1	1	710.084	2837.31	2837.34	-8.58	-0.00609	HCD (High Energy Collision Dissociation)	34	MS2	71.2068	16.279	36.7112	12198	Rheb_IISc_IG.raw	F1	2.14	1
TRUE	Medium	Sequest HT (A2)	Unambiguous	NWAPGEPNNRQKDEDcVEIYIk	C16(Carbamidomethyl); K22(Acetyl)	5	Q5TI75	Q5TI75; Q5TI72; Q5TI74; P16581; Q5TI73	2	5	0.1542	0	1	1	544.257	2717.26	2717.26	-2.59	-0.00141	HCD (High Energy Collision Dissociation)	34	MS2	77.4992	8.363	32.6799	10355	Rheb_IISc_IG.raw	F1	2.14	1
TRUE	Medium	Sequest HT (A2)	Unambiguous	TPkYFkPGMPFDLMVFVTNPDGSPAYR	K3(Acetyl); K6(Ub-amide)	1	P01024	P01024	1	4	0.1636	0	1	1	829.162	3313.63	3313.63	-1.28	-0.00106	HCD (High Energy Collision Dissociation)	34	MS2	35.4635	52	47.8511	18016	Rheb_IISc_IG.raw	F1	2.14	1
TRUE	Medium	Sequest HT (A2)	Selected	LVPPLVPQRPAQGLmQEPVPPLVPPEHSELSERR	M15(Oxidation)	1	Q8IY92	Q8IY92	1	4		0.0404	2	2	953.014	3809.03	3809.05	-5.37	-0.00512	HCD (High Energy Collision Dissociation)	34	MS2	48.3525	52	40.5024	14075	Rheb_IISc_IG.raw	F1	2.14	1
TRUE	Medium	Sequest HT (A2)	Unambiguous	WATYLELRPRGPSPAAPAQFEcVEVALEEGAAPARPRTVPk	C22(Carbamidomethyl); K41(Acetyl)	1	E7EW31	E7EW31	2	5	0.2009	0	1	1	906.873	4530.33	4530.34	-0.24	-0.00021	HCD (High Energy Collision Dissociation)	34	MS2	54.6546	32.333	52.2982	20351	Rheb_IISc_IG.raw	F1	2.14	1
TRUE	Medium	Sequest HT (A2)	Unambiguous	TKQFAPIHAEAPEFmEMSVEQEILVTGIkVVDLLAPYAk	M15(Oxidation); K29(Ub-amide); K39(Acetyl)	3	F8W079	F8W079; P06576; H0YH81	2	6		0.0047	2	2	767.076	4597.42	4597.38	7.03	0.00539	HCD (High Energy Collision Dissociation)	34	MS2	43.8014	52	55.0754	21915	Rheb_IISc_IG.raw	F1	2.14	1
TRUE	Medium	Sequest HT (A2)	Unambiguous	mcLDVFKEIIHkGHVVTEETFSFLLMGcIQDK	M1(Oxidation); C2(Carbamidomethyl); K12(Acetyl); C28(Carbamidomethyl)	2	G3V325	G3V325; O75127	2	4	0.0467	0	1	1	971.472	3882.87	3882.89	-7.11	-0.0069	HCD (High Energy Collision Dissociation)	34	MS2	67.2301	52	48.1565	18181	Rheb_IISc_IG.raw	F1	2.14	1
TRUE	Medium	Sequest HT (A2)	Unambiguous	EFVPkPEAQVQLQQLRQSVGLLTNELAMEK	K5(Ub-amide)	1	Q8N283	Q8N283	1	5	0.0888	0	1	1	724.793	3619.94	3619.94	-0.92	-0.00066	HCD (High Energy Collision Dissociation)	34	MS2	60.1572	37.01	47.2622	17688	Rheb_IISc_IG.raw	F1	2.14	1
TRUE	Medium	Sequest HT (A2)	Unambiguous	LFGLGASLLTQASTLmSVQPEADTQGQPAPSKGTPkIVFNDASK	M16(Oxidation); K36(Ub-amide)	1	Q9UPA5	Q9UPA5	2	4	0.028	0	1	1	1179.11	4713.43	4713.43	0.51	0.0006	HCD (High Energy Collision Dissociation)	34	MS2	55.2724	66.365	59.0375	23987	Rheb_IISc_IG.raw	F1	2.14	1
TRUE	Medium	Sequest HT (A2)	Unambiguous	DDVNVLIQLDQGGREGPVPQPQAQGLAEKIR		1	Q96L33	Q96L33	2	4	0.1168	0	1	1	835.939	3340.73	3340.76	-8.3	-0.00693	HCD (High Energy Collision Dissociation)	34	MS2	28.9931	31.635	51.4772	19891	Rheb_IISc_IG.raw	F1	2.14	1
TRUE	Medium	Sequest HT (A2)	Rejected	NVQAEEmVEFSSGLKGmSLNLEPDNVGVVVFGNDkLIk	M7(Oxidation); M17(Oxidation); K35(Ub-amide); K38(Ub-amide)	5		K7EK77; K7ERX7; K7EJP1; P25705; K7EQH4	2	5		0	2	2	907.068	4531.31	4531.28	5.77	0.00523	HCD (High Energy Collision Dissociation)	34	MS2	33.7375	111.049	57.6377	23271	Rheb_IISc_IG.raw	F1	2.14	0
TRUE	Medium	Sequest HT (A2)	Selected	LNmELELNEkINEEITHIQEEKQDIIISFQHmQQLLR	M3(Oxidation); K10(Acetyl); M32(Oxidation)	1	Q6ZRK6	Q6ZRK6	2	5	0.0327	0	1	1	925.073	4621.34	4621.33	2.11	0.00195	HCD (High Energy Collision Dissociation)	34	MS2	71.5092	41.127	51.8136	20084	Rheb_IISc_IG.raw	F1	2.14	1
TRUE	Medium	Sequest HT (A2)	Rejected	LGRTIADHVDSAMSLIQAAkNLmNAVVQTVK	K20(Ub-amide); M23(Oxidation)	1		E5RGY7	2	5		0.0404	2	2	702.183	3506.89	3506.87	5.23	0.00367	HCD (High Energy Collision Dissociation)	34	MS2	66.0856	52	39.8898	13765	Rheb_IISc_IG.raw	F1	2.14	0
TRUE	Medium	Sequest HT (A2)	Unambiguous	TLKPGLQGLLTGILPGLEEGSEYYERTNMLLEK		2	Q5TA12	Q5TA12; Q5JWR5	1	5	0.0607	0	1	1	733.396	3662.95	3662.93	4.84	0.00355	HCD (High Energy Collision Dissociation)	34	MS2	24.5094	52	46.2102	17084	Rheb_IISc_IG.raw	F1	2.14	1
TRUE	Medium	Sequest HT (A2)	Rejected	SQEIDGQALLLLKEEHLmSAMNIkLGPALK	M18(Oxidation); K24(Ub-amide)	2		P78364; J3KQH6	2	5		0.0138	2	2	701.388	3502.91	3502.89	5.93	0.00415	HCD (High Energy Collision Dissociation)	34	MS2	0	16.49	39.8346	13742	Rheb_IISc_IG.raw	F1	2.14	0
TRUE	Medium	Sequest HT (A2)	Rejected	SQEIDGQALLLLKEEHLMSAmNIkLGPALK	M21(Oxidation); K24(Ub-amide)	2		P78364; J3KQH6	2	5		0.0138	2	3	701.388	3502.91	3502.89	5.93	0.00415	HCD (High Energy Collision Dissociation)	34	MS2	0	16.49	39.8346	13742	Rheb_IISc_IG.raw	F1	2.14	0
TRUE	Medium	Sequest HT (A2)	Rejected	QGHIVAISSIQGkmSIPFRSAFmDTTTAQGR	K13(Acetyl); M14(Oxidation); M23(Oxidation)	1		J3KRS1	2	4		0.0228	2	2	853.185	3409.72	3409.7	6.16	0.00525	HCD (High Energy Collision Dissociation)	34	MS2	33.6633	52	31.094	9468	Rheb_IISc_IG.raw	F1	2.14	0
TRUE	Medium	Sequest HT (A2)	Unambiguous	VHFDQFkEALILILSRTLSNEEHFQEPDcSLEAQPK	K7(Acetyl); C29(Carbamidomethyl)	8	Q8N4C6	A0A669KBI5; C9J066; A0A669KBE5; R4GN85; Q8N4C6; E9PN67; H7C162; E9PJH9	2	5	0.1033	0	1	1	863.036	4311.15	4311.14	2.83	0.00244	HCD (High Energy Collision Dissociation)	34	MS2	40.2034	52	52.3072	20358	Rheb_IISc_IG.raw	F1	2.13	1
TRUE	Medium	Sequest HT (A2)	Unambiguous	ERGkPmLDFETPTYITAKESQQMQSGK	K4(Ub-amide); M6(Oxidation)	5	P20929; A0A8I5KYD3	A0A8I5QJN4; P20929; A0A8I5KYD3; H7BZD5; H0Y786	2	4	0.0657	0	1	1	828.915	3312.64	3312.61	8.23	0.00681	HCD (High Energy Collision Dissociation)	34	MS2	22.2736	52	48.5544	18392	Rheb_IISc_IG.raw	F1	2.13	2
TRUE	Medium	Sequest HT (A2)	Rejected	AVNAmILAGKAYYDGVAKIGEIATGSPVSTELGHVLIEISSTHk	M5(Oxidation); K44(Acetyl)	1		Q9UHR4	2	6	0.0329	0	1	1	762.402	4569.38	4569.39	-3.05	-0.00233	HCD (High Energy Collision Dissociation)	34	MS2	12.9056	52	54.7708	21747	Rheb_IISc_IG.raw	F1	2.13	0
TRUE	Medium	Sequest HT (A2)	Unambiguous	QQEkmEYQVcAADMNVLKSHVEQLVQNQFI	K4(Acetyl); M5(Oxidation); C10(Carbamidomethyl)	1	Q8IYQ7	Q8IYQ7	2	4	0.0892	0	1	1	917.191	3665.74	3665.74	0.66	0.00061	HCD (High Energy Collision Dissociation)	34	MS2	72.7154	52	45.9444	16937	Rheb_IISc_IG.raw	F1	2.13	1
TRUE	Medium	Sequest HT (A2)	Unambiguous	TLSGTPEVHSNkRDIIFLLDGSANVGk	K12(Ub-amide); K27(Ub-amide)	1	P12111	P12111	2	5	0.3239	0	1	1	652.95	3260.72	3260.74	-5.22	-0.00341	HCD (High Energy Collision Dissociation)	34	MS2	79.9543	52	44.5753	16204	Rheb_IISc_IG.raw	F1	2.13	1
TRUE	Medium	Sequest HT (A2)	Selected	EkYLRPSPGFLFHPQmSAIENMAEk	K2(Ub-amide); M16(Oxidation); K25(Ub-amide)	2	Q03112	Q03112; E7EUL6	1	4		0.0093	2	2	832.924	3328.68	3328.66	4.55	0.00378	HCD (High Energy Collision Dissociation)	34	MS2	0	150	57.1028	23003	Rheb_IISc_IG.raw	F1	2.13	1
TRUE	Medium	Sequest HT (A2)	Rejected	EELGARPDATkVLIIITDGEATDSGNIDAAk	K11(Ub-amide); K31(Acetyl)	3		A0A7I2V4B0; P20701; A0A7I2V498	1	4		0.0047	2	2	856.193	3421.75	3421.76	-2.11	-0.0018	HCD (High Energy Collision Dissociation)	34	MS2	53.5455	28.949	46.97	17516	Rheb_IISc_IG.raw	F1	2.13	0
TRUE	Medium	Sequest HT (A2)	Selected	ALQEAHQQTLDDLQAEEDkVNTLTkAK	K19(Acetyl); K25(Acetyl)	2	P12882	P12882; Q9UKX2	2	4		0.0229	2	2	781.153	3121.59	3121.56	8	0.00624	HCD (High Energy Collision Dissociation)	34	MS2	47.3585	42.78	43.9317	15857	Rheb_IISc_IG.raw	F1	2.13	1
TRUE	Medium	Sequest HT (A2)	Unambiguous	QYKLPDGVEIkDLSAVLcHDGILVVEVk	K11(Acetyl); C18(Carbamidomethyl); K28(Ub-amide)	1	Q12988	Q12988	2	4	0.1455	0	1	1	844.705	3375.8	3375.81	-3.39	-0.00286	HCD (High Energy Collision Dissociation)	34	MS2	24.7096	49.316	50.5825	19400	Rheb_IISc_IG.raw	F1	2.13	1
TRUE	Medium	Sequest HT (A2)	Unambiguous	NHFLMVGVPASPYSVKKPPSVTPIFLEPPPKEEGAPGAPEQT		3	A0A8I5KVA5	A0A8I5KVA5; Q8WZA1; A0A8I5KR25	2	6	0.2488	0	1	1	740.888	4440.29	4440.29	-0.39	-0.00029	HCD (High Energy Collision Dissociation)	34	MS2	12.3717	94.437	51.5775	19947	Rheb_IISc_IG.raw	F1	2.13	1
TRUE	Medium	Sequest HT (A2)	Unambiguous	VDVDkRGLGVTDHNGMAAkPLGcRPPISK	K5(Acetyl); K19(Ub-amide); C23(Carbamidomethyl)	2	Q9HCJ0	Q9HCJ0; A0A1B0GU24	2	5	0.0939	0	1	1	666.158	3326.76	3326.73	8.28	0.00551	HCD (High Energy Collision Dissociation)	34	MS2	30.194	97.92	52.5626	20506	Rheb_IISc_IG.raw	F1	2.13	1
TRUE	Medium	Sequest HT (A2)	Unambiguous	LSTGEmEkQTEFDLINVk	M6(Oxidation); K8(Acetyl); K18(Acetyl)	1	H0YNY7	H0YNY7	1	4	0.0751	0	1	1	546.267	2182.05	2182.06	-5.66	-0.00309	HCD (High Energy Collision Dissociation)	34	MS2	83.3981	69.029	36.3761	12023	Rheb_IISc_IG.raw	F1	2.13	1
TRUE	Medium	Sequest HT (A2)	Unambiguous	MEQPGTAASPVSGSmFSWVSKDARR	M15(Oxidation)	2	A0A024R571	A0A024R571; C9JC03	2	4	0.1033	0	1	1	675.324	2698.27	2698.27	0.88	0.0006	HCD (High Energy Collision Dissociation)	34	MS2	70.6886	52	30.8315	9333	Rheb_IISc_IG.raw	F1	2.13	1
TRUE	Medium	Sequest HT (A2)	Unambiguous	vPDYLDHIKkPmDFFTMK	N-Term(Prot)(Acetyl); K10(Acetyl); M12(Oxidation)	1	A0A804HKU6	A0A804HKU6	1	3	0.0094	0	1	1	775.721	2325.15	2325.13	7.66	0.00593	HCD (High Energy Collision Dissociation)	34	MS2	0	6.39	32.7914	10418	Rheb_IISc_IG.raw	F1	2.13	1
TRUE	Medium	Sequest HT (A2)	Unambiguous	SPATPIVLVkQGHEPPTFIGWFFTWDPYkWTSHPSHk	K10(Acetyl); K29(Ub-amide); K37(Ub-amide)	2	D6R9H2	D6R9H2; O15195	2	5	0.1174	0	1	1	951.493	4753.44	4753.41	4.91	0.00467	HCD (High Energy Collision Dissociation)	34	MS2	64.667	47.935	54.6655	21689	Rheb_IISc_IG.raw	F1	2.13	1
TRUE	Medium	Sequest HT (A2)	Unambiguous	IPSVFSGSDIVQWLIKNLTIEDPAVYLckR	C28(Carbamidomethyl); K29(Acetyl)	1	A0A8I5QJU0	A0A8I5QJU0	2	5		0.0491	2	2	701.583	3503.89	3503.86	7.12	0.00499	HCD (High Energy Collision Dissociation)	34	MS2	76.6033	52	41.4851	14587	Rheb_IISc_IG.raw	F1	2.13	1
TRUE	Medium	Sequest HT (A2)	Unambiguous	ARFVcVGIWIFVILTSSPFLMAkPQkDEK	C5(Carbamidomethyl); K23(Ub-amide); K26(Acetyl)	1	Q9Y271	Q9Y271	2	5	0.0047	0	1	1	724.592	3618.93	3618.95	-3.85	-0.00278	HCD (High Energy Collision Dissociation)	34	MS2	78.1286	52	47.6987	17929	Rheb_IISc_IG.raw	F1	2.13	1
TRUE	Medium	Sequest HT (A2)	Unambiguous	NkPITNSkLHEEEPPQNMkPQSGNDkPLSKTALK	K2(Ub-amide); K8(Ub-amide); K19(Ub-amide); K26(Acetyl)	3	Q9BY44	Q9BY44; H7C5R5; F8WAE5	2	6		0.045	2	2	739.053	4429.28	4429.32	-7.7	-0.00569	HCD (High Energy Collision Dissociation)	34	MS2	45.3891	52	51.3572	19821	Rheb_IISc_IG.raw	F1	2.12	1
TRUE	Medium	Sequest HT (A2)	Unambiguous	EGcEPQSASPQSkEQQGDARGSPk	C3(Carbamidomethyl); K13(Ub-amide); K24(Acetyl)	1	Q9HCK0	Q9HCK0	2	4	0.2406	0	1	1	699.824	2796.27	2796.27	0.04	2e-05	HCD (High Energy Collision Dissociation)	34	MS2	34.783	52	27.9547	8058	Rheb_IISc_IG.raw	F1	2.12	1
TRUE	Medium	Sequest HT (A2)	Rejected	GGPRPIRAALGAmKGALELAAQQmLSWAEATFSR	M13(Oxidation); M24(Oxidation)	2		M0QZD8; M0R2X1	2	5	0	0	1	1	718.378	3587.86	3587.86	1.06	0.00076	HCD (High Energy Collision Dissociation)	34	MS2	45.2322	52	47.1664	17629	Rheb_IISc_IG.raw	F1	2.12	0
TRUE	Medium	Sequest HT (A2)	Unambiguous	FAEFGIWWETGSGckVAGFLAVFSSESAIFLLMLATVER	C14(Carbamidomethyl); K15(Ub-amide)	1	Q9BXB1	Q9BXB1	1	3	0.0802	0	1	1	1508.43	4523.28	4523.27	3.35	0.00505	HCD (High Energy Collision Dissociation)	34	MS2	35.1148	150	34.6462	11213	Rheb_IISc_IG.raw	F1	2.12	1
TRUE	Medium	Sequest HT (A2)	Unambiguous	GYkYPPGGTPVEVSkDDPGEVmQL	K3(Acetyl); K15(Acetyl); M22(Oxidation)	2	A0A0U1RQZ7	A0A0U1RQZ7; A0A0U1RR47	2	3	0.4245	0	1	1	888.425	2663.26	2663.25	2.14	0.0019	HCD (High Energy Collision Dissociation)	34	MS2	1.45921	1.73	32.9017	10473	Rheb_IISc_IG.raw	F1	2.12	1
TRUE	Medium	Sequest HT (A2)	Unambiguous	IVIGLDNVAGVSVTSLkDGLFSLHLSEMSSVGSk	K17(Acetyl); K34(Ub-amide)	1	Q9UBC5	Q9UBC5	1	4	0.184	0	1	1	925.244	3697.96	3697.96	-1.03	-0.00095	HCD (High Energy Collision Dissociation)	34	MS2	80.1129	52	47.9841	18089	Rheb_IISc_IG.raw	F1	2.12	1
TRUE	Medium	Sequest HT (A2)	Unambiguous	DmPLMGSAVDHPLSASLPTGINAQQKLSGcFSSFLESkK	M2(Oxidation); C30(Carbamidomethyl); K38(Acetyl)	1	O60673	O60673	2	4	0.066	0	1	1	1052.52	4207.05	4207.05	0.37	0.00039	HCD (High Energy Collision Dissociation)	34	MS2	47.6172	49.166	49.1098	18635	Rheb_IISc_IG.raw	F1	2.12	1
TRUE	Medium	Sequest HT (A2)	Unambiguous	DFESNVRLcNGEIFFITNDVTDVTFGk	C9(Carbamidomethyl); K27(Ub-amide)	1	Q8NG08	Q8NG08	1	4	0.1509	0	1	1	834.149	3333.57	3333.6	-6.66	-0.00555	HCD (High Energy Collision Dissociation)	34	MS2	73.8481	52	40.0462	13837	Rheb_IISc_IG.raw	F1	2.12	1
TRUE	Medium	Sequest HT (A2)	Unambiguous	kTLSYIGVSkIFEEHGDLTK	K1(Acetyl); K10(Acetyl)	1	Q8IW75	Q8IW75	2	4	0.1368	0	1	1	588.06	2349.22	2349.23	-6.28	-0.00369	HCD (High Energy Collision Dissociation)	34	MS2	15.0768	22.4	36.9302	12318	Rheb_IISc_IG.raw	F1	2.12	1
TRUE	Medium	Sequest HT (A2)	Unambiguous	FEEFQTTmAKSNELFTTFRQEmEk	M8(Oxidation); M22(Oxidation); K24(Ub-amide)	1	Q9NUQ3	Q9NUQ3	2	4	0.1274	0	1	1	800.879	3200.49	3200.48	4.81	0.00385	HCD (High Energy Collision Dissociation)	34	MS2	49.4217	52	47.2735	17692	Rheb_IISc_IG.raw	F1	2.12	1
TRUE	Medium	Sequest HT (A2)	Unambiguous	SINIIKKYFEEYALVNQDILENK		4	A0A5F9ZHB6; H0YIP2	A0A5F9ZHB6; H0YIP2; F8VNY2; P49642	2	4	0.0708	0	1	1	696.875	2784.48	2784.48	-1.93	-0.00134	HCD (High Energy Collision Dissociation)	34	MS2	15.9914	52	45.6557	16786	Rheb_IISc_IG.raw	F1	2.12	2
TRUE	Medium	Sequest HT (A2)	Rejected	DIVVAVTGENMEVMKSIIQkYQHk	K20(Ub-amide); K24(Ub-amide)	1		A4D126	2	4		0.0364	2	2	788.926	3152.68	3152.66	7.15	0.00564	HCD (High Energy Collision Dissociation)	34	MS2	71.1741	42.671	50.7427	19491	Rheb_IISc_IG.raw	F1	2.12	0
TRUE	Medium	Sequest HT (A2)	Unambiguous	GYHMkDPcSQPEEQGVTSPNIPPVGLPVVSHNGATk	K5(Ub-amide); C8(Carbamidomethyl); K36(Ub-amide)	8	E7EUW9	A0A1X7SC99; E7EUW9; A0A1B0GV02; A0A1B0GW50; O60315; A0A1B0GVV8; U3KQ51; A0JP08	1	5	0.0849	0	1	1	844.825	4220.1	4220.07	7.66	0.00646	HCD (High Energy Collision Dissociation)	34	MS2	66.9782	52	53.5114	21039	Rheb_IISc_IG.raw	F1	2.12	1
TRUE	Medium	Sequest HT (A2)	Unambiguous	GPAGGPVLPQLkARSPQELDQGTGAALcFFNPLFPGDLGPTK	K12(Ub-amide); C28(Carbamidomethyl)	2	Q13671	Q13671; E9PNR2	2	5	0.2547	0	1	1	903.867	4515.31	4515.34	-6.42	-0.0058	HCD (High Energy Collision Dissociation)	34	MS2	14.1439	83.306	59.3473	24132	Rheb_IISc_IG.raw	F1	2.12	1
TRUE	Medium	Sequest HT (A2)	Unambiguous	DSRLFTDVIIcVEGkEFP	C11(Carbamidomethyl); K15(Acetyl)	1	C9JQ67	C9JQ67	2	4	0.0613	0	1	1	542.52	2167.06	2167.07	-6.7	-0.00363	HCD (High Energy Collision Dissociation)	34	MS2	42.5847	49.834	31.3195	9585	Rheb_IISc_IG.raw	F1	2.12	1
TRUE	Medium	Sequest HT (A2)	Unambiguous	DENFAATDAIPSNVLRDAVkNGDYITVK	K20(Ub-amide)	1	Q99549	Q99549	2	4	0.2123	0	1	1	808.916	3232.64	3232.64	1.74	0.00141	HCD (High Energy Collision Dissociation)	34	MS2	61.922	12.954	48.7799	18496	Rheb_IISc_IG.raw	F1	2.12	1
TRUE	Medium	Sequest HT (A2)	Selected	YGLATEGTRHTLTVREVGPADQGSYAVIAGSSk	K33(Ub-amide)	3	A8MXZ9	F5GZR4; A8MXZ9; Q14896	2	5		0	2	2	718.378	3587.86	3587.83	7.94	0.0057	HCD (High Energy Collision Dissociation)	34	MS2	45.2322	52	47.1664	17629	Rheb_IISc_IG.raw	F1	2.12	1
TRUE	Medium	Sequest HT (A2)	Unambiguous	TQPTVINNLKKGAVEDVISR		2	O15226	O15226; A0A8I5KX72	2	4	0.25	0	1	1	546.308	2182.21	2182.22	-4.86	-0.00265	HCD (High Energy Collision Dissociation)	34	MS2	36.4744	28.68	34.6924	11239	Rheb_IISc_IG.raw	F1	2.12	1
TRUE	Medium	Sequest HT (A2)	Unambiguous	EDSTSEVNYIIERPSYPLkK	K19(Acetyl)	1	Q8N4H0	Q8N4H0	1	3	0.0991	0	1	1	804.072	2410.2	2410.21	-5.34	-0.00429	HCD (High Energy Collision Dissociation)	34	MS2	31.3753	31.705	33.0138	10526	Rheb_IISc_IG.raw	F1	2.12	1
TRUE	Medium	Sequest HT (A2)	Unambiguous	TKLELQkHLTTLTNQEQATIFEEVQK	K7(Acetyl)	4	Q86TI0	H0Y8P0; Q86TI0; C9JIE2; H0YA01	2	4	0.0236	0	1	1	778.912	3112.63	3112.65	-8.07	-0.00628	HCD (High Energy Collision Dissociation)	34	MS2	19.4434	52	31.8633	9879	Rheb_IISc_IG.raw	F1	2.12	1
TRUE	Medium	Sequest HT (A2)	Unambiguous	EVPVGkEQSSTVLTGLRPGMEYTVHVWAQkGNQESk	K6(Ub-amide); K30(Ub-amide); K36(Ub-amide)	2	A0A087WXC4	A0A087WXC4; Q9UQP3	2	5	0.1179	0	1	1	912.47	4558.32	4558.34	-4.37	-0.00398	HCD (High Energy Collision Dissociation)	34	MS2	31.8264	52	57.7698	23337	Rheb_IISc_IG.raw	F1	2.12	1
TRUE	Medium	Sequest HT (A2)	Unambiguous	VEHVQLHPEADGcQHVVEFDFLGkDcIR	C13(Carbamidomethyl); K24(Acetyl); C26(Carbamidomethyl)	2	E5RIC7	E5RIC7; Q969P6	1	4	0.2123	0	1	1	844.906	3376.6	3376.58	5.61	0.00473	HCD (High Energy Collision Dissociation)	34	MS2	18.9389	52	40.7843	14233	Rheb_IISc_IG.raw	F1	2.12	1
TRUE	Medium	Sequest HT (A2)	Rejected	VLkPWWDVFTDYLSVAMLMIGVFGcTLQVMQDkIIcLPk	K3(Acetyl); C25(Carbamidomethyl); K33(Acetyl); C36(Carbamidomethyl); K39(Acetyl)	1	Q8TDW0	Q8TDW0	1	5		0.0093	2	2	949.09	4741.42	4741.4	3.93	0.00373	HCD (High Energy Collision Dissociation)	34	MS2	77.1747	52	56.8156	22866	Rheb_IISc_IG.raw	F1	2.12	1
TRUE	Medium	Sequest HT (A2)	Unambiguous	ARFVcVGIWIFVILTSSPFLMAkPQKDEk	C5(Carbamidomethyl); K23(Acetyl); K29(Ub-amide)	1	Q9Y271	Q9Y271	2	5		0.0047	2	2	724.592	3618.93	3618.95	-3.85	-0.00278	HCD (High Energy Collision Dissociation)	34	MS2	78.1286	52	47.6987	17929	Rheb_IISc_IG.raw	F1	2.12	1
TRUE	Medium	Sequest HT (A2)	Unambiguous	MLLcDIkPQIkTSDPSTLQVEmFcQREAER	C4(Carbamidomethyl); K7(Acetyl); K11(Acetyl); M22(Oxidation); C24(Carbamidomethyl)	2	A0A3B3IU27	A0A3B3IU27; Q8TD07	2	5	0.2123	0	1	1	745.557	3723.76	3723.78	-8.03	-0.00598	HCD (High Energy Collision Dissociation)	34	MS2	35.8636	52	41.6239	14665	Rheb_IISc_IG.raw	F1	2.12	1
TRUE	Medium	Sequest HT (A2)	Unambiguous	QKVNLESNKSFSEmLQNLDK	M14(Oxidation)	1	Q9NXG0	Q9NXG0	2	3	0.2453	0	1	1	790.066	2368.18	2368.18	1.27	0.001	HCD (High Energy Collision Dissociation)	34	MS2	34.6766	46.568	40.0271	13829	Rheb_IISc_IG.raw	F1	2.12	1
TRUE	Medium	Sequest HT (A2)	Unambiguous	MEDSEALGFEHmGLDPRLLQAVTDLGWSRPTLIQEK	M12(Oxidation)	4	Q9NY93	Q9NY93; F8WDT8; F8WEI3; G3V0G3	1	5	0.25	0	1	1	820.614	4099.04	4099.03	3.5	0.00287	HCD (High Energy Collision Dissociation)	34	MS2	85.6637	62.876	30.6022	9224	Rheb_IISc_IG.raw	F1	2.12	1
TRUE	Medium	Sequest HT (A2)	Unambiguous	ImDLYGQPEPVkPFLFYRAK	M2(Oxidation); K12(Ub-amide)	1	Q9NZH8	Q9NZH8	1	3	0.1137	0	1	1	875.461	2624.37	2624.38	-4.73	-0.00414	HCD (High Energy Collision Dissociation)	34	MS2	55.7557	52	50.9165	19580	Rheb_IISc_IG.raw	F1	2.11	1
TRUE	Medium	Sequest HT (A2)	Unambiguous	SDSVTNINNDLGKFGNIEELNPSDHTAGQNFERDGLAIPGVVPK		1	A0A1B0GUS7	A0A1B0GUS7	2	6	0.3175	0	1	1	780.726	4679.32	4679.3	4.73	0.00369	HCD (High Energy Collision Dissociation)	34	MS2	34.5194	28.631	33.3917	10737	Rheb_IISc_IG.raw	F1	2.11	1
TRUE	Medium	Sequest HT (A2)	Unambiguous	ENQVYVLSEGkkQQEHQPYSVNVAESMSR	K11(Acetyl); K12(Acetyl)	1	Q8N3K9	Q8N3K9	2	4	0.1801	0	1	1	862.909	3448.61	3448.64	-8.94	-0.00771	HCD (High Energy Collision Dissociation)	34	MS2	43.2848	44.437	40.8847	14287	Rheb_IISc_IG.raw	F1	2.11	1
TRUE	Medium	Sequest HT (A2)	Unambiguous	GGDQVTSSIERAVcSTGPLTSmQVIKPNRMLAPQVGTATLSLK	C14(Carbamidomethyl); M22(Oxidation)	2	Q5XX13	Q5XX13; Q9BXD7	2	5	0.128	0	1	1	903.868	4515.31	4515.34	-6.02	-0.00544	HCD (High Energy Collision Dissociation)	34	MS2	55.2865	52	51.053	19657	Rheb_IISc_IG.raw	F1	2.11	1
TRUE	Medium	Sequest HT (A2)	Unambiguous	vPDYLDHIkKPmDFFTMK	N-Term(Prot)(Acetyl); K9(Acetyl); M12(Oxidation)	1	A0A804HKU6	A0A804HKU6	1	3		0.0094	2	2	775.721	2325.15	2325.13	7.66	0.00593	HCD (High Energy Collision Dissociation)	34	MS2	0	6.39	32.7914	10418	Rheb_IISc_IG.raw	F1	2.11	1
TRUE	Medium	Sequest HT (A2)	Unambiguous	EALASPSSRGQMPIEIVckIK	C18(Carbamidomethyl); K19(Acetyl)	1	A0A8I5KPF5	A0A8I5KPF5	2	3	0.2038	0	1	1	786.079	2356.22	2356.24	-5.44	-0.00428	HCD (High Energy Collision Dissociation)	34	MS2	73.7223	3.303	40.9411	14314	Rheb_IISc_IG.raw	F1	2.11	1
TRUE	Medium	Sequest HT (A2)	Unambiguous	LIGVcQAEALmLVMEMAGGGPLHKFLVGkR	C5(Carbamidomethyl); M11(Oxidation); K29(Ub-amide)	1	P43403	P43403	2	4		0.0276	2	2	860.205	3437.8	3437.82	-5.07	-0.00436	HCD (High Energy Collision Dissociation)	34	MS2	28.1183	45.889	46.4023	17201	Rheb_IISc_IG.raw	F1	2.11	1
TRUE	Medium	Sequest HT (A2)	Unambiguous	DYNGLNQcSSTTHSKIFQYNkY	C8(Carbamidomethyl); K21(Ub-amide)	1	E9PIT0	E9PIT0	2	4	0.1706	0	1	1	716.839	2864.34	2864.32	6.14	0.0044	HCD (High Energy Collision Dissociation)	34	MS2	24.2052	47.738	38.9372	13291	Rheb_IISc_IG.raw	F1	2.11	1
TRUE	Medium	Sequest HT (A2)	Unambiguous	AYVGQKSSFTVDcSkAGNNmLLVGVHGPR	C13(Carbamidomethyl); K15(Acetyl); M20(Oxidation)	3	Q60FE5	A0A7P0NMY4; P21333; Q60FE5	2	4	0.2701	0	1	1	788.387	3150.52	3150.55	-6.7	-0.00528	HCD (High Energy Collision Dissociation)	34	MS2	73.3102	52	38.8632	13250	Rheb_IISc_IG.raw	F1	2.11	1
TRUE	Medium	Sequest HT (A2)	Rejected	HGDHLQPLDLVPNHQGLTPFkLAGVEGNTVMFQHLmQkR	K21(Acetyl); M36(Oxidation); K38(Acetyl)	3		A0A0G2JMR5; Q9H1D0; A0A1X7SBT1	2	5	0.0142	0	1	1	901.466	4503.3	4503.28	4.57	0.00411	HCD (High Energy Collision Dissociation)	34	MS2	60.9278	70.425	52.7215	20598	Rheb_IISc_IG.raw	F1	2.11	0
TRUE	Medium	Sequest HT (A2)	Unambiguous	YSHYLAAETEQEMEEWLITLkkIIQINTDSLVQEk	K21(Acetyl); K22(Ub-amide); K35(Ub-amide)	3	Q5JSL3	Q5JSL3; A6NIW2; A0A0J9YW64	2	5	0.0948	0	1	1	926.477	4628.36	4628.36	-0.81	-0.00075	HCD (High Energy Collision Dissociation)	34	MS2	38.802	52	51.3499	19816	Rheb_IISc_IG.raw	F1	2.11	1
TRUE	Medium	Sequest HT (A2)	Unambiguous	GEDGPEGPkGRAGPTGDPGPSGQAGEk	K9(Acetyl); K27(Ub-amide)	2	P12107	A0A0U1RRA7; P12107	2	5	0.0521	0	1	1	549.457	2743.26	2743.28	-8.44	-0.00463	HCD (High Energy Collision Dissociation)	34	MS2	34.4889	17.89	32.57	10294	Rheb_IISc_IG.raw	F1	2.11	1
TRUE	Medium	Sequest HT (A2)	Unambiguous	EVSTKFQLFQkPANFEQR	K11(Acetyl)	1	P46939	P46939	1	3	0.2512	0	1	1	747.049	2239.13	2239.15	-7.43	-0.00555	HCD (High Energy Collision Dissociation)	34	MS2	10.7162	52	32.8182	10433	Rheb_IISc_IG.raw	F1	2.11	1
TRUE	Medium	Sequest HT (A2)	Selected	KGDIQNPVLSSINAIMkSGMINLTSGLATGVTNk	K17(Ub-amide); K34(Acetyl)	1	Q5CZC0	Q5CZC0	2	4		0.0452	2	2	928.496	3710.96	3710.97	-2.04	-0.00189	HCD (High Energy Collision Dissociation)	34	MS2	76.36	52	45.1955	16544	Rheb_IISc_IG.raw	F1	2.11	1
TRUE	Medium	Sequest HT (A2)	Unambiguous	IYILGGGTSWTAYSLNkIHAYNLETNAWEEIATKPHEk	K17(Acetyl); K38(Ub-amide)	1	Q6PID8	Q6PID8	1	5	0.09	0	1	1	912.272	4557.33	4557.3	7.49	0.00683	HCD (High Energy Collision Dissociation)	34	MS2	57.0716	52	56.0739	22457	Rheb_IISc_IG.raw	F1	2.11	1
TRUE	Medium	Sequest HT (A2)	Unambiguous	SDVEKGGKIImPPSALDQLSR	M11(Oxidation)	2	C9J6N9	C9J6N9; Q92890	2	3	0.2512	0	1	1	753.073	2257.21	2257.19	8.89	0.00669	HCD (High Energy Collision Dissociation)	34	MS2	24.3687	52	47.1754	17636	Rheb_IISc_IG.raw	F1	2.11	1
TRUE	Medium	Sequest HT (A2)	Unambiguous	ESMEASPEAMVKASPkTSLEASmEASPk	K16(Ub-amide); M23(Oxidation); K28(Ub-amide)	2	Q8IWC1	Q8IWC1; A0A0A0MRP0	2	5	0.0948	0	1	1	667.125	3331.59	3331.59	2.68	0.00178	HCD (High Energy Collision Dissociation)	34	MS2	0	52	38.0061	12808	Rheb_IISc_IG.raw	F1	2.11	1
TRUE	Medium	Sequest HT (A2)	Selected	LTSHLGTkVEMVYSLLSMLGTHDkDDMSR	K8(Acetyl); K24(Acetyl)	3	P25054	E9PFT7; P25054; A0A2Q2SV78	2	4	0.0427	0	1	1	837.907	3348.61	3348.63	-6.61	-0.00553	HCD (High Energy Collision Dissociation)	34	MS2	80.3148	27.057	36.8066	12254	Rheb_IISc_IG.raw	F1	2.11	1
TRUE	Medium	Sequest HT (A2)	Unambiguous	SckLPIPkGSmGFPLIGETGHWLLQVFSk	C2(Carbamidomethyl); K3(Acetyl); K8(Acetyl); M11(Oxidation); K29(Ub-amide)	1	E5RHM2	E5RHM2	2	4	0.218	0	1	1	881.716	3523.84	3523.84	2.4	0.00211	HCD (High Energy Collision Dissociation)	34	MS2	81.1966	52	46.9355	17495	Rheb_IISc_IG.raw	F1	2.11	1
TRUE	Medium	Sequest HT (A2)	Unambiguous	MPLQELcLHTkLLAPVNcPIADFLmk	C7(Carbamidomethyl); K11(Acetyl); C18(Carbamidomethyl); M25(Oxidation); K26(Acetyl)	1	Q9H6S0	Q9H6S0	1	4	0.0806	0	1	1	788.913	3152.63	3152.6	9.51	0.0075	HCD (High Energy Collision Dissociation)	34	MS2	23.1444	2.074	46.4296	17217	Rheb_IISc_IG.raw	F1	2.11	1
TRUE	Medium	Sequest HT (A2)	Unambiguous	MSLWNISTVmAPNLFFSRSkHSDYEELLLANTAAHIIR	M10(Oxidation); K20(Ub-amide)	2	Q9P2N2	Q9P2N2; E9PMX7	2	6	0.237	0	1	1	765.566	4588.36	4588.34	5.02	0.00384	HCD (High Energy Collision Dissociation)	34	MS2	64.2913	4.226	52.3771	20399	Rheb_IISc_IG.raw	F1	2.11	1
TRUE	Medium	Sequest HT (A2)	Unambiguous	DGmLDDDEFALANHLIKVkLEGHELPNELPAHLLPPSk	M3(Oxidation); K19(Acetyl); K38(Ub-amide)	1	Q9NZN3	Q9NZN3	2	6	0.2038	0	1	1	745.892	4470.32	4470.29	6.45	0.00481	HCD (High Energy Collision Dissociation)	34	MS2	0	150	53.7948	21194	Rheb_IISc_IG.raw	F1	2.11	1
TRUE	Medium	Sequest HT (A2)	Unambiguous	LLcEHFRVLSTVHTHSSVK	C3(Carbamidomethyl)	2	Q13155	Q13155; A8MU58	1	4	0.2512	0	1	1	563.295	2250.16	2250.18	-9.5	-0.00534	HCD (High Energy Collision Dissociation)	34	MS2	38.7161	52	37.6985	12662	Rheb_IISc_IG.raw	F1	2.11	1
TRUE	Medium	Sequest HT (A2)	Selected	ILkQWEEYSVLAWVDGNHNLLTk	K3(Ub-amide); K23(Ub-amide)	1	H0YF19	H0YF19	1	4	0.0332	0	1	1	787.921	3148.66	3148.66	1.33	0.00104	HCD (High Energy Collision Dissociation)	34	MS2	38.2802	52	50.6073	19415	Rheb_IISc_IG.raw	F1	2.11	1
TRUE	Medium	Sequest HT (A2)	Unambiguous	HPDGkILIIGGSIANFTNVAATFk	K5(Acetyl); K24(Ub-amide)	2	P53396	K7EIE7; P53396	1	4	0.0853	0	1	1	681.372	2722.47	2722.48	-4.56	-0.0031	HCD (High Energy Collision Dissociation)	34	MS2	68.9818	29.481	44.6596	16250	Rheb_IISc_IG.raw	F1	2.11	1
TRUE	Medium	Sequest HT (A2)	Unambiguous	GGSGGSHGGGSGFGGESGGSYGGGEEASGSGGGYGGGSGK		2	P35527	P35527; K7EQQ3	0	3	0.6303	0	1	1	1075.1	3223.28	3223.28	-0.41	-0.00044	HCD (High Energy Collision Dissociation)	34	MS2	0	106.991	16.6695	5142	Rheb_IISc_IG.raw	F1	2.11	1
TRUE	Medium	Sequest HT (A2)	Unambiguous	QImAGKGcEESSVMELLkEAEEMk	M3(Oxidation); C8(Carbamidomethyl); K18(Acetyl); K24(Ub-amide)	8	A0A1B0GTZ2	A0A286YFE0; A0A286YEX8; A0A1B0GW51; A0A1B0GTZ2; A0A1B0GV15; A0A1B0GVV6; A0A1B0GTP3; A0A1B0GWI1	2	4	0.0664	0	1	1	746.098	2981.37	2981.38	-4.49	-0.00335	HCD (High Energy Collision Dissociation)	34	MS2	78.0464	52	31.709	9796	Rheb_IISc_IG.raw	F1	2.11	1
TRUE	Medium	Sequest HT (A2)	Unambiguous	LLMmAGIDDcYTSARGcTATLGNFAkATFDAISk	M4(Oxidation); C10(Carbamidomethyl); C17(Carbamidomethyl); K26(Acetyl); K34(Ub-amide)	3	H0YEN5	E9PQD7; P15880; H0YEN5	2	5	0.0569	0	1	1	785.782	3924.88	3924.85	7.44	0.00584	HCD (High Energy Collision Dissociation)	34	MS2	71.3849	18.495	42.4191	15071	Rheb_IISc_IG.raw	F1	2.11	1
TRUE	Medium	Sequest HT (A2)	Selected	QEMFAVHSVNLLLkSIGATLTDVDDLIFK	K14(Acetyl)	2	Q709C8	A0A3B3IU50; Q709C8	1	4	0.0429	0	1	1	815.692	3259.75	3259.73	5.14	0.00418	HCD (High Energy Collision Dissociation)	34	MS2	19.8566	52	47.5425	17839	Rheb_IISc_IG.raw	F1	2.1	1
TRUE	Medium	Sequest HT (A2)	Unambiguous	ELAARIVVAAVAR		2	Q7Z2T5	Q7Z2T5; X6RK96	1	3	0.0667	0	1	1	446.946	1338.82	1338.82	0.73	0.00033	HCD (High Energy Collision Dissociation)	34	MS2	60.1954	20.486	30.9624	9397	Rheb_IISc_IG.raw	F1	2.1	1
TRUE	Medium	Sequest HT (A2)	Unambiguous	FWWENPGVFTNEQkDSLQkMSFSR	K14(Acetyl); K19(Ub-amide)	2	F5H386	F5H386; P22079	2	4	0.0762	0	1	1	800.628	3199.49	3199.52	-8.56	-0.00685	HCD (High Energy Collision Dissociation)	34	MS2	59.3199	52	47.1193	17603	Rheb_IISc_IG.raw	F1	2.1	1
TRUE	Medium	Sequest HT (A2)	Unambiguous	HQQVVmPFSSNTIEAHkSAHVDGSLKSNk	M6(Oxidation); K17(Acetyl); K29(Ub-amide)	6	Q96QU1	Q96QU1; A2A3D8; E7EM53; A2A3E8; A2A3E6; A2A3E7	2	4	0.0095	0	1	1	858.439	3430.73	3430.7	8.21	0.00704	HCD (High Energy Collision Dissociation)	34	MS2	44.5903	51.338	52.7015	20587	Rheb_IISc_IG.raw	F1	2.1	1
TRUE	Medium	Sequest HT (A2)	Unambiguous	MAAMNkEGGTASVATGPDSPSPVPLPPGkPALPGADGTPFGcPPGRK	K6(Ub-amide); K29(Ub-amide); C42(Carbamidomethyl)	1	F8WDT5	F8WDT5	2	4	0.1381	0	1	1	1233.88	4932.5	4932.46	7.68	0.00947	HCD (High Energy Collision Dissociation)	34	MS2	84.4028	66.373	58.0109	23454	Rheb_IISc_IG.raw	F1	2.1	1
TRUE	Medium	Sequest HT (A2)	Unambiguous	AAGALLNGPPQFSTAPEIkAPEPLSSLKSmAER	K19(Acetyl); M30(Oxidation)	6	O75175	H0Y5X7; A0A2H2FJL5; O75175; B7Z6J7; H7C3F5; A0A2R8Y4W0	2	4	0.1571	0	1	1	859.955	3436.8	3436.78	6.22	0.00534	HCD (High Energy Collision Dissociation)	34	MS2	36.2776	47.935	44.3001	16055	Rheb_IISc_IG.raw	F1	2.1	1
TRUE	Medium	Sequest HT (A2)	Rejected	EEEDPkGIPDFWLTVLkNVDTLTPLIK	K6(Ub-amide); K17(Ub-amide)	1		Q9ULW6	2	5		0.0323	4	4	701.388	3502.91	3502.88	7.47	0.00523	HCD (High Energy Collision Dissociation)	34	MS2	0	16.49	39.8346	13742	Rheb_IISc_IG.raw	F1	2.1	0
TRUE	Medium	Sequest HT (A2)	Unambiguous	GYSGVFPDcTPcHQcFALWDVIIAELTNR	C9(Carbamidomethyl); C12(Carbamidomethyl); C15(Carbamidomethyl)	8	A0A7I2V3J7	A0A7I2V3J7; A0A7I2V682; P07942; A0A7I2V3I5; A0A7I2V4J9; A0A7I2V5X5; A0A7I2V2T9; G3XAI2	0	4	0.1095	0	1	1	857.406	3426.6	3426.57	8.85	0.00758	HCD (High Energy Collision Dissociation)	34	MS2	81.684	52	45.4465	16682	Rheb_IISc_IG.raw	F1	2.1	1
TRUE	Medium	Sequest HT (A2)	Unambiguous	GSGAIQTIKDLPTSQFLPQSVLGMDPLT		1	G3V2J7	G3V2J7	1	4	0.1905	0	1	1	729.382	2914.51	2914.52	-5.34	-0.00389	HCD (High Energy Collision Dissociation)	34	MS2	0.590178	0.188	45.7118	16813	Rheb_IISc_IG.raw	F1	2.1	1
TRUE	Medium	Sequest HT (A2)	Unambiguous	RSPGWSAAWGHcHHVAMTAGPHR	C12(Carbamidomethyl)	1	A0A087X1W3	A0A087X1W3	1	4	0.1048	0	1	1	642.297	2566.17	2566.18	-6.66	-0.00428	HCD (High Energy Collision Dissociation)	34	MS2	35.6578	15.514	34.6158	11198	Rheb_IISc_IG.raw	F1	2.1	1
TRUE	Medium	Sequest HT (A2)	Unambiguous	TDSPSPTVLNSHISTPNVNALTHENQTkPSISQISTTLPPTTSTK	K28(Acetyl)	1	Q8NC54	Q8NC54	0	5	0.2048	0	1	1	957.697	4784.46	4784.42	7.2	0.00689	HCD (High Energy Collision Dissociation)	34	MS2	37.4793	52	56.7114	22810	Rheb_IISc_IG.raw	F1	2.1	1
TRUE	Medium	Sequest HT (A2)	Unambiguous	ISYPVNITSIQEAEEYLSGELYKDLILYSSVSVLGLFSPTMK		2	Q9P2K2	Q9P2K2; H0YJI6	1	5	0.081	0	1	1	940.291	4697.43	4697.42	1.77	0.00166	HCD (High Energy Collision Dissociation)	34	MS2	50.2363	52	57.0431	22975	Rheb_IISc_IG.raw	F1	2.1	1
TRUE	Medium	Sequest HT (A2)	Selected	NQVPINVHANPGkYIIESR	K13(Acetyl)	1	P52179	P52179	1	4		0.0367	2	2	548.542	2191.15	2191.16	-6.71	-0.00368	HCD (High Energy Collision Dissociation)	34	MS2	82.0786	31.561	38.376	12987	Rheb_IISc_IG.raw	F1	2.1	1
TRUE	Medium	Sequest HT (A2)	Selected	LVkGIYFNILENNSSSKTENLLNIFATSPK	K3(Acetyl)	2	A0A0A0MT16	A0A0A0MT16; Q86UQ4	2	4	0.0238	0	1	1	849.957	3396.81	3396.8	0.76	0.00064	HCD (High Energy Collision Dissociation)	34	MS2	63.7704	18.075	51.7229	20035	Rheb_IISc_IG.raw	F1	2.1	1
TRUE	Medium	Sequest HT (A2)	Unambiguous	THFGVHRAkPPLRVQHScPIcQK	K9(Acetyl); C18(Carbamidomethyl); C21(Carbamidomethyl)	5	A0A140TA74	A0A140TA74; A0A087WXW6; A0A140TA70; A9JR48; Q9BXA9	2	3	0.1238	0	1	1	932.483	2795.43	2795.45	-4.44	-0.00414	HCD (High Energy Collision Dissociation)	34	MS2	63.2973	52	51.1604	19714	Rheb_IISc_IG.raw	F1	2.1	1
TRUE	Medium	Sequest HT (A2)	Unambiguous	mLENYRNLVFLGIAAFkPDLIIFLEQGk	M1(Oxidation); K17(Ub-amide); K28(Acetyl)	1	Q8N7Q3	Q8N7Q3	1	3	0.1667	0	1	1	1169.63	3506.87	3506.9	-7.56	-0.00884	HCD (High Energy Collision Dissociation)	34	MS2	41.9877	52	43.8369	15804	Rheb_IISc_IG.raw	F1	2.1	1
TRUE	Medium	Sequest HT (A2)	Unambiguous	GQHFPVIAANLGSAVkVLNSQSESSALTNQQPQNNGEVQNSk	K16(Ub-amide); K42(Ub-amide)	1	Q8NDV7	Q8NDV7	1	5	0.0861	0	1	1	957.495	4783.45	4783.41	6.53	0.00624	HCD (High Energy Collision Dissociation)	34	MS2	5.55649	53.65	57.4052	23155	Rheb_IISc_IG.raw	F1	2.09	1
TRUE	Medium	Sequest HT (A2)	Unambiguous	RRPNIQNPkSQEPVTLDFLDAELENDIK	K9(Ub-amide)	1	P54289	P54289	2	5	0.11	0	1	1	695.964	3475.79	3475.81	-3.66	-0.00254	HCD (High Energy Collision Dissociation)	34	MS2	24.1261	52	55.9002	22363	Rheb_IISc_IG.raw	F1	2.09	1
TRUE	Medium	Sequest HT (A2)	Unambiguous	EDNSLLNQGFLQAKPEkAAVAQkPRSHFTTPAPMSSAWk	K17(Ub-amide); K23(Ub-amide); K39(Ub-amide)	1	P10244	P10244	2	5	0.1531	0	1	1	974.713	4869.54	4869.51	4.5	0.00438	HCD (High Energy Collision Dissociation)	34	MS2	91.446	52	56.2808	22573	Rheb_IISc_IG.raw	F1	2.09	1
TRUE	Medium	Sequest HT (A2)	Unambiguous	TPRSQVFkPLELLWHSLDEWLVLIATELMKNK	K8(Acetyl)	1	Q8IYU2	Q8IYU2	2	3	0.3828	0	1	1	1293.05	3877.14	3877.11	8.98	0.01161	HCD (High Energy Collision Dissociation)	34	MS2	84.1351	129.299	53.6279	21099	Rheb_IISc_IG.raw	F1	2.09	1
TRUE	Medium	Sequest HT (A2)	Unambiguous	NAAHAIQkLYSLDPEQkEMLIEVIEK	K8(Ub-amide); K17(Ub-amide)	1	O00203	O00203	2	4	0.1483	0	1	1	851.464	3402.83	3402.81	7.17	0.0061	HCD (High Energy Collision Dissociation)	34	MS2	63.3156	52	42.9294	15312	Rheb_IISc_IG.raw	F1	2.09	1
TRUE	Medium	Sequest HT (A2)	Unambiguous	IIHTGEKPYkcEEcGkAFNWYSHLTR	K10(Ub-amide); C11(Carbamidomethyl); C14(Carbamidomethyl); K16(Acetyl)	1	A0A804HJ59	A0A804HJ59	2	3	0.067	0	1	1	1154.88	3462.64	3462.66	-6.9	-0.00796	HCD (High Energy Collision Dissociation)	34	MS2	16.9461	179.81	37.1815	12434	Rheb_IISc_IG.raw	F1	2.09	1
TRUE	Medium	Sequest HT (A2)	Unambiguous	RTNSESLRLHSLAAEALVTMPIR		2	B9EGE7	B9EGE7; Q8TCN5	2	4	0.2057	0	1	1	642.11	2565.42	2565.39	9.33	0.00598	HCD (High Energy Collision Dissociation)	34	MS2	86.9168	12.372	36.4436	12058	Rheb_IISc_IG.raw	F1	2.09	1
TRUE	Medium	Sequest HT (A2)	Unambiguous	NIDASQLLDDGNGENYVDYADGMEEIFGSLNSLkLEIEQMk	K34(Acetyl); K41(Ub-amide)	2	P20908	P20908; H7BY82	1	5	0.1962	0	1	1	964.062	4816.28	4816.24	9.21	0.00887	HCD (High Energy Collision Dissociation)	34	MS2	0	52	50.2278	19215	Rheb_IISc_IG.raw	F1	2.09	1
TRUE	Medium	Sequest HT (A2)	Unambiguous	LSkAYPSPRGTPPSPTPANPEPTLPANLSTR	K3(Ub-amide)	1	Q7Z7M8	Q7Z7M8	2	4	0.0766	0	1	1	853.451	3410.78	3410.79	-3.08	-0.00263	HCD (High Energy Collision Dissociation)	34	MS2	50.7417	41.673	46.3799	17187	Rheb_IISc_IG.raw	F1	2.09	1
TRUE	Medium	Sequest HT (A2)	Rejected	AAVLAFLVHELNGSTLIINEIDKTLESmSSYR	M28(Oxidation)	3		J3KPG5; Q9UIF9; F8VU39	1	4		0.05	4	4	888.469	3550.85	3550.85	1.97	0.00175	HCD (High Energy Collision Dissociation)	34	MS2	60.3513	45.042	47.3736	17750	Rheb_IISc_IG.raw	F1	2.09	0
TRUE	Medium	Sequest HT (A2)	Selected	TPVYAEVkRVGDTLLGMATQcVQVK	K8(Acetyl); C21(Carbamidomethyl)	5	Q9UL18; Q9HCK5	Q9H9G7; Q9UL18; A0A6I8PTZ8; Q9HCK5; Q5TA58	2	4	0.0096	0	1	1	702.126	2805.48	2805.46	5.92	0.00416	HCD (High Energy Collision Dissociation)	34	MS2	48.2218	52	46.5851	17304	Rheb_IISc_IG.raw	F1	2.09	2
TRUE	Medium	Sequest HT (A2)	Unambiguous	ANTGSSPLGLLGTTDEPPPSGPSTTQGAQAPLLQQRPQELGELR		8	A0A140T902	A0A140T902; A0A140TA33; A0A140TA52; A0A140T956; A0A140T9C0; A0A140T8Y3; A0A140TA41; P22105	0	6	0.2344	0	1	1	745.39	4467.3	4467.28	6.01	0.00448	HCD (High Energy Collision Dissociation)	34	MS2	31.5987	95.187	52.6372	20550	Rheb_IISc_IG.raw	F1	2.09	1
TRUE	Medium	Sequest HT (A2)	Unambiguous	IEQEFLTEALPVGLIGmNcILmKQYIEFVADRLLVELGFSK	M17(Oxidation); C19(Carbamidomethyl); M22(Oxidation)	2	Q7LG56	Q7LG56; H0YAV1	2	5	0.0718	0	1	1	952.705	4759.49	4759.48	2.99	0.00285	HCD (High Energy Collision Dissociation)	34	MS2	29.4048	52	54.492	21586	Rheb_IISc_IG.raw	F1	2.09	1
TRUE	Medium	Sequest HT (A2)	Unambiguous	KINGMVGLVPkNYVTVMQNNPLTSGLEPSPPQcDYIRPSLTGK	K11(Acetyl); C33(Carbamidomethyl)	1	P16333	P16333	2	4	0.2105	0	1	1	1189.62	4755.44	4755.43	2.39	0.00284	HCD (High Energy Collision Dissociation)	34	MS2	73.1136	52	58.9726	23956	Rheb_IISc_IG.raw	F1	2.09	1
TRUE	Medium	Sequest HT (A2)	Unambiguous	MLMNFVSKKNIISNVGcmTR	C17(Carbamidomethyl); M18(Oxidation)	1	Q96RD0	Q96RD0	2	3	0.2249	0	1	1	787.066	2359.18	2359.18	3.19	0.00251	HCD (High Energy Collision Dissociation)	34	MS2	82.3892	52	38.0391	12825	Rheb_IISc_IG.raw	F1	2.09	1
TRUE	Medium	Sequest HT (A2)	Unambiguous	SNTYPLSETSGDDLDSHVHMcFkRPTR	C21(Carbamidomethyl); K23(Acetyl)	1	P46934	P46934	1	4	0.1675	0	1	1	798.875	3192.48	3192.45	9.66	0.00771	HCD (High Energy Collision Dissociation)	34	MS2	77.4739	52	39.2044	13448	Rheb_IISc_IG.raw	F1	2.09	1
TRUE	Medium	Sequest HT (A2)	Unambiguous	SQGGGDGVSPTPPEGLAPGPMkPLkATATTSQPVLTIQQIETIFYk	K22(Acetyl); K25(Acetyl); K46(Ub-amide)	1	I3L3W0	I3L3W0	1	5	0.067	0	1	1	998.522	4988.58	4988.58	-0.15	-0.00015	HCD (High Energy Collision Dissociation)	34	MS2	22.5499	46.967	58.3498	23620	Rheb_IISc_IG.raw	F1	2.09	1
TRUE	Medium	Sequest HT (A2)	Unambiguous	HSTVATEcLSKNTEENLLSLkNSLNDcSNQVILAk	C8(Carbamidomethyl); K21(Ub-amide); C27(Carbamidomethyl); K35(Ub-amide)	4	P38398	H0Y850; P38398; Q5YLB2; A0A2R8Y7V5	2	4	0.1005	0	1	1	1081.54	4323.15	4323.17	-5.24	-0.00567	HCD (High Energy Collision Dissociation)	34	MS2	19.4193	47.574	53.2646	20901	Rheb_IISc_IG.raw	F1	2.09	1
TRUE	Medium	Sequest HT (A2)	Unambiguous	QHRELIPRSILAMHAQDPQmLDQLSk	M20(Oxidation); K26(Ub-amide)	2	Q86U70	Q86U70; A0A6E1WJ75	2	3		0.0234	2	2	1089.9	3267.67	3267.7	-7.79	-0.00848	HCD (High Energy Collision Dissociation)	34	MS2	43.912	52	45.7586	16839	Rheb_IISc_IG.raw	F1	2.09	1
TRUE	Medium	Sequest HT (A2)	Unambiguous	VRLHQLSEETLQDcLFNEESLLKSTNcFDIIMDAIK	C14(Carbamidomethyl); C27(Carbamidomethyl)	2	Q8NAB2	Q8NAB2; G3V161	2	5	0.134	0	1	1	862.834	4310.14	4310.11	6.19	0.00533	HCD (High Energy Collision Dissociation)	34	MS2	31.6521	71.478	52.6339	20548	Rheb_IISc_IG.raw	F1	2.09	1
TRUE	Medium	Sequest HT (A2)	Unambiguous	mIPDGSSEIQEVMkNSGkHLFSAQHR	M1(Oxidation); K14(Ub-amide); K18(Acetyl)	1	N0DVX5	N0DVX5	2	4	0.0909	0	1	1	795.888	3180.53	3180.54	-3.78	-0.00301	HCD (High Energy Collision Dissociation)	34	MS2	75.6415	52	38.7412	13183	Rheb_IISc_IG.raw	F1	2.09	1
TRUE	Medium	Sequest HT (A2)	Selected	MEPIAIIITDTEISEFDVTkSkNVPk	K20(Acetyl); K22(Ub-amide); K26(Ub-amide)	1	P24588	P24588	2	5	0.0335	0	1	1	671.36	3352.77	3352.77	0.26	0.00017	HCD (High Energy Collision Dissociation)	34	MS2	68.5596	84.523	42.0456	14888	Rheb_IISc_IG.raw	F1	2.09	1
TRUE	Medium	Sequest HT (A2)	Rejected	VcFLPVmWLFILLSLALISDAmVMDEKVK	C2(Carbamidomethyl); M7(Oxidation); M22(Oxidation)	1		P0DMS9	1	4	0.0048	0	1	1	854.198	3413.77	3413.8	-8.17	-0.00698	HCD (High Energy Collision Dissociation)	34	MS2	0	52	46.795	17418	Rheb_IISc_IG.raw	F1	2.09	0
TRUE	Medium	Sequest HT (A2)	Unambiguous	VLMAKQEIVEcVASAAMISPGK	C11(Carbamidomethyl)	2	Q86W11	Q86W11; A0A0C4DGV0	1	4	0.1587	0	1	1	583.804	2332.19	2332.21	-5.61	-0.00327	HCD (High Energy Collision Dissociation)	34	MS2	20.7766	52	35.6163	11635	Rheb_IISc_IG.raw	F1	2.08	1
TRUE	Medium	Sequest HT (A2)	Unambiguous	LFGLGASLLTQASTLmSVQPEADTQGQPAPSkGTPKIVFNDASK	M16(Oxidation); K32(Ub-amide)	1	Q9UPA5	Q9UPA5	2	4		0.028	2	2	1179.11	4713.43	4713.43	0.51	0.0006	HCD (High Energy Collision Dissociation)	34	MS2	55.2724	66.365	59.0375	23987	Rheb_IISc_IG.raw	F1	2.08	1
TRUE	Medium	Sequest HT (A2)	Unambiguous	LANINFLQDLALmIDILEEFSVLSTALQSR	M13(Oxidation)	2	Q9HCI6	Q9HCI6; F5H2N6	0	3	0.25	0	1	1	1131.94	3393.82	3393.8	6.41	0.00726	HCD (High Energy Collision Dissociation)	34	MS2	3.08087	28.161	50.251	19228	Rheb_IISc_IG.raw	F1	2.08	1
TRUE	Medium	Sequest HT (A2)	Unambiguous	mSMPDAmPLPGVGEELkQAK	N-Term(Prot)(Acetyl); M7(Oxidation); K17(Ub-amide)	1	O43865	O43865	1	3	0.024	0	1	1	795.059	2383.16	2383.16	1.96	0.00156	HCD (High Energy Collision Dissociation)	34	MS2	6.87412	3.818	49.7757	18980	Rheb_IISc_IG.raw	F1	2.08	1
TRUE	Medium	Sequest HT (A2)	Unambiguous	YLEEVMkVPVYcTkTGVk	K7(Acetyl); C12(Carbamidomethyl); K14(Acetyl); K18(Acetyl)	6	A0A494C0G1	A0A494C0G1; A0A494C1E2; O95394; J3KN95; H0Y987; A0A087WT27	2	4	0.1346	0	1	1	568.292	2270.15	2270.14	0.42	0.00024	HCD (High Energy Collision Dissociation)	34	MS2	4.78647	5.314	46.3129	17146	Rheb_IISc_IG.raw	F1	2.08	1
TRUE	Medium	Sequest HT (A2)	Rejected	HLSTGTMTGLAIQYALNIAFSEAEGARPLRENVPR		1		O00339	1	3		0.0459	2	2	1261.98	3783.93	3783.96	-8.93	-0.01126	HCD (High Energy Collision Dissociation)	34	MS2	0	52	33.3705	10726	Rheb_IISc_IG.raw	F1	2.08	0
TRUE	Medium	Sequest HT (A2)	Selected	AGGAARPLGEFIcQLckEEYADPFALAQHKcSR	C13(Carbamidomethyl); C16(Carbamidomethyl); K17(Acetyl); C31(Carbamidomethyl)	1	Q01101	Q01101	2	4	0.0337	0	1	1	948.958	3792.81	3792.8	1.36	0.00128	HCD (High Energy Collision Dissociation)	34	MS2	61.254	52	43.765	15765	Rheb_IISc_IG.raw	F1	2.08	1
TRUE	Medium	Sequest HT (A2)	Unambiguous	EVFLQQIYEQLcLFEDk	C12(Carbamidomethyl); K17(Ub-amide)	2	Q5T011	Q5T011; A0A1W2PQY2	0	3	0.0625	0	1	1	800.074	2398.21	2398.19	8.51	0.0068	HCD (High Energy Collision Dissociation)	34	MS2	19.9299	13.24	41.8086	14768	Rheb_IISc_IG.raw	F1	2.08	1
TRUE	Medium	Sequest HT (A2)	Unambiguous	VFHINQPAEFIEDQSILNcKQcHSKmLLDSSHI	C19(Carbamidomethyl); C22(Carbamidomethyl); M26(Oxidation)	1	H3BRL7	H3BRL7	2	5	0.1394	0	1	1	791.779	3954.86	3954.89	-7.62	-0.00603	HCD (High Energy Collision Dissociation)	34	MS2	71.0098	50.343	52.2617	20329	Rheb_IISc_IG.raw	F1	2.08	1
TRUE	Medium	Sequest HT (A2)	Unambiguous	AQRPEEcLkHIIVVLDPVLLQmEGGGQLLGALQTMEcR	C7(Carbamidomethyl); K9(Ub-amide); M22(Oxidation); C37(Carbamidomethyl)	2	Q96AY2	H0Y9Z4; Q96AY2	1	5	0.149	0	1	1	903.668	4514.31	4514.33	-3.62	-0.00326	HCD (High Energy Collision Dissociation)	34	MS2	57.8124	37.606	57.7373	23322	Rheb_IISc_IG.raw	F1	2.08	1
TRUE	Medium	Sequest HT (A2)	Unambiguous	VSVGGEKRDLEIEVVLFHPNYNINGK		4	E7ETN3	E7ETN3; P00751; B4E1Z4; A0A0G2JH38	2	4	0.0529	0	1	1	732.392	2926.55	2926.54	1.67	0.00122	HCD (High Energy Collision Dissociation)	34	MS2	62.251	52	55.2941	22037	Rheb_IISc_IG.raw	F1	2.08	1
TRUE	Medium	Sequest HT (A2)	Unambiguous	QQNENkQLSGSYmETLIEkWmNSLSPEK	K6(Acetyl); M13(Oxidation); K19(Ub-amide); M21(Oxidation)	3	P42694	A0A075B6R3; P42694; J3QS41	2	4	0.2115	0	1	1	896.429	3582.69	3582.7	-1.04	-0.00093	HCD (High Energy Collision Dissociation)	34	MS2	66.9237	52	40.7622	14221	Rheb_IISc_IG.raw	F1	2.08	1
TRUE	Medium	Sequest HT (A2)	Unambiguous	IDDVSSMRFDLSHGSPQmVRR	M18(Oxidation)	5	A0A2R8Y4X0	A0A2R8Y4X0; A8MY87; A0A2R8Y5H9; A0A0A0MQW1; Q8IVT5	2	3	0.226	0	1	1	817.058	2449.16	2449.17	-4.92	-0.00402	HCD (High Energy Collision Dissociation)	34	MS2	63.9159	150	28.3998	8257	Rheb_IISc_IG.raw	F1	2.08	1
TRUE	Medium	Sequest HT (A2)	Unambiguous	YATEEALkEQEEGTGDSSSESSMSDFSEDEAQDMEL	K8(Ub-amide)	2	A0A3B3IU20	A0A3B3IU20; P62256	1	3	0.5817	0	1	1	1386.56	4157.67	4157.68	-4.5	-0.00624	HCD (High Energy Collision Dissociation)	34	MS2	84.0672	150	56.4732	22683	Rheb_IISc_IG.raw	F1	2.08	1
TRUE	Medium	Sequest HT (A2)	Selected	EVFkSAHTPVIISVLNSSNILGSLESSLSHLmk	K4(Acetyl); M32(Oxidation); K33(Acetyl)	1	Q5U649	Q5U649	1	4	0.0481	0	1	1	910.242	3637.95	3637.91	9.16	0.00833	HCD (High Energy Collision Dissociation)	34	MS2	57.8275	52	44.2875	16049	Rheb_IISc_IG.raw	F1	2.08	1
TRUE	Medium	Sequest HT (A2)	Selected	GASEILLKKcTNILNSNGELR	C10(Carbamidomethyl)	2	Q16720	Q16720; A0A804HKZ0	2	3	0.0048	0	1	1	777.418	2330.24	2330.25	-4.03	-0.00313	HCD (High Energy Collision Dissociation)	34	MS2	30.8706	2.847	41.5652	14631	Rheb_IISc_IG.raw	F1	2.08	1
TRUE	Medium	Sequest HT (A2)	Unambiguous	EVTEQEkSEVLGkLQELQSVYDSVLQK	K7(Acetyl); K13(Acetyl)	2	Q8NF91	Q8NF91; A0A0C4DG40	2	4	0.0529	0	1	1	798.417	3190.65	3190.64	3.16	0.00252	HCD (High Energy Collision Dissociation)	34	MS2	77.9262	52	45.0861	16482	Rheb_IISc_IG.raw	F1	2.08	1
TRUE	Medium	Sequest HT (A2)	Unambiguous	QMALkLALSMLLPMQHmQAIR	K5(Ub-amide); M17(Oxidation)	1	E9PKL7	E9PKL7	1	4	0.1106	0	1	1	659.861	2636.42	2636.41	2.84	0.00187	HCD (High Energy Collision Dissociation)	34	MS2	72.6213	55.373	45.4718	16697	Rheb_IISc_IG.raw	F1	2.08	1
TRUE	Medium	Sequest HT (A2)	Unambiguous	QSITRSVSPWmSVLSEEkLSEQETEAAEk	M11(Oxidation); K18(Acetyl); K29(Acetyl)	1	P42857	P42857	2	4	0.2163	0	1	1	845.656	3379.6	3379.62	-5.92	-0.005	HCD (High Energy Collision Dissociation)	34	MS2	36.671	52	38.2148	12907	Rheb_IISc_IG.raw	F1	2.08	1
TRUE	Medium	Sequest HT (A2)	Unambiguous	FLVkSHYIGTkSMAALTVmAAAPAGMK	K4(Acetyl); K11(Ub-amide); M19(Oxidation)	3	Q2KHR2	Q2KHR2; H0YLX2; A0A8C8UYX0	2	4	0.2163	0	1	1	762.908	3048.61	3048.6	4.28	0.00326	HCD (High Energy Collision Dissociation)	34	MS2	86.0254	52	49.6699	18923	Rheb_IISc_IG.raw	F1	2.08	1
TRUE	Medium	Sequest HT (A2)	Selected	kINGMVGLVPKNYVTVmQNNPLTSGLEPSPPQcDYIRPSLTGK	K1(Acetyl); M17(Oxidation); C33(Carbamidomethyl)	1	P16333	P16333	2	5		0.037	2	2	955.094	4771.44	4771.43	3.46	0.0033	HCD (High Energy Collision Dissociation)	34	MS2	54.8568	92.086	59.6684	24273	Rheb_IISc_IG.raw	F1	2.08	1
TRUE	Medium	Sequest HT (A2)	Unambiguous	YLLLFPNVLLmLSASPRmSGFIYQGk	M11(Oxidation); M18(Oxidation); K26(Ub-amide)	6	E7EUY6	E9PDQ5; E7EUY6; A0A2R8YG42; F6SJA5; Q14155; B1ALK7	1	4	0.1442	0	1	1	797.437	3186.73	3186.7	8.92	0.0071	HCD (High Energy Collision Dissociation)	34	MS2	70.251	83.898	43.178	15447	Rheb_IISc_IG.raw	F1	2.08	1
TRUE	Medium	Sequest HT (A2)	Selected	FAIYRWDPDKAGDKPHmQTYEVDLNk	M17(Oxidation); K26(Ub-amide)	2	P21912	P21912; A0A087WWT1	2	4	0.0337	0	1	1	838.154	3349.59	3349.62	-7.26	-0.00608	HCD (High Energy Collision Dissociation)	34	MS2	26.5008	21.63	35.891	11780	Rheb_IISc_IG.raw	F1	2.08	1
TRUE	Medium	Sequest HT (A2)	Unambiguous	ITkVLNMKPPEILSmIEEAAGTRmYEYk	K3(Acetyl); M15(Oxidation); M24(Oxidation); K28(Ub-amide)	2	Q5T821	Q5T821; O95347	2	4	0.0817	0	1	1	882.201	3525.78	3525.79	-2.61	-0.0023	HCD (High Energy Collision Dissociation)	34	MS2	81.1886	71.59	53.4905	21025	Rheb_IISc_IG.raw	F1	2.08	1
TRUE	Medium	Sequest HT (A2)	Unambiguous	NQLLEAVNkQLHQKLTETQGELK	K9(Acetyl)	3	Q9Y448	Q9Y448; H0YM11; V9GY01	2	4	0.1635	0	1	1	676.877	2704.49	2704.46	8.47	0.00573	HCD (High Energy Collision Dissociation)	34	MS2	32.9254	52	46.5626	17293	Rheb_IISc_IG.raw	F1	2.08	1
TRUE	Medium	Sequest HT (A2)	Unambiguous	MELLGEYVGQEGkPQkLRVScEAPGDGDPFQGLLSGVAQmk	K13(Ub-amide); K16(Acetyl); C21(Carbamidomethyl); M40(Oxidation); K41(Acetyl)	1	Q9BXV9	Q9BXV9	2	5	0.1587	0	1	1	943.858	4715.26	4715.3	-9.05	-0.00853	HCD (High Energy Collision Dissociation)	34	MS2	45.3947	52	44.1356	15969	Rheb_IISc_IG.raw	F1	2.08	1
TRUE	Medium	Sequest HT (A2)	Rejected	FLTFLYRYSISGPHVLPIEKHISHFmHK	M26(Oxidation)	4	A0A7I2RAZ6	A0A7I2RAZ6; A0A0U1RR27; H3BTW5; Q7Z401	2	4		0.0048	2	2	854.198	3413.77	3413.8	-7.72	-0.00659	HCD (High Energy Collision Dissociation)	34	MS2	0	52	46.795	17418	Rheb_IISc_IG.raw	F1	2.08	1
TRUE	Medium	Sequest HT (A2)	Unambiguous	HQQVVmPFSSNTIEAHkSAHVDGSLkSNK	M6(Oxidation); K17(Acetyl); K26(Ub-amide)	6	Q96QU1	Q96QU1; A2A3D8; E7EM53; A2A3E8; A2A3E6; A2A3E7	2	4		0.0095	2	2	858.439	3430.73	3430.7	8.21	0.00704	HCD (High Energy Collision Dissociation)	34	MS2	44.5903	51.338	52.7015	20587	Rheb_IISc_IG.raw	F1	2.08	1
TRUE	Medium	Sequest HT (A2)	Selected	DITGGDVkTVRYmFETQHLDQLGQLHSVDEVHLLQLR	K8(Ub-amide); M13(Oxidation)	2	A0A5F9ZH43	A4UGR9; A0A5F9ZH43	2	5		0.0142	2	2	901.466	4503.3	4503.3	1.22	0.0011	HCD (High Energy Collision Dissociation)	34	MS2	60.9278	70.425	52.7215	20598	Rheb_IISc_IG.raw	F1	2.08	1
TRUE	Medium	Sequest HT (A2)	Unambiguous	LLTHAVPGLLSPGLITPTGITAAAMAEAmkLQKmK	M29(Oxidation); K30(Acetyl); M34(Oxidation)	2	Q96NX9	Q96NX9; D6RFG7	2	5	0.0769	0	1	1	730.4	3647.97	3647.99	-6.38	-0.00466	HCD (High Energy Collision Dissociation)	34	MS2	12.8285	52	42.1616	14946	Rheb_IISc_IG.raw	F1	2.08	1
TRUE	Medium	Sequest HT (A2)	Unambiguous	IEGkDTDDWLcVDFGSmVIHLMLPETR	K4(Ub-amide); C11(Carbamidomethyl); M17(Oxidation)	1	Q96EH3	Q96EH3	1	5	0.0913	0	1	1	678.727	3389.61	3389.61	-0.71	-0.00048	HCD (High Energy Collision Dissociation)	34	MS2	32.7597	66.887	37.5363	12593	Rheb_IISc_IG.raw	F1	2.08	1
TRUE	Medium	Sequest HT (A2)	Unambiguous	mAGQmLLQTFFNIDQISPNkkAHPNMEAGPPESGESTDALK	M1(Oxidation); M5(Oxidation); K20(Acetyl); K21(Acetyl)	2	P49662	P49662; E9PMT1	2	4	0.1058	0	1	1	1140.54	4559.14	4559.15	-2.94	-0.00336	HCD (High Energy Collision Dissociation)	34	MS2	48.4377	52	46.4707	17240	Rheb_IISc_IG.raw	F1	2.08	1
TRUE	Medium	Sequest HT (A2)	Unambiguous	cNDSkAIVkTLAATGTGFDcASk	C1(Carbamidomethyl); K5(Ub-amide); K9(Acetyl); C20(Carbamidomethyl); K23(Acetyl)	1	P11926	P11926	2	4	0.2174	0	1	1	674.577	2695.29	2695.29	-2.69	-0.00181	HCD (High Energy Collision Dissociation)	34	MS2	8.71625	6.911	29.9499	8935	Rheb_IISc_IG.raw	F1	2.07	1
TRUE	Medium	Sequest HT (A2)	Unambiguous	AcASSETESEAGDIMDQQFEEMNNKLNSVTDPTGFLRmVR	C2(Carbamidomethyl); M38(Oxidation)	3	Q96AY4	Q96AY4; A0A087WW06; B0QYP4	2	4	0.1546	0	1	1	1131.75	4523.99	4524.01	-3.41	-0.00386	HCD (High Energy Collision Dissociation)	34	MS2	88.03	52	58.0838	23490	Rheb_IISc_IG.raw	F1	2.07	1
TRUE	Medium	Sequest HT (A2)	Unambiguous	EmENmYIEELKSSVNLLMANLESMPVSkGGEFK	M2(Oxidation); M5(Oxidation); K28(Ub-amide)	2	F1T0E5	F1T0E5; Q9ULU8	2	6	0.0676	0	1	1	663.487	3975.89	3975.9	-2.74	-0.00182	HCD (High Energy Collision Dissociation)	34	MS2	53.8785	52	49.3838	18770	Rheb_IISc_IG.raw	F1	2.07	1
TRUE	Medium	Sequest HT (A2)	Selected	GQVQTkPTSVEAkQKPGPSFASWFGFR	K6(Ub-amide); K13(Ub-amide)	1	O14513	O14513	1	4	0.0338	0	1	1	840.198	3357.77	3357.75	6.78	0.00569	HCD (High Energy Collision Dissociation)	34	MS2	35.9397	52	50.433	19324	Rheb_IISc_IG.raw	F1	2.07	1
TRUE	Medium	Sequest HT (A2)	Unambiguous	EMkLYFAQTLHIGSSHLAPPNPDkQFLISPPASPPVGWk	K3(Acetyl); K24(Acetyl); K39(Ub-amide)	6	E9PDJ2	E9PDJ2; E9PD55; P53805; A0A804HKA1; V9GYW9; A0A804HLB9	2	5	0.314	0	1	1	916.688	4579.41	4579.37	8.4	0.00769	HCD (High Energy Collision Dissociation)	34	MS2	79.4703	52	59.8461	24376	Rheb_IISc_IG.raw	F1	2.07	1
TRUE	Medium	Sequest HT (A2)	Unambiguous	VmELEkEIANATAkPEDRNDPMLLYNK	M2(Oxidation); K6(Ub-amide); K14(Acetyl)	3	A0A7I2U302	A0A7I2U302; A0A6Q8PFY6; P08473	2	4	0.0193	0	1	1	847.427	3386.69	3386.68	1.01	0.00085	HCD (High Energy Collision Dissociation)	34	MS2	1.78653	52	48.2935	18248	Rheb_IISc_IG.raw	F1	2.07	1
TRUE	Medium	Sequest HT (A2)	Unambiguous	IEmWSYAAKVAPADGFSDLAmQVMTSPSK	M3(Oxidation); M21(Oxidation)	1	Q92896	Q92896	1	3	0.0966	0	1	1	1055.16	3163.47	3163.48	-1.54	-0.00162	HCD (High Energy Collision Dissociation)	34	MS2	68.5181	65.348	40.45	14047	Rheb_IISc_IG.raw	F1	2.07	1
TRUE	Medium	Sequest HT (A2)	Unambiguous	EMQkLPEAVQLIEKASMmYLENGTPDTAAmALER	K4(Acetyl); M18(Oxidation); M30(Oxidation)	2	Q99747	Q99747; J3KTJ6	2	4	0.1159	0	1	1	971.47	3882.86	3882.86	-0.89	-0.00086	HCD (High Energy Collision Dissociation)	34	MS2	73.933	28.427	38.2515	12924	Rheb_IISc_IG.raw	F1	2.07	1
TRUE	Medium	Sequest HT (A2)	Unambiguous	cGEPPSIMNGYASGSNYSFGAMVAYScNKGFYIKGEK	C1(Carbamidomethyl); C27(Carbamidomethyl)	1	Q4LDE5	Q4LDE5	2	3	0.4928	0	1	1	1347.93	4041.78	4041.79	-2.29	-0.00308	HCD (High Energy Collision Dissociation)	34	MS2	85.1589	150	2.8294	876	Rheb_IISc_IG.raw	F1	2.07	1
TRUE	Medium	Sequest HT (A2)	Rejected	NPVTSTYSkMSLQLYQVDSRTYLLDFR	K9(Ub-amide)	1		Q13131	2	4		0.0327	3	3	856.193	3421.75	3421.73	4.8	0.00411	HCD (High Energy Collision Dissociation)	34	MS2	53.5455	28.949	46.97	17516	Rheb_IISc_IG.raw	F1	2.07	0
TRUE	Medium	Sequest HT (A2)	Unambiguous	SLkVATVIESLEmEMELLcLTGVEDQLQADVRPTLETLR	K3(Acetyl); M13(Oxidation); C19(Carbamidomethyl)	2	O75110	O75110; A0A0A0MR22	1	6	0.1111	0	1	1	748.894	4488.33	4488.29	7.55	0.00564	HCD (High Energy Collision Dissociation)	34	MS2	37.0272	68.355	51.6808	20010	Rheb_IISc_IG.raw	F1	2.07	1
TRUE	Medium	Sequest HT (A2)	Rejected	IISINNPLVFLNAkkFYTDLMNMIQk	K14(Ub-amide); K15(Ub-amide); K26(Acetyl)	2	A0A087WZI7	Q8TE54; A0A087WZI7	2	5		0.0461	5	5	701.388	3502.91	3502.9	4.02	0.00281	HCD (High Energy Collision Dissociation)	34	MS2	0	16.49	39.8346	13742	Rheb_IISc_IG.raw	F1	2.07	1
TRUE	Medium	Sequest HT (A2)	Unambiguous	MLSNRPIFPGKHYLDQLNHILGILGSPSQEDLNcIINMKAR	C34(Carbamidomethyl)	1	E9PRH7	E9PRH7	2	4	0.0966	0	1	1	1176.61	4703.41	4703.44	-6.22	-0.00731	HCD (High Energy Collision Dissociation)	34	MS2	51.4436	52	51.8331	20094	Rheb_IISc_IG.raw	F1	2.07	1
TRUE	Medium	Sequest HT (A2)	Unambiguous	GVSQmPLRYGmNPHQTPAQLYTLQPkLPIT	M5(Oxidation); M11(Oxidation); K26(Acetyl)	1	C9JLK0	C9JLK0	2	4	0.1787	0	1	1	864.199	3453.78	3453.77	2.98	0.00257	HCD (High Energy Collision Dissociation)	34	MS2	46.3871	39.042	46.1933	17076	Rheb_IISc_IG.raw	F1	2.07	1
TRUE	Medium	Sequest HT (A2)	Unambiguous	MAkMIGEVMTMFYPAGHSFILILGNSkLk	K3(Acetyl); K27(Acetyl); K29(Ub-amide)	1	Q9NYW6	Q9NYW6	2	4	0.1304	0	1	1	877.717	3507.85	3507.81	8.75	0.00767	HCD (High Energy Collision Dissociation)	34	MS2	35.626	38.806	42.8481	15275	Rheb_IISc_IG.raw	F1	2.07	1
TRUE	Medium	Sequest HT (A2)	Unambiguous	TQDcLVPmVNSVASRLSPAFSQEEDK	C4(Carbamidomethyl); M8(Oxidation)	1	Q9UBZ9	Q9UBZ9	1	3	0.2802	0	1	1	975.459	2924.36	2924.38	-4.62	-0.0045	HCD (High Energy Collision Dissociation)	34	MS2	0	52	41.3695	14531	Rheb_IISc_IG.raw	F1	2.07	1
TRUE	Medium	Sequest HT (A2)	Unambiguous	MPSFGVSAPGkSmEDSVDVSAPkVEADVSLSSMQGDLk	K11(Ub-amide); M13(Oxidation); K23(Acetyl); K38(Acetyl)	1	Q8IVF2	Q8IVF2	2	5	0.2512	0	1	1	836.594	4178.94	4178.97	-6.5	-0.00543	HCD (High Energy Collision Dissociation)	34	MS2	40.4862	52	42.0537	14891	Rheb_IISc_IG.raw	F1	2.07	1
TRUE	Medium	Sequest HT (A2)	Unambiguous	TkLELQKHLTTLTNQEQATIFEEVQK	K2(Acetyl)	4	Q86TI0	H0Y8P0; Q86TI0; C9JIE2; H0YA01	2	4		0.0236	2	2	778.912	3112.63	3112.65	-8.07	-0.00628	HCD (High Energy Collision Dissociation)	34	MS2	19.4434	52	31.8633	9879	Rheb_IISc_IG.raw	F1	2.07	1
TRUE	Medium	Sequest HT (A2)	Rejected	SLSSPkIASDVkPkAEGQASENK	K6(Ub-amide); K12(Ub-amide); K14(Acetyl)	1	Q5T5J6	Q5T5J6	2	4		0.0096	2	2	702.126	2805.48	2805.47	2.23	0.00156	HCD (High Energy Collision Dissociation)	34	MS2	48.2218	52	46.5851	17304	Rheb_IISc_IG.raw	F1	2.07	1
TRUE	Medium	Sequest HT (A2)	Rejected	AMEVDERPTEQYSDIGGLDKQIQELVEAIVLPmNHkEk	M33(Oxidation); K36(Ub-amide); K38(Ub-amide)	5		P17980; R4GNH3; E9PMD8; E9PM69; E9PN50	2	5	0.0193	0	1	1	953.087	4761.41	4761.39	4.49	0.00427	HCD (High Energy Collision Dissociation)	34	MS2	52.7867	52	51.5816	19950	Rheb_IISc_IG.raw	F1	2.07	0
TRUE	Medium	Sequest HT (A2)	Rejected	LENSIRELHDMFMDmAmLVESQPQGAFLk	M15(Oxidation); M17(Oxidation); K29(Ub-amide)	1		A0A0C4DFZ1	1	5	0.0386	0	1	1	722.549	3608.71	3608.71	0.39	0.00028	HCD (High Energy Collision Dissociation)	34	MS2	35.9807	52	40.9424	14315	Rheb_IISc_IG.raw	F1	2.07	0
TRUE	Medium	Sequest HT (A2)	Rejected	GTAQLADALQSNTGITEIcLNGNLIkPEEAkVYEDEk	C19(Carbamidomethyl); K26(Ub-amide); K31(Ub-amide); K37(Ub-amide)	1	Q9Y239	Q9Y239	1	5		0.0327	2	2	925.073	4621.34	4621.33	0.99	0.00091	HCD (High Energy Collision Dissociation)	34	MS2	71.5092	41.127	51.8136	20084	Rheb_IISc_IG.raw	F1	2.07	1
TRUE	Medium	Sequest HT (A2)	Unambiguous	GYVAITILDINDNAPEFAMDYETTVcENAQPGQVIQkISAVDK	C26(Carbamidomethyl); K37(Acetyl)	2	F5H5X9	F5H5X9; Q9ULB5	1	4	0.256	0	1	1	1196.58	4783.29	4783.31	-5.22	-0.00624	HCD (High Energy Collision Dissociation)	34	MS2	85.4673	52	56.2052	22533	Rheb_IISc_IG.raw	F1	2.07	1
TRUE	Medium	Sequest HT (A2)	Unambiguous	RAHSAQIAkPIRPGHYPASSPTAVHAIR	K9(Acetyl)	7	A0A7I2V3N5	A0A7I2V352; A0A7I2YQQ7; A0A7I2V492; A0A7I2V3N5; A0A7I2V581; A0A0G2JMZ6; O60282	1	4	0.1401	0	1	1	758.667	3031.64	3031.64	-0.16	-0.00012	HCD (High Energy Collision Dissociation)	34	MS2	93.7881	39.872	44.4241	16124	Rheb_IISc_IG.raw	F1	2.07	1
TRUE	Medium	Sequest HT (A2)	Selected	DPPQLTVQVLPSVDIDSISNSSADVLSPLSSPkEASLPPVQTWIk	K33(Acetyl); K45(Acetyl)	6	A0A087WYM5	A0A494C058; A0A087WYM5; A0A494C0M8; Q9BVV6; A0A494C171; A0A494C075	1	5		0.0327	2	2	968.701	4839.48	4839.52	-8.79	-0.00851	HCD (High Energy Collision Dissociation)	34	MS2	51.8204	52	56.3894	22639	Rheb_IISc_IG.raw	F1	2.07	1
TRUE	Medium	Sequest HT (A2)	Unambiguous	TLLkVVGFcRGPAVSLQHYcVNFSWVNLGER	K4(Acetyl); C9(Carbamidomethyl); C20(Carbamidomethyl)	1	Q6ZU64	Q6ZU64	2	4	0.2367	0	1	1	912.971	3648.86	3648.86	1.6	0.00146	HCD (High Energy Collision Dissociation)	34	MS2	65.4132	52	42.2617	14994	Rheb_IISc_IG.raw	F1	2.07	1
TRUE	Medium	Sequest HT (A2)	Unambiguous	mmAVTAGADFcYAIEVFkPmADAAVK	M1(Oxidation); M2(Oxidation); C11(Carbamidomethyl); K18(Acetyl); M20(Oxidation)	1	A0A8I5KWG5	A0A8I5KWG5	0	4	0.3382	0	1	1	725.091	2897.34	2897.32	6.68	0.00484	HCD (High Energy Collision Dissociation)	34	MS2	46.094	36.015	32.064	9988	Rheb_IISc_IG.raw	F1	2.07	1
TRUE	Medium	Sequest HT (A2)	Rejected	mPLRHWGMARGSkPVGDGAQPMAAMGGLK	M1(Oxidation); K13(Ub-amide)	4	P29597	E9PPF2; E9PQE9; P29597; E9PQL2	2	4		0.0417	2	2	805.661	3219.62	3219.6	5.73	0.00461	HCD (High Energy Collision Dissociation)	34	MS2	76.4806	52	49.3905	18775	Rheb_IISc_IG.raw	F1	2.07	1
TRUE	Medium	Sequest HT (A2)	Unambiguous	EATSILEENQALcTITSFPSTLTRNIR	C13(Carbamidomethyl)	1	E1CEI4	E1CEI4	1	4	0.0676	0	1	1	767.146	3065.56	3065.56	1.62	0.00124	HCD (High Energy Collision Dissociation)	34	MS2	58.4245	52	44.8914	16376	Rheb_IISc_IG.raw	F1	2.07	1
TRUE	Medium	Sequest HT (A2)	Rejected	QTDRAAAGSPVQPAPkPSLSR	K16(Ub-amide)	2	A0A5F9ZH43	A0A5F9ZH43; A0A5F9ZHW6	1	3		0.0048	2	2	777.418	2330.24	2330.24	-2.01	-0.00156	HCD (High Energy Collision Dissociation)	34	MS2	30.8706	2.847	41.5652	14631	Rheb_IISc_IG.raw	F1	2.07	1
TRUE	Medium	Sequest HT (A2)	Rejected	MVDASkSIEAVHEDIRVLSEDAIR	K6(Ub-amide)	2		P23919; H7C312	2	4	0.0097	0	1	1	720.623	2879.47	2879.48	-4.14	-0.00298	HCD (High Energy Collision Dissociation)	34	MS2	40.8939	52	46.5363	17279	Rheb_IISc_IG.raw	F1	2.07	0
TRUE	Medium	Sequest HT (A2)	Selected	QMVSFEKVKLTNNELDQHGHIILNSmHk	M26(Oxidation); K28(Acetyl)	1	Q9UMR3	Q9UMR3	2	4	0.0483	0	1	1	837.923	3348.67	3348.68	-3.79	-0.00317	HCD (High Energy Collision Dissociation)	34	MS2	62.7194	20.786	50.1058	19151	Rheb_IISc_IG.raw	F1	2.07	1
TRUE	Medium	Sequest HT (A2)	Unambiguous	THSPDAPDFQLQAmIQAAGkLVLIDkLLPK	M14(Oxidation); K20(Acetyl); K26(Ub-amide)	1	Q8TD26	Q8TD26	2	4		0.0372	2	2	878.974	3512.87	3512.91	-9.26	-0.00813	HCD (High Energy Collision Dissociation)	34	MS2	50.2673	52	49.7672	18977	Rheb_IISc_IG.raw	F1	2.07	1
TRUE	Medium	Sequest HT (A2)	Unambiguous	ARFVcVGIWIFVILTSSPFLMAkPQKDEk	C5(Carbamidomethyl); K23(Ub-amide); K29(Acetyl)	1	Q9Y271	Q9Y271	2	5		0.0282	3	3	724.592	3618.93	3618.95	-3.85	-0.00278	HCD (High Energy Collision Dissociation)	34	MS2	78.1286	52	47.6987	17929	Rheb_IISc_IG.raw	F1	2.07	1
TRUE	Medium	Sequest HT (A2)	Selected	LPWPKRKPPHNHPMGMPGAR		2	Q13470	Q13470; I3L334	2	3	0.0386	0	1	1	768.741	2304.21	2304.21	-1.78	-0.00137	HCD (High Energy Collision Dissociation)	34	MS2	17.182	52	47.6425	17897	Rheb_IISc_IG.raw	F1	2.07	1
TRUE	Medium	Sequest HT (A2)	Rejected	QMWDGGLQDYIHDWWNLMDFVMNSLYLATISLKIVAFVkVI	K39(Acetyl)	1		Q3MHB9	2	5		0.0417	2	2	983.905	4915.5	4915.47	5.17	0.00508	HCD (High Energy Collision Dissociation)	34	MS2	26.2471	52	56.2374	22549	Rheb_IISc_IG.raw	F1	2.07	0
TRUE	Medium	Sequest HT (A2)	Rejected	GEPAIFNLSITEAHESGPYKckAQVTScSK	C21(Carbamidomethyl); K22(Acetyl); C28(Carbamidomethyl)	2		Q7Z6M3; A0A087WVL4	2	4	0.0048	0	1	1	838.652	3351.59	3351.6	-3.68	-0.00308	HCD (High Energy Collision Dissociation)	34	MS2	0	52	35.9443	11810	Rheb_IISc_IG.raw	F1	2.07	0
TRUE	Medium	Sequest HT (A2)	Unambiguous	mADPQScFmTRQKPGNTFASEGSLNTAGRPGVGK	M1(Oxidation); C7(Carbamidomethyl); M9(Oxidation)	3	B3KR83	B3KR83; F8W1Y1; F2Z3D9	1	5	0.2961	0	1	1	726.749	3629.72	3629.69	7.85	0.0057	HCD (High Energy Collision Dissociation)	34	MS2	41.8037	52	39.3213	13517	Rheb_IISc_IG.raw	F1	2.06	1
TRUE	Medium	Sequest HT (A2)	Rejected	QSTLNFDSPLYVGGmPGkSNVASLRQGAL	M15(Oxidation); K18(Ub-amide)	1	H0Y968	H0Y968	2	4		0.0463	3	3	805.661	3219.62	3219.63	-3.84	-0.00309	HCD (High Energy Collision Dissociation)	34	MS2	76.4806	52	49.3905	18775	Rheb_IISc_IG.raw	F1	2.06	1
TRUE	Medium	Sequest HT (A2)	Unambiguous	QGNSSNSRPARALFcLSLNNPIRR	C15(Carbamidomethyl)	5	A0A1B0GTN0	A0A1B0GUB6; A0A1B0GUN6; Q01668; A0A1B0GTN0; A0A1W2PQ56	2	4	0.1456	0	1	1	682.863	2728.43	2728.42	4.44	0.00303	HCD (High Energy Collision Dissociation)	34	MS2	49.6335	52	30.4341	9160	Rheb_IISc_IG.raw	F1	2.06	1
TRUE	Medium	Sequest HT (A2)	Unambiguous	TAAYVNAIEkVFkVYNEAGVTFT	K10(Acetyl); K13(Ub-amide)	2	A0A804HKE0	A0A804HKE0; P00367	2	3	0.1602	0	1	1	925.148	2773.43	2773.43	-1.49	-0.00137	HCD (High Energy Collision Dissociation)	34	MS2	83.9467	52	52.4321	20430	Rheb_IISc_IG.raw	F1	2.06	1
TRUE	Medium	Sequest HT (A2)	Rejected	AANNVNcGLHLVIQTSSLPEkNkTK	C7(Carbamidomethyl); K21(Ub-amide); K23(Acetyl)	1		H0YMT2	2	4	0.0146	0	1	1	744.403	2974.59	2974.57	8.88	0.0066	HCD (High Energy Collision Dissociation)	34	MS2	78.0198	33.989	47.0314	17550	Rheb_IISc_IG.raw	F1	2.06	0
TRUE	Medium	Sequest HT (A2)	Unambiguous	LEDAETEDDGESQSAVSETPQKRSDAVQk	K29(Acetyl)	1	B0QZA8	B0QZA8	2	4	0.1117	0	1	1	798.624	3191.47	3191.45	8.6	0.00686	HCD (High Energy Collision Dissociation)	34	MS2	78.3009	52	56.0932	22467	Rheb_IISc_IG.raw	F1	2.06	1
TRUE	Medium	Sequest HT (A2)	Unambiguous	GKPPPSFSWTRNGTHFDIDkDPLVTMkPGTGTLIINImSEG	K20(Ub-amide); K27(Ub-amide); M38(Oxidation)	1	C9J8B6	C9J8B6	2	5	0.1359	0	1	1	973.501	4863.47	4863.46	3	0.00292	HCD (High Energy Collision Dissociation)	34	MS2	40.3882	64.737	55.4641	22131	Rheb_IISc_IG.raw	F1	2.06	1
TRUE	Medium	Sequest HT (A2)	Selected	QkVWSEVNQAVLDYENRESTPk	K2(Ub-amide); K22(Ub-amide)	1	Q9NWU2	Q9NWU2	2	4	0.0097	0	1	1	753.888	3012.53	3012.52	4.82	0.00363	HCD (High Energy Collision Dissociation)	34	MS2	77.3117	52	45.8371	16880	Rheb_IISc_IG.raw	F1	2.06	1
TRUE	Medium	Sequest HT (A2)	Unambiguous	YLPkLISGEYIGALAmSEPNAGSDVVSMkLK	K4(Acetyl); M16(Oxidation); K29(Acetyl)	7	A0A0A0MT83	A0A0A0MT83; A0A0S2Z4K7; A0A087WVD3; P26440; H0YKV0; H7C4G6; H0YN10	2	3	0.1942	0	1	1	1127.92	3381.74	3381.73	2.27	0.00256	HCD (High Energy Collision Dissociation)	34	MS2	27.5977	52	48.3962	18306	Rheb_IISc_IG.raw	F1	2.06	1
TRUE	Medium	Sequest HT (A2)	Unambiguous	IcYPLcGFVILAAcVVAcVGLVWmQVALkEDLDALkEK	C2(Carbamidomethyl); C6(Carbamidomethyl); C14(Carbamidomethyl); C18(Carbamidomethyl); M24(Oxidation); K29(Ub-amide); K36(Ub-amide)	6	A0A804H3B5	A0A6I8PU78; A0A6I8PS42; A0A6I8PIP2; O75071; A0A6I8PIF8; A0A804H3B5	2	4	0.0243	0	1	1	1190.87	4760.47	4760.45	4.6	0.00548	HCD (High Energy Collision Dissociation)	34	MS2	71.1532	84.031	54.8946	21814	Rheb_IISc_IG.raw	F1	2.06	1
TRUE	Medium	Sequest HT (A2)	Unambiguous	HTTPFSVSDILSPIEETYkkFSGAMDGAPPGLGAPLGAAAAYR	K19(Ub-amide); K20(Acetyl)	1	Q9H2Z4	Q9H2Z4	2	6	0.0437	0	1	1	772.399	4629.36	4629.32	7.77	0.006	HCD (High Energy Collision Dissociation)	34	MS2	0	19.452	52.1751	20285	Rheb_IISc_IG.raw	F1	2.06	1
TRUE	Medium	Sequest HT (A2)	Unambiguous	HDALDTRVRGDLGGPQIQMFLk	K22(Ub-amide)	1	E9PF78	E9PF78	2	3	0.0874	0	1	1	888.462	2663.37	2663.4	-9.26	-0.00822	HCD (High Energy Collision Dissociation)	34	MS2	2.77729	4.512	50.4462	19329	Rheb_IISc_IG.raw	F1	2.06	1
TRUE	Medium	Sequest HT (A2)	Unambiguous	MEEAAAAPISPWTMAATIQAmER	M21(Oxidation)	1	Q75MW2	Q75MW2	0	3	0.1311	0	1	1	831.4	2492.18	2492.16	9.14	0.00759	HCD (High Energy Collision Dissociation)	34	MS2	55.0688	52	38.1787	12886	Rheb_IISc_IG.raw	F1	2.06	1
TRUE	Medium	Sequest HT (A2)	Rejected	ETPLELVFVIDSSESVGPENFQIIkNFVK	K25(Acetyl)	1		Q2UY09	1	4	0.0388	0	1	1	830.938	3320.73	3320.73	-0.35	-0.00029	HCD (High Energy Collision Dissociation)	34	MS2	17.6478	13.852	50.1953	19197	Rheb_IISc_IG.raw	F1	2.06	0
TRUE	Medium	Sequest HT (A2)	Unambiguous	DGcMHcDADGLHSLSYHPALNAILAVTSRGTIK	C3(Carbamidomethyl); C6(Carbamidomethyl)	2	Q9NR09	A0A3B3IUB9; Q9NR09	1	4	0.1165	0	1	1	895.926	3580.68	3580.71	-7.16	-0.00641	HCD (High Energy Collision Dissociation)	34	MS2	19.2908	52	40.8187	14253	Rheb_IISc_IG.raw	F1	2.06	1
TRUE	Medium	Sequest HT (A2)	Unambiguous	FcSLLIITEDSkkNEMAELDIMGLALK	C2(Carbamidomethyl); K12(Acetyl); K13(Ub-amide)	1	Q5CZC0	Q5CZC0	2	4		0.0463	2	2	830.936	3320.72	3320.71	5.29	0.00439	HCD (High Energy Collision Dissociation)	34	MS2	32.0435	52	43.4675	15601	Rheb_IISc_IG.raw	F1	2.06	1
TRUE	Medium	Sequest HT (A2)	Unambiguous	GcTERFVSSPEEVMDVIDEGkANR	C2(Carbamidomethyl); K21(Ub-amide)	7	A0A7I2V3N5	A0A7I2V492; A0A7I2V3N5; A0A7I2V4K6; A0A7I2V581; A0A0G2JMZ6; O60282; A0A7I2V3V4	2	4	0.3155	0	1	1	731.094	2921.36	2921.36	-2.86	-0.00209	HCD (High Energy Collision Dissociation)	34	MS2	10.5096	1.318	32.5579	10285	Rheb_IISc_IG.raw	F1	2.06	1
TRUE	Medium	Sequest HT (A2)	Selected	MKNFETSTLSFSPEENFGDDSGLAAYVAk	K29(Ub-amide)	1	Q9UJM8	Q9UJM8	1	4		0.0048	2	2	838.652	3351.59	3351.56	7.79	0.00652	HCD (High Energy Collision Dissociation)	34	MS2	0	52	35.9443	11810	Rheb_IISc_IG.raw	F1	2.06	1
TRUE	Medium	Sequest HT (A2)	Unambiguous	NRPEGkVLETVGVFEVPK	K6(Ub-amide)	2	Q9Y2S7	Q9Y2S7; B4DEM9	1	3	0.1796	0	1	1	732.068	2194.19	2194.21	-8.92	-0.00652	HCD (High Energy Collision Dissociation)	34	MS2	71.6174	23.809	44.7573	16306	Rheb_IISc_IG.raw	F1	2.06	1
TRUE	Medium	Sequest HT (A2)	Unambiguous	mTSTPETLLEEIEAkNRELIAk	M1(Oxidation); K15(Acetyl); K22(Acetyl)	1	Q9BZI7	Q9BZI7	2	3	0.1068	0	1	1	872.793	2616.36	2616.34	7.76	0.00677	HCD (High Energy Collision Dissociation)	34	MS2	54.3474	52	54.1585	21392	Rheb_IISc_IG.raw	F1	2.06	1
TRUE	Medium	Sequest HT (A2)	Unambiguous	QTcVNLNSTSMYLVSGGLNNTVNIWDLKSK	C3(Carbamidomethyl)	3	G3V2V3	G3V4L2; G3V2V3; Q8NHV4	1	4	0.1068	0	1	1	839.913	3356.63	3356.66	-9.76	-0.00819	HCD (High Energy Collision Dissociation)	34	MS2	38.1221	52	45.2108	16554	Rheb_IISc_IG.raw	F1	2.06	1
TRUE	Medium	Sequest HT (A2)	Selected	DLEkLLTEWPDTIPLSLALGTVGMPGLTAYFGLLEIcGVk	K4(Ub-amide); C37(Carbamidomethyl); K40(Acetyl)	2	Q14914	Q14914; F2Z3J9	1	6		0.0329	2	2	762.402	4569.38	4569.41	-8.31	-0.00633	HCD (High Energy Collision Dissociation)	34	MS2	12.9056	52	54.7708	21747	Rheb_IISc_IG.raw	F1	2.06	1
TRUE	Medium	Sequest HT (A2)	Unambiguous	VSGVKPKYNSGALHIkGQSYE	K16(Ub-amide)	1	G3V4W8	G3V4W8	2	3	0.0631	0	1	1	820.107	2458.31	2458.3	4.12	0.00337	HCD (High Energy Collision Dissociation)	34	MS2	54.8395	52	38.3218	12960	Rheb_IISc_IG.raw	F1	2.06	1
TRUE	Medium	Sequest HT (A2)	Unambiguous	MISGMYMGELVRLILVKmAk	M18(Oxidation); K20(Acetyl)	2	E9PB90	E9PB90; P52789	2	4	0.0146	0	1	1	586.069	2341.25	2341.25	0.49	0.00029	HCD (High Energy Collision Dissociation)	34	MS2	51.3657	52	46.2633	17116	Rheb_IISc_IG.raw	F1	2.06	1
TRUE	Medium	Sequest HT (A2)	Rejected	EGPVAEAARSMARMPGPVPGPIPSSVPGLASAPDPHQQLAFLEINR		1		Q96D98	2	5	0.0194	0	1	1	943.889	4715.42	4715.42	-0.12	-0.00011	HCD (High Energy Collision Dissociation)	34	MS2	19.322	52	57.7347	23320	Rheb_IISc_IG.raw	F1	2.06	0
TRUE	Medium	Sequest HT (A2)	Unambiguous	IYLYTHLkQQPIWHTLRFWNAAFFDAVHcER	K8(Acetyl); C29(Carbamidomethyl)	1	O60268	O60268	2	4	0.0534	0	1	1	1001.5	4002.98	4003	-6.15	-0.00615	HCD (High Energy Collision Dissociation)	34	MS2	12.181	66.725	57.3079	23109	Rheb_IISc_IG.raw	F1	2.06	1
TRUE	Medium	Sequest HT (A2)	Unambiguous	VVTLSQkTIEFTLPTVTNTVGkPTYK	K7(Ub-amide); K22(Acetyl)	2	Q96M83	Q96M83; A0A0A6YYA4	1	4	0.1214	0	1	1	776.687	3103.73	3103.72	3.73	0.00289	HCD (High Energy Collision Dissociation)	34	MS2	79.9418	150	31.0286	9432	Rheb_IISc_IG.raw	F1	2.06	1
TRUE	Medium	Sequest HT (A2)	Unambiguous	ALAHQLGLAEDEDVLFTVFAQGQKNRVKPPk	K31(Ub-amide)	2	Q9UIW2	Q9UIW2; A0A804HKL4	2	5	0.1073	0	1	1	723.993	3615.94	3615.95	-3.97	-0.00287	HCD (High Energy Collision Dissociation)	34	MS2	33.8322	52	44.4836	16155	Rheb_IISc_IG.raw	F1	2.05	1
TRUE	Medium	Sequest HT (A2)	Selected	ERPTVMLFPFRNLGSPTQVISKPESkEEHAIYTADLAmGTR	K26(Ub-amide); M38(Oxidation)	3	B4DFJ1	B4DFJ1; H0YLC9; Q9BSI4	2	5	0.0439	0	1	1	966.7	4829.47	4829.46	1.45	0.0014	HCD (High Energy Collision Dissociation)	34	MS2	5.25597	52	56.4862	22690	Rheb_IISc_IG.raw	F1	2.05	1
TRUE	Medium	Sequest HT (A2)	Unambiguous	QcGKAFSYSTSLQIHERTHTGEkPYEcK	C2(Carbamidomethyl); K23(Ub-amide); C27(Carbamidomethyl)	3	Q08AG5	Q08AG5; A0A494C069; A0A494BZV4	2	4	0.0829	0	1	1	885.423	3538.67	3538.67	-0.72	-0.00063	HCD (High Energy Collision Dissociation)	34	MS2	39.5498	52	43.4662	15600	Rheb_IISc_IG.raw	F1	2.05	1
TRUE	Medium	Sequest HT (A2)	Rejected	LTEMTSFTFHLmSkPTPEkPETEEIQKPQRVVHHRK	M12(Oxidation); K14(Acetyl); K19(Ub-amide)	1		Q5W0A0	2	6	0.0244	0	1	1	762.727	4571.33	4571.34	-3.02	-0.0023	HCD (High Energy Collision Dissociation)	34	MS2	40.12	52	52.9974	20759	Rheb_IISc_IG.raw	F1	2.05	0
TRUE	Medium	Sequest HT (A2)	Unambiguous	EGYDNSESSVRKAcVFcLVAVHAVIGDELKPHLSQLTGSK	C14(Carbamidomethyl); C17(Carbamidomethyl)	1	H7C5M8	H7C5M8	2	4	0.161	0	1	1	1101.05	4401.19	4401.2	-1.81	-0.00199	HCD (High Energy Collision Dissociation)	34	MS2	69.3629	81.697	53.559	21064	Rheb_IISc_IG.raw	F1	2.05	1
TRUE	Medium	Sequest HT (A2)	Unambiguous	RIkPKENNLPEPDEVMSFQSHMTLkPTcEIFHK	K3(Ub-amide); K25(Acetyl); C28(Carbamidomethyl)	1	Q17RS7	Q17RS7	2	4	0.1415	0	1	1	1055.52	4219.07	4219.1	-7.85	-0.00828	HCD (High Energy Collision Dissociation)	34	MS2	22.8343	52	51.2422	19758	Rheb_IISc_IG.raw	F1	2.05	1
TRUE	Medium	Sequest HT (A2)	Unambiguous	NEkkPMKTSPEMDIQNPDDGAR	K3(Acetyl); K4(Acetyl)	1	P46013	P46013	2	3	0.2341	0	1	1	862.404	2585.2	2585.2	0.72	0.00062	HCD (High Energy Collision Dissociation)	34	MS2	62.7942	52	31.4454	9652	Rheb_IISc_IG.raw	F1	2.05	1
TRUE	Medium	Sequest HT (A2)	Unambiguous	NSHLDGSSSSEmkQSSASDLVSkSSSLK	M12(Oxidation); K13(Acetyl); K23(Acetyl)	6	A0A8I5KXR3; A0A3B3ITT7	A0A8I5KXR3; A0A3B3ITT7; A0A8I5KQ03; Q03164; A0A8I5KY70; A0A8I5KQV5	2	4	0.1512	0	1	1	746.599	2983.37	2983.38	-2.5	-0.00187	HCD (High Energy Collision Dissociation)	34	MS2	60.6749	52	32.7728	10407	Rheb_IISc_IG.raw	F1	2.05	2
TRUE	Medium	Sequest HT (A2)	Unambiguous	SSRGSLSQEKEmmQILQETLTTSSQANLSVcR	M12(Oxidation); M13(Oxidation); C31(Carbamidomethyl)	1	Q06190	Q06190	2	4	0.0732	0	1	1	908.689	3631.73	3631.74	-0.69	-0.00062	HCD (High Energy Collision Dissociation)	34	MS2	48.0155	52	38.8657	13252	Rheb_IISc_IG.raw	F1	2.05	1
TRUE	Medium	Sequest HT (A2)	Unambiguous	MKEHQEDPEmLIDLmYRIAR	M10(Oxidation); M15(Oxidation)	2	Q96HP0	Q96HP0; K7ESB7	2	3	0.161	0	1	1	850.738	2550.2	2550.21	-6.53	-0.00555	HCD (High Energy Collision Dissociation)	34	MS2	50.6065	52	32.4131	10201	Rheb_IISc_IG.raw	F1	2.05	1
TRUE	Medium	Sequest HT (A2)	Unambiguous	QVKDMYLIPLGATDkIPHPLVPFDGPGR	K15(Ub-amide)	1	H0Y8L0	H0Y8L0	2	4	0.1512	0	1	1	818.448	3270.77	3270.76	4.04	0.0033	HCD (High Energy Collision Dissociation)	34	MS2	45.2186	52	42.9683	15332	Rheb_IISc_IG.raw	F1	2.05	1
TRUE	Medium	Sequest HT (A2)	Unambiguous	KALAYGIAmSGSGIGTFILAPVVQLLIEQFSWR	M9(Oxidation)	1	Q6ZSM3	Q6ZSM3	1	6	0.1463	0	1	1	592.995	3552.93	3552.93	0.86	0.00051	HCD (High Energy Collision Dissociation)	34	MS2	57.2161	52	41.9364	14839	Rheb_IISc_IG.raw	F1	2.05	1
TRUE	Medium	Sequest HT (A2)	Unambiguous	AMKGFGTDEQAIIDcLGSRSNk	C15(Carbamidomethyl); K22(Acetyl)	1	P50995	P50995	2	4	0.1756	0	1	1	610.798	2440.17	2440.16	4.22	0.00258	HCD (High Energy Collision Dissociation)	34	MS2	46.7807	41.955	37.7193	12673	Rheb_IISc_IG.raw	F1	2.05	1
TRUE	Medium	Sequest HT (A2)	Unambiguous	KMDLIDLEDETIDAEVMNSLAVTmDDFRFSLLF	M24(Oxidation)	1	A0A7I2V2Y2	A0A7I2V2Y2	2	4	0.0829	0	1	1	963.959	3852.81	3852.83	-3.11	-0.00299	HCD (High Energy Collision Dissociation)	34	MS2	53.6317	52	42.9822	15338	Rheb_IISc_IG.raw	F1	2.05	1
TRUE	Medium	Sequest HT (A2)	Unambiguous	TIRMMENGIkPVYVFDGkPPQLK	K10(Acetyl); K18(Ub-amide)	2	P39748	F5H1Y3; P39748	1	4	0.1073	0	1	1	725.643	2899.55	2899.54	1.4	0.00101	HCD (High Energy Collision Dissociation)	34	MS2	57.748	52	43.1761	15446	Rheb_IISc_IG.raw	F1	2.05	1
TRUE	Medium	Sequest HT (A2)	Rejected	MAHYITFLcMVLVLLLQNSVLAEDGEVR	C9(Carbamidomethyl)	3	F5GZK2	F5GZK2; A6PVD9; Q96P44	0	4	0.039	0	1	1	809.42	3234.66	3234.67	-4.11	-0.00332	HCD (High Energy Collision Dissociation)	34	MS2	65.5583	48.244	43.903	15840	Rheb_IISc_IG.raw	F1	2.05	1
TRUE	Medium	Sequest HT (A2)	Rejected	RLHEPMYLFLAMLSTIDLVLSSITmPK	M25(Oxidation)	1		Q8NGF3	1	4	0.0146	0	1	1	784.665	3135.64	3135.67	-8.97	-0.00703	HCD (High Energy Collision Dissociation)	34	MS2	34.7797	52	45.5804	16750	Rheb_IISc_IG.raw	F1	2.05	0
TRUE	Medium	Sequest HT (A2)	Unambiguous	TPEIQKVNNSGISLcNLISAVTTPAKAIAAVk	C15(Carbamidomethyl); K32(Ub-amide)	6	F8W9J4	F8W9J4; Q03001; E7ETB9; A0A7P0T890; E9PHM6; F6QMI7	2	5	0.0878	0	1	1	701.788	3504.91	3504.93	-6.78	-0.00475	HCD (High Energy Collision Dissociation)	34	MS2	0	52	40.0258	13828	Rheb_IISc_IG.raw	F1	2.05	1
TRUE	Medium	Sequest HT (A2)	Selected	QSMTLNLADPVGSLkPHLR	K15(Ub-amide)	1	P05412	P05412	0	3	0.0049	0	1	1	758.411	2273.22	2273.23	-6.1	-0.00462	HCD (High Energy Collision Dissociation)	34	MS2	39.2495	4.208	41.5873	14644	Rheb_IISc_IG.raw	F1	2.05	1
TRUE	Medium	Sequest HT (A2)	Unambiguous	WFNkVAAFSLSSFLYSLSAPMkQRPLAk	K4(Acetyl); K22(Acetyl); K28(Ub-amide)	1	E9PK61	E9PK61	2	4	0.0537	0	1	1	867.718	3467.85	3467.84	2.1	0.00182	HCD (High Energy Collision Dissociation)	34	MS2	13.4005	28.444	47.1436	17615	Rheb_IISc_IG.raw	F1	2.05	1
TRUE	Medium	Sequest HT (A2)	Unambiguous	HANkITLTGFHSPFNGEVIYAAMcMTVTcGILLLVMVk	K4(Ub-amide); C24(Carbamidomethyl); C29(Carbamidomethyl); K38(Ub-amide)	1	Q6UXV0	Q6UXV0	1	5	0.122	0	1	1	926.685	4629.4	4629.37	6.4	0.00592	HCD (High Energy Collision Dissociation)	34	MS2	7.1012	52	59.0756	24007	Rheb_IISc_IG.raw	F1	2.05	1
TRUE	Medium	Sequest HT (A2)	Unambiguous	kPVKDPEMDWFADMIPEIkPSAAFLILPELRTEmVPK	K1(Ub-amide); K19(Acetyl); M34(Oxidation)	1	Q8IZE3	Q8IZE3	2	5	0.0098	0	1	1	908.074	4536.34	4536.35	-2.62	-0.00238	HCD (High Energy Collision Dissociation)	34	MS2	11.3583	52	54.7444	21732	Rheb_IISc_IG.raw	F1	2.05	1
TRUE	Medium	Sequest HT (A2)	Selected	MPEmNIKAPkISmPDFDLHLk	M4(Oxidation); K10(Ub-amide); M13(Oxidation); K21(Ub-amide)	1	Q09666	Q09666	2	4		0.0097	2	2	720.623	2879.47	2879.46	2.43	0.00175	HCD (High Energy Collision Dissociation)	34	MS2	40.8939	52	46.5363	17279	Rheb_IISc_IG.raw	F1	2.05	1
TRUE	Medium	Sequest HT (A2)	Rejected	IFPkIMPkkPAEEGNDSK	K4(Ub-amide); K8(Acetyl); K9(Acetyl)	1		Q7RTT5	2	4	0.0098	0	1	1	578.056	2309.2	2309.21	-3.39	-0.00196	HCD (High Energy Collision Dissociation)	34	MS2	70.3938	61.87	38.5266	13068	Rheb_IISc_IG.raw	F1	2.05	0
TRUE	Medium	Sequest HT (A2)	Selected	THVADFAPEVAWVTRSGkTELAEPIAIRPTSETVMYPAYAk	K18(Acetyl); K41(Ub-amide)	1	P07814	P07814	2	5		0.0421	3	3	949.09	4741.42	4741.42	-0.16	-0.00015	HCD (High Energy Collision Dissociation)	34	MS2	77.1747	52	56.8156	22866	Rheb_IISc_IG.raw	F1	2.05	1
TRUE	Medium	Sequest HT (A2)	Selected	MTSTMPELNPTSRIAEAMLQTTTRPNQTPNSkLVEVNPK	K32(Ub-amide)	1	Q92954	Q92954	2	5	0.039	0	1	1	905.262	4522.28	4522.3	-3.41	-0.00308	HCD (High Energy Collision Dissociation)	34	MS2	84.3168	21.439	53.3686	20957	Rheb_IISc_IG.raw	F1	2.05	1
TRUE	Medium	Sequest HT (A2)	Selected	KLGFTIDNGKLHNVSLGQGQEVVAENALDVAAEK		2	Q9UFH2	Q9UFH2; K7ELN3	2	4	0.0049	0	1	1	891.973	3564.87	3564.87	1.43	0.00127	HCD (High Energy Collision Dissociation)	34	MS2	38.6505	20.92	44.2795	16044	Rheb_IISc_IG.raw	F1	2.05	1
TRUE	Medium	Sequest HT (A2)	Selected	MKLGNkSELNmESNSDAQDLVNSQk	K6(Ub-amide); M11(Oxidation); K25(Acetyl)	2	Q6ZV73	Q6ZV73; F8VY01	2	4	0.039	0	1	1	759.365	3034.44	3034.43	1.04	0.00079	HCD (High Energy Collision Dissociation)	34	MS2	41.8313	8.887	33.653	10847	Rheb_IISc_IG.raw	F1	2.05	1
TRUE	Medium	Sequest HT (A2)	Rejected	REPLAFcLGTSGAKALIFGGEmVAAVAEVSGHLGk	C7(Carbamidomethyl); M22(Oxidation); K35(Acetyl)	1	Q6PCB7	Q6PCB7	2	4	0.039	0	1	1	901.213	3601.83	3601.85	-5.5	-0.00496	HCD (High Energy Collision Dissociation)	34	MS2	72.7346	52	52.6615	20564	Rheb_IISc_IG.raw	F1	2.05	1
TRUE	Medium	Sequest HT (A2)	Rejected	SLALNKPEkLVAPSPDQkGSGTGGTTTPPR	K9(Ub-amide); K18(Ub-amide)	1	C9JSJ3	C9JSJ3	2	4		0.0238	2	2	849.957	3396.81	3396.82	-4.67	-0.00397	HCD (High Energy Collision Dissociation)	34	MS2	63.7704	18.075	51.7229	20035	Rheb_IISc_IG.raw	F1	2.05	1
TRUE	Medium	Sequest HT (A2)	Rejected	mPSLFISGLSDQLIPPVMMkQLYELSPSRTK	M1(Oxidation); K20(Acetyl)	1	Q7L211	Q7L211	2	4		0.0049	2	2	891.973	3564.87	3564.85	5.41	0.00483	HCD (High Energy Collision Dissociation)	34	MS2	38.6505	20.92	44.2795	16044	Rheb_IISc_IG.raw	F1	2.04	1
TRUE	Medium	Sequest HT (A2)	Unambiguous	GTVVEPLKPPALFLTGAVETETNVDGEDEEIKERIDTLk	K39(Ub-amide)	3	Q8NI35	A0A0U1RR46; Q8NI35; A0A2R8Y549	2	5	0.1471	0	1	1	890.673	4449.34	4449.32	4.35	0.00387	HCD (High Energy Collision Dissociation)	34	MS2	48.2267	52	53.643	21108	Rheb_IISc_IG.raw	F1	2.04	1
TRUE	Medium	Sequest HT (A2)	Unambiguous	cNLSAAScQDLALFLTSIQHVTRLcLGFNR	C1(Carbamidomethyl); C8(Carbamidomethyl); C25(Carbamidomethyl)	2	Q86W25	Q86W25; A0A0C4DGQ4	1	3	0.2451	0	1	1	1155.91	3465.73	3465.72	2.12	0.00245	HCD (High Energy Collision Dissociation)	34	MS2	68.5479	52	50.4544	19334	Rheb_IISc_IG.raw	F1	2.04	1
TRUE	Medium	Sequest HT (A2)	Unambiguous	MkELEENLNIAIDVIDAYQKHPESEWPFLIITDLFLk	K2(Acetyl); K37(Ub-amide)	2	Q9UBB4	Q9UBB4; A0A1W2PQD2	2	6	0.1618	0	1	1	776.413	4653.44	4653.41	7.84	0.00608	HCD (High Energy Collision Dissociation)	34	MS2	18.6481	17.871	54.9685	21854	Rheb_IISc_IG.raw	F1	2.04	1
TRUE	Medium	Sequest HT (A2)	Unambiguous	LNHTEkLNQLENTFKSVIAQIGPGGTISSELK	K6(Acetyl)	1	Q8NAT2	Q8NAT2	2	4	0.0784	0	1	1	877.965	3508.84	3508.86	-8.05	-0.00707	HCD (High Energy Collision Dissociation)	34	MS2	57.1417	27.25	42.1193	14925	Rheb_IISc_IG.raw	F1	2.04	1
TRUE	Medium	Sequest HT (A2)	Rejected	NkQPFScRGILVVYNLGLTLLSLYmFcELVTGVWEGk	K2(Ub-amide); C7(Carbamidomethyl); M25(Oxidation); C27(Carbamidomethyl); K37(Ub-amide)	2		Q9NYP7; A0A0A0MTI6	2	5	0.0196	0	1	1	943.493	4713.44	4713.44	-0.76	-0.00072	HCD (High Energy Collision Dissociation)	34	MS2	36.5136	44.603	54.9166	21825	Rheb_IISc_IG.raw	F1	2.04	0
TRUE	Medium	Sequest HT (A2)	Rejected	TLTIVDTGIGmTKADLINNLGTITkSETk	M11(Oxidation); K25(Acetyl); K29(Acetyl)	1		Q58FG1	2	4		0.0332	2	2	787.921	3148.66	3148.67	-1.18	-0.00093	HCD (High Energy Collision Dissociation)	34	MS2	38.2802	52	50.6073	19415	Rheb_IISc_IG.raw	F1	2.04	0
TRUE	Medium	Sequest HT (A2)	Rejected	AFSSGSDLIRHQRSHSSEKPYEcSk	C23(Carbamidomethyl); K25(Ub-amide)	1	Q5HYK9	Q5HYK9	2	4	0.0245	0	1	1	773.118	3089.45	3089.47	-7.95	-0.00614	HCD (High Energy Collision Dissociation)	34	MS2	55.8743	52	40.5776	14119	Rheb_IISc_IG.raw	F1	2.04	1
TRUE	Medium	Sequest HT (A2)	Unambiguous	mcLDVFkEIIHKGHVVTEETFSFLLMGcIQDK	M1(Oxidation); C2(Carbamidomethyl); K7(Acetyl); C28(Carbamidomethyl)	2	G3V325	G3V325; O75127	2	4		0.0467	2	2	971.472	3882.87	3882.89	-7.11	-0.0069	HCD (High Energy Collision Dissociation)	34	MS2	67.2301	52	48.1565	18181	Rheb_IISc_IG.raw	F1	2.04	1
TRUE	Medium	Sequest HT (A2)	Unambiguous	SGSGTEQVYLNLTLSGcNLIDVSILcGYVHLQkLDLSANk	C17(Carbamidomethyl); C26(Carbamidomethyl); K33(Acetyl); K40(Ub-amide)	2	A0A2R8YEJ5	A0A2R8YEJ5; Q96M69	1	4	0.1422	0	1	1	1155.34	4618.35	4618.34	1.67	0.00193	HCD (High Energy Collision Dissociation)	34	MS2	79.3402	52	51.382	19834	Rheb_IISc_IG.raw	F1	2.04	1
TRUE	Medium	Sequest HT (A2)	Unambiguous	mSSVELDDELLDPDmDPPHPFPkEIPHNEK	N-Term(Prot)(Acetyl); M15(Oxidation); K23(Ub-amide)	1	I3L470	I3L470	1	4		0.0467	2	2	932.194	3725.76	3725.72	8.76	0.00816	HCD (High Energy Collision Dissociation)	34	MS2	15.9613	52	44.1646	15984	Rheb_IISc_IG.raw	F1	2.04	1
TRUE	Medium	Sequest HT (A2)	Unambiguous	IRISAPQERLYSTWIGGSILASLDTFK		1	P61163	P61163	2	5	0.2696	0	1	1	605.33	3022.62	3022.64	-4.48	-0.00271	HCD (High Energy Collision Dissociation)	34	MS2	43.0701	46.751	30.1462	9029	Rheb_IISc_IG.raw	F1	2.04	1
TRUE	Medium	Sequest HT (A2)	Rejected	YVPAQRkADLDEEMIVLLK	K7(Acetyl)	1		Q8NHS4	2	3		0.0049	2	2	758.411	2273.22	2273.22	-1.74	-0.00132	HCD (High Energy Collision Dissociation)	34	MS2	39.2495	4.208	41.5873	14644	Rheb_IISc_IG.raw	F1	2.04	0
TRUE	Medium	Sequest HT (A2)	Rejected	SLTQMEDVLkALQMkLWEAESk	K10(Acetyl); K15(Ub-amide); K22(Ub-amide)	1		Q9NYP9	2	4		0.0097	2	2	753.888	3012.53	3012.55	-7.11	-0.00535	HCD (High Energy Collision Dissociation)	34	MS2	77.3117	52	45.8371	16880	Rheb_IISc_IG.raw	F1	2.04	0
TRUE	Medium	Sequest HT (A2)	Unambiguous	ETLMGKYGEDSkLIYDLk	K12(Acetyl); K18(Ub-amide)	8	A0A6Q8PHA5	A0A6Q8PHA5; A0A6Q8PFG9; A0A6Q8PF47; A0A6Q8PFF2; A0A6Q8PFN6; P12081; A0A6Q8PF07; E7ETE2	2	3	0.0588	0	1	1	781.067	2341.19	2341.19	-0.45	-0.00035	HCD (High Energy Collision Dissociation)	34	MS2	15.2151	9.53	43.2562	15484	Rheb_IISc_IG.raw	F1	2.04	1
TRUE	Medium	Sequest HT (A2)	Rejected	AALVGGTTMIIGHVLPDkETSLVDAYEk	K18(Ub-amide); K28(Ub-amide)	4	E9PHT0	E9PHT0; E7EWB4; Q9BPU6; E7ESV0	1	4	0.0441	0	1	1	830.938	3320.73	3320.76	-7.76	-0.00644	HCD (High Energy Collision Dissociation)	34	MS2	35.6276	48.273	50.9477	19597	Rheb_IISc_IG.raw	F1	2.04	1
TRUE	Medium	Sequest HT (A2)	Unambiguous	ARFVcVGIWIFVILTSSPFLMAkPQkDEK	C5(Carbamidomethyl); K23(Acetyl); K26(Ub-amide)	1	Q9Y271	Q9Y271	2	5		0.0423	4	4	724.592	3618.93	3618.95	-3.85	-0.00278	HCD (High Energy Collision Dissociation)	34	MS2	78.1286	52	47.6987	17929	Rheb_IISc_IG.raw	F1	2.04	1
TRUE	Medium	Sequest HT (A2)	Selected	SLEEIYLFSLPIkAFVAIGDYNGHVGLGVK	K13(Ub-amide)	1	H0YEN5	H0YEN5	1	5	0.0196	0	1	1	689.983	3445.89	3445.86	6.37	0.00439	HCD (High Energy Collision Dissociation)	34	MS2	50.8434	95.846	40.0088	13819	Rheb_IISc_IG.raw	F1	2.04	1
TRUE	Medium	Sequest HT (A2)	Unambiguous	YILDIIGDkFcQLVTSEkTALSWVK	K9(Acetyl); C11(Carbamidomethyl); K18(Acetyl)	1	Q15652	Q15652	2	4	0.0539	0	1	1	753.654	3011.59	3011.58	4.51	0.0034	HCD (High Energy Collision Dissociation)	34	MS2	56.5043	52	46.6443	17337	Rheb_IISc_IG.raw	F1	2.04	1
TRUE	Medium	Sequest HT (A2)	Unambiguous	TTEDGRQTFLPPPHSIVDEVSQKQTVLASR		1	Q6ZQQ2	Q6ZQQ2	2	4	0.0588	0	1	1	834.936	3336.72	3336.72	1.21	0.00101	HCD (High Energy Collision Dissociation)	34	MS2	45.6447	52	47.4246	17777	Rheb_IISc_IG.raw	F1	2.04	1
TRUE	Medium	Sequest HT (A2)	Unambiguous	ALAAQLPVLPWSEVTFLAPVTWPDKVVcVGMNYVDHcK	C28(Carbamidomethyl); C37(Carbamidomethyl)	1	Q6P2I3	Q6P2I3	1	5	0.1078	0	1	1	863.033	4311.14	4311.18	-9.86	-0.0085	HCD (High Energy Collision Dissociation)	34	MS2	31.1319	52	52.4681	20453	Rheb_IISc_IG.raw	F1	2.04	1
TRUE	Medium	Sequest HT (A2)	Unambiguous	ATHVGNDTTLAQIVKLVEEAQMSkNPNK	K24(Acetyl)	1	A0A669KA36	A0A669KA36	2	4	0.0294	0	1	1	770.409	3078.62	3078.59	8.86	0.00682	HCD (High Energy Collision Dissociation)	34	MS2	65.2961	52	52.4425	20438	Rheb_IISc_IG.raw	F1	2.04	1
TRUE	Medium	Sequest HT (A2)	Rejected	TLTHLEPTRTLVmTSmPSEkQNVVIQVVDK	M13(Oxidation); M16(Oxidation); K20(Acetyl)	1		A0A8I5KWR1	2	4	0.0049	0	1	1	867.963	3468.83	3468.81	6.64	0.00576	HCD (High Energy Collision Dissociation)	34	MS2	22.3742	49.98	46.6713	17352	Rheb_IISc_IG.raw	F1	2.04	0
TRUE	Medium	Sequest HT (A2)	Selected	TALAQIFRSDGAHFQkSYTLTTGmDLVVk	K16(Acetyl); M24(Oxidation); K29(Ub-amide)	3	B1AH58	B1AH58; Q9BW83; F5GZ09	2	4	0.0049	0	1	1	863.956	3452.8	3452.78	7.45	0.00643	HCD (High Energy Collision Dissociation)	34	MS2	28.5463	11.999	49.6061	18888	Rheb_IISc_IG.raw	F1	2.04	1
TRUE	Medium	Sequest HT (A2)	Unambiguous	SAFSLNSYkLLSIEEmLIYK	K9(Acetyl); M16(Oxidation)	2	A0A0S2Z5C6	A0A0S2Z5C6; O14772	1	4	0.3775	0	1	1	602.566	2407.24	2407.25	-1.44	-0.00087	HCD (High Energy Collision Dissociation)	34	MS2	0	24.996	35.6654	11659	Rheb_IISc_IG.raw	F1	2.04	1
TRUE	Medium	Sequest HT (A2)	Unambiguous	AAkGAPTSTVYAQILFEENKL	K3(Ub-amide)	1	Q8IW00	Q8IW00	2	3	0.3088	0	1	1	816.435	2447.29	2447.31	-5.92	-0.00483	HCD (High Energy Collision Dissociation)	34	MS2	62.2953	48.251	45.5967	16757	Rheb_IISc_IG.raw	F1	2.04	1
TRUE	Medium	Sequest HT (A2)	Unambiguous	QILDGVHYLHSkRIAHFDLkPENImLLDK	K12(Ub-amide); K20(Acetyl); M25(Oxidation)	2	M0R0D0	M0R0D0; O43293	2	4	0.2059	0	1	1	925.25	3697.98	3697.98	0.76	0.0007	HCD (High Energy Collision Dissociation)	34	MS2	60.3262	52	41.8731	14805	Rheb_IISc_IG.raw	F1	2.04	1
TRUE	Medium	Sequest HT (A2)	Unambiguous	NGTSALHAAVLSGNIkTVALLLEAGADPSLR	K16(Ub-amide)	2	Q8N6D5	Q8N6D5; K7EQM1	1	4	0.0936	0	1	1	814.697	3255.77	3255.79	-7.8	-0.00635	HCD (High Energy Collision Dissociation)	34	MS2	52.2015	61.859	44.856	16356	Rheb_IISc_IG.raw	F1	2.03	1
TRUE	Medium	Sequest HT (A2)	Rejected	NNPVHLITEEDLkQISTLESVSTSKk	K13(Acetyl); K26(Ub-amide)	1		O94874	2	4		0.0379	3	3	787.921	3148.66	3148.66	0.31	0.00025	HCD (High Energy Collision Dissociation)	34	MS2	38.2802	52	50.6073	19415	Rheb_IISc_IG.raw	F1	2.03	0
TRUE	Medium	Sequest HT (A2)	Unambiguous	mSMPDAmPLPGVGEELKQAk	N-Term(Prot)(Acetyl); M7(Oxidation); K20(Ub-amide)	1	O43865	O43865	1	3		0.024	2	2	795.059	2383.16	2383.16	1.96	0.00156	HCD (High Energy Collision Dissociation)	34	MS2	6.87412	3.818	49.7757	18980	Rheb_IISc_IG.raw	F1	2.03	1
TRUE	Medium	Sequest HT (A2)	Unambiguous	QSEDIISFIkSEVHLAIPNVVMIPSLDDIQQAINR	K10(Acetyl)	3	A0A075B6F3	H0Y7V4; A0A075B6F3; Q96JB1	1	3	0.1133	0	1	1	1325.69	3975.06	3975.09	-7.43	-0.00985	HCD (High Energy Collision Dissociation)	34	MS2	77.7534	150	8.6658	2687	Rheb_IISc_IG.raw	F1	2.03	1
TRUE	Medium	Sequest HT (A2)	Unambiguous	MISGMYMGELVRLILVkmAK	K17(Acetyl); M18(Oxidation)	2	E9PB90	E9PB90; P52789	2	4		0.0146	2	2	586.069	2341.25	2341.25	0.49	0.00029	HCD (High Energy Collision Dissociation)	34	MS2	51.3657	52	46.2633	17116	Rheb_IISc_IG.raw	F1	2.03	1
TRUE	Medium	Sequest HT (A2)	Selected	VAFITGGGTGLGKGMTTLLSSLGAQcVIASRNAFL	C26(Carbamidomethyl)	1	E5RID6	E5RID6	2	4		0.0049	2	2	867.963	3468.83	3468.83	-0.99	-0.00086	HCD (High Energy Collision Dissociation)	34	MS2	22.3742	49.98	46.6713	17352	Rheb_IISc_IG.raw	F1	2.03	1
TRUE	Medium	Sequest HT (A2)	Unambiguous	KPVkDPEMDWFADMIPEIkPSAAFLILPELRTEmVPK	K4(Ub-amide); K19(Acetyl); M34(Oxidation)	1	Q8IZE3	Q8IZE3	2	5		0.0098	2	2	908.074	4536.34	4536.35	-2.62	-0.00238	HCD (High Energy Collision Dissociation)	34	MS2	11.3583	52	54.7444	21732	Rheb_IISc_IG.raw	F1	2.03	1
TRUE	Medium	Sequest HT (A2)	Unambiguous	EDAENLLESQPLGSFLIRVSHSHVGYTLSYNVSAEPkAAAAISW	K37(Acetyl)	1	A0A087X0V9	A0A087X0V9	2	5	0.1576	0	1	1	960.693	4799.44	4799.4	8.36	0.00802	HCD (High Energy Collision Dissociation)	34	MS2	49.0763	82.709	58.0954	23495	Rheb_IISc_IG.raw	F1	2.03	1
TRUE	Medium	Sequest HT (A2)	Selected	HTTDPTEkANLKLALDAmK	K8(Ub-amide); M18(Oxidation)	2	Q9UKW4	H0YDG2; Q9UKW4	2	4		0.0098	2	2	578.056	2309.2	2309.2	-1.65	-0.00095	HCD (High Energy Collision Dissociation)	34	MS2	70.3938	61.87	38.5266	13068	Rheb_IISc_IG.raw	F1	2.03	1
TRUE	Medium	Sequest HT (A2)	Unambiguous	LAScGFIDNVVLARkFFTLYK	C4(Carbamidomethyl); K15(Acetyl)	2	Q8TE73	Q8TE73; A0A7P0Z455	2	3	0.2217	0	1	1	835.444	2504.32	2504.34	-8.07	-0.00674	HCD (High Energy Collision Dissociation)	34	MS2	32.4727	24.907	47.727	17946	Rheb_IISc_IG.raw	F1	2.03	1
TRUE	Medium	Sequest HT (A2)	Unambiguous	MHVkSEASLHPVLMSEAPWNTRAK	K4(Ub-amide)	2	O96019	O96019; H7C5S0	2	3	0.0985	0	1	1	972.501	2915.49	2915.49	-0.44	-0.00043	HCD (High Energy Collision Dissociation)	34	MS2	54.6404	36.614	44.9283	16393	Rheb_IISc_IG.raw	F1	2.03	1
TRUE	Medium	Sequest HT (A2)	Unambiguous	cEEcGKAFNESSNLTTHkMIHTGEKPYK	C1(Carbamidomethyl); C4(Carbamidomethyl); K18(Acetyl)	2	A0A0A0MTN5	A0A0A0MTN5; Q8IYN0	2	4	0.1232	0	1	1	835.389	3338.54	3338.52	3.5	0.00292	HCD (High Energy Collision Dissociation)	34	MS2	58.8495	52	45.3335	16617	Rheb_IISc_IG.raw	F1	2.03	1
TRUE	Medium	Sequest HT (A2)	Unambiguous	AVGRRPFDkMATLLAYLGPPEHKPVADTHWSSLNLTSSk	K9(Acetyl); K39(Ub-amide)	4	P21359	J3KSB5; P21359; A0A8I5KWR6; H0Y465	2	5	0.0788	0	1	1	906.671	4529.33	4529.36	-8.17	-0.0074	HCD (High Energy Collision Dissociation)	34	MS2	85.2175	52	51.0473	19653	Rheb_IISc_IG.raw	F1	2.03	1
TRUE	Medium	Sequest HT (A2)	Rejected	FHVLFLFFVSAmFFISVLSLFSYHcWLVGKNRTTIESFR	M12(Oxidation); C25(Carbamidomethyl)	2	Q5W0Z9	Q5W0Z9; B4DRN8	2	5	0.0197	0	1	1	953.297	4762.46	4762.45	1.12	0.00107	HCD (High Energy Collision Dissociation)	34	MS2	46.3777	14.196	55.3059	22044	Rheb_IISc_IG.raw	F1	2.03	1
TRUE	Medium	Sequest HT (A2)	Unambiguous	MGKLTTMPAGLIYASVSVHAAkQEESk	K22(Ub-amide); K27(Acetyl)	1	Q6UXV4	Q6UXV4	2	3	0.0936	0	1	1	1029.2	3085.57	3085.59	-6.21	-0.00639	HCD (High Energy Collision Dissociation)	34	MS2	52.4777	46.254	45.0653	16470	Rheb_IISc_IG.raw	F1	2.03	1
TRUE	Medium	Sequest HT (A2)	Unambiguous	SALIVHQHTHSKGKSYDcDK	C18(Carbamidomethyl)	1	P17030	P17030	2	3	0.1626	0	1	1	771.042	2311.11	2311.12	-6.1	-0.0047	HCD (High Energy Collision Dissociation)	34	MS2	46.1823	52	29.6104	8778	Rheb_IISc_IG.raw	F1	2.03	1
TRUE	Medium	Sequest HT (A2)	Rejected	MAELYRVLEAGkIGIFESPTGTGk	K12(Ub-amide); K24(Acetyl)	2		F6WZM0; F5GXJ8	2	4		0.0287	3	3	702.126	2805.48	2805.47	2.64	0.00185	HCD (High Energy Collision Dissociation)	34	MS2	48.2218	52	46.5851	17304	Rheb_IISc_IG.raw	F1	2.03	0
TRUE	Medium	Sequest HT (A2)	Unambiguous	EQIEDLAkYVAEkmGGK	K8(Acetyl); K13(Ub-amide); M14(Oxidation)	2	Q5W041	B4DXS3; Q5W041	2	3	0.1133	0	1	1	721.703	2163.09	2163.09	2.91	0.00209	HCD (High Energy Collision Dissociation)	34	MS2	39.5275	52	36.8367	12270	Rheb_IISc_IG.raw	F1	2.03	1
TRUE	Medium	Sequest HT (A2)	Rejected	HTTDPTEKANLkLALDAmK	K12(Ub-amide); M18(Oxidation)	2	Q9UKW4	H0YDG2; Q9UKW4	2	4		0.0098	2	3	578.056	2309.2	2309.2	-1.65	-0.00095	HCD (High Energy Collision Dissociation)	34	MS2	70.3938	61.87	38.5266	13068	Rheb_IISc_IG.raw	F1	2.03	1
TRUE	Medium	Sequest HT (A2)	Unambiguous	DHGSVPIIVPLIPPPFIkPPAEDDVSNVQImcAWcQkVGIK	K18(Ub-amide); M31(Oxidation); C32(Carbamidomethyl); C35(Carbamidomethyl); K37(Acetyl)	1	A7XYQ1	A7XYQ1	1	5	0.1675	0	1	1	964.707	4819.51	4819.49	3.18	0.00306	HCD (High Energy Collision Dissociation)	34	MS2	91.2371	41.22	42.8632	15282	Rheb_IISc_IG.raw	F1	2.03	1
TRUE	Medium	Sequest HT (A2)	Unambiguous	VGDIHILEVTNNLEHkSTFSISNFLNKSR	K16(Ub-amide)	1	O15062	O15062	2	4	0.1232	0	1	1	877.973	3508.87	3508.84	8.51	0.00746	HCD (High Energy Collision Dissociation)	34	MS2	18.4952	36.049	42.9158	15305	Rheb_IISc_IG.raw	F1	2.03	1
TRUE	Medium	Sequest HT (A2)	Unambiguous	FIEPQTANLSVVFkDSNSTTPLIFVLSPGTDPAADLYkFAEEMK	K14(Acetyl); K38(Acetyl)	2	Q9P2D7	H7C563; Q9P2D7	2	4	0.1576	0	1	1	1229.62	4915.47	4915.46	1.73	0.00213	HCD (High Energy Collision Dissociation)	34	MS2	44.7445	89.697	58.0584	23477	Rheb_IISc_IG.raw	F1	2.03	1
TRUE	Medium	Sequest HT (A2)	Unambiguous	mLENYSHLISVGYcITkPkVISkLEK	M1(Oxidation); C14(Carbamidomethyl); K17(Acetyl); K19(Acetyl); K23(Ub-amide)	1	A0A087X186	A0A087X186	2	5	0.064	0	1	1	670.16	3346.77	3346.77	1.86	0.00125	HCD (High Energy Collision Dissociation)	34	MS2	21.7902	52	43.0385	15368	Rheb_IISc_IG.raw	F1	2.03	1
TRUE	Medium	Sequest HT (A2)	Unambiguous	FLSLEYSPAGKEYVRQLVYVEQAGSSPK		1	Q9C0H5	Q9C0H5	2	4	0.0739	0	1	1	787.157	3145.61	3145.62	-4.17	-0.00328	HCD (High Energy Collision Dissociation)	34	MS2	83.7617	52	45.0461	16461	Rheb_IISc_IG.raw	F1	2.03	1
TRUE	Medium	Sequest HT (A2)	Rejected	AcASLAHQAESTVESQTLSMSMGLVAVMLGGAVQLkSSDFAVLk	C2(Carbamidomethyl); K36(Ub-amide); K44(Acetyl)	1	Q9C0B7	Q9C0B7	1	5		0.0193	2	2	953.087	4761.41	4761.38	4.87	0.00464	HCD (High Energy Collision Dissociation)	34	MS2	52.7867	52	51.5816	19950	Rheb_IISc_IG.raw	F1	2.03	1
TRUE	Medium	Sequest HT (A2)	Unambiguous	VmELEkEIANATAkPEDRNDPMLLYNK	M2(Oxidation); K6(Acetyl); K14(Ub-amide)	3	A0A7I2U302	A0A7I2U302; A0A6Q8PFY6; P08473	2	4		0.0193	2	2	847.427	3386.69	3386.68	1.01	0.00085	HCD (High Energy Collision Dissociation)	34	MS2	1.78653	52	48.2935	18248	Rheb_IISc_IG.raw	F1	2.03	1
TRUE	Medium	Sequest HT (A2)	Unambiguous	EmDSDIETMQQTIEDLEVASDPLYVPDPDPTKFPVNRNLTR	M2(Oxidation)	1	Q9UKG1	Q9UKG1	2	4	0.0788	0	1	1	1184.57	4735.26	4735.24	5.15	0.00609	HCD (High Energy Collision Dissociation)	34	MS2	30.0561	150	31.171	9506	Rheb_IISc_IG.raw	F1	2.03	1
TRUE	Medium	Sequest HT (A2)	Rejected	KLQEQLmGAVVmEkPNIRWNDVAGLEGAK	M7(Oxidation); M12(Oxidation); K14(Ub-amide)	2		I3L4J1; Q9UN37	2	4		0.0049	2	2	863.956	3452.8	3452.79	3.22	0.00278	HCD (High Energy Collision Dissociation)	34	MS2	28.5463	11.999	49.6061	18888	Rheb_IISc_IG.raw	F1	2.03	0
TRUE	Medium	Sequest HT (A2)	Rejected	VPPEWkALTDmPQmRMELERPGGNEITR	K6(Ub-amide); M11(Oxidation); M14(Oxidation)	1		P02671	2	4	0.0197	0	1	1	878.191	3509.74	3509.72	6.29	0.00552	HCD (High Energy Collision Dissociation)	34	MS2	59.74	21.858	45.1766	16534	Rheb_IISc_IG.raw	F1	2.03	0
TRUE	Medium	Sequest HT (A2)	Unambiguous	LGSGQRQSASEREK		1	Q9BRJ9	Q9BRJ9	2	3	0.0542	0	1	1	511.599	1532.78	1532.78	2.59	0.00132	HCD (High Energy Collision Dissociation)	34	MS2	34.4385	150	15.8241	4882	Rheb_IISc_IG.raw	F1	2.03	1
TRUE	Medium	Sequest HT (A2)	Unambiguous	RGYWGNKIGKPHTVPcKPRPPLMPFLRPTAT	C16(Carbamidomethyl)	1	E9PPT0	E9PPT0	2	5	0.0591	0	1	1	715.393	3572.94	3572.92	3	0.00215	HCD (High Energy Collision Dissociation)	34	MS2	71.0485	52	40.7405	14208	Rheb_IISc_IG.raw	F1	2.03	1
TRUE	Medium	Sequest HT (A2)	Unambiguous	LVPWSQcLQNFLLHGTKNVTNSSSLRLPR	C7(Carbamidomethyl)	5	J3KS88	J3KT03; B4DTL1; Q9Y6I7; J3KS88; B4DGB8	2	4	0.0985	0	1	1	842.202	3365.79	3365.79	-1.37	-0.00116	HCD (High Energy Collision Dissociation)	34	MS2	81.339	52	51.6608	19999	Rheb_IISc_IG.raw	F1	2.03	1
TRUE	Medium	Sequest HT (A2)	Selected	kQAESVLDLQEVTLAEDFmVISIPIK	K1(Acetyl); M19(Oxidation)	1	Q9H777	Q9H777	1	4		0.0146	2	2	744.403	2974.59	2974.57	7.52	0.00559	HCD (High Energy Collision Dissociation)	34	MS2	78.0198	33.989	47.0314	17550	Rheb_IISc_IG.raw	F1	2.03	1
TRUE	Medium	Sequest HT (A2)	Unambiguous	QGDALQAIYFVcSGSMEVLkDSmVLAILGK	C12(Carbamidomethyl); K20(Acetyl); M23(Oxidation)	1	Q96L42	Q96L42	1	4	0.1675	0	1	1	826.163	3301.63	3301.65	-6.34	-0.00523	HCD (High Energy Collision Dissociation)	34	MS2	59.6899	52	48.399	18308	Rheb_IISc_IG.raw	F1	2.03	1
TRUE	Medium	Sequest HT (A2)	Unambiguous	RNTENIIPAEIPLAQEVTTTLWEWGSIWK		2	Q92608	Q92608; E5RFJ0	1	4	0.0792	0	1	1	849.7	3395.78	3395.76	4.36	0.0037	HCD (High Energy Collision Dissociation)	34	MS2	74.7357	38.914	42.5459	15134	Rheb_IISc_IG.raw	F1	2.02	1
TRUE	Medium	Sequest HT (A2)	Rejected	MADLLGSILSSMEkPPSLGDQETRRk	K14(Ub-amide); K26(Acetyl)	1	O75391	O75391	2	4	0.0248	0	1	1	775.158	3097.61	3097.59	6.71	0.0052	HCD (High Energy Collision Dissociation)	34	MS2	45.3585	3.092	52.9483	20734	Rheb_IISc_IG.raw	F1	2.02	1
TRUE	Medium	Sequest HT (A2)	Selected	EmYIIkEGKLAVVADDGVTQFVVLSDGSYFGEISILNIk	M2(Oxidation); K6(Acetyl); K39(Ub-amide)	1	P29973	P29973	2	5	0.0149	0	1	1	903.869	4515.32	4515.35	-7.31	-0.00661	HCD (High Energy Collision Dissociation)	34	MS2	35.246	52	58.6523	23784	Rheb_IISc_IG.raw	F1	2.02	1
TRUE	Medium	Sequest HT (A2)	Selected	mIDSSkkQQQGFPEILTAGDFEPLK	M1(Oxidation); K6(Ub-amide); K7(Ub-amide)	2	Q9ULH7	Q9ULH7; I3L2S3	2	4	0.005	0	1	1	804.662	3215.62	3215.64	-4.94	-0.00397	HCD (High Energy Collision Dissociation)	34	MS2	75.8666	52	47.9317	18060	Rheb_IISc_IG.raw	F1	2.02	1
TRUE	Medium	Sequest HT (A2)	Unambiguous	YLINVTFEGRNLSFSEDGYQMHPKLVIILLNK		2	A0A0D9SFK0	A0A0D9SFK0; Q13224	2	4	0.198	0	1	1	938.753	3751.99	3751.99	0.37	0.00035	HCD (High Energy Collision Dissociation)	34	MS2	57.2213	52	40.3183	13978	Rheb_IISc_IG.raw	F1	2.02	1
TRUE	Medium	Sequest HT (A2)	Rejected	LVFDEYLkTTGKPIEASIRGELSGDFEK	K8(Ub-amide)	1	P08133	P08133	2	4	0.0198	0	1	1	835.444	3338.75	3338.74	4.21	0.00351	HCD (High Energy Collision Dissociation)	34	MS2	24.1581	26.687	46.5414	17282	Rheb_IISc_IG.raw	F1	2.02	1
TRUE	Medium	Sequest HT (A2)	Selected	NSLSFLPSGVFDGMPPNLkNLSLAkNGLk	K19(Ub-amide); K25(Acetyl); K29(Acetyl)	1	Q9NYK1	Q9NYK1	2	4	0.0495	0	1	1	835.445	3338.76	3338.77	-3.79	-0.00316	HCD (High Energy Collision Dissociation)	34	MS2	3.02479	5.076	50.0385	19116	Rheb_IISc_IG.raw	F1	2.02	1
TRUE	Medium	Sequest HT (A2)	Unambiguous	GNFWSADILSTIGYDNIIQHLNNGRkNcK	K26(Ub-amide); C28(Carbamidomethyl)	1	Q9H939	Q9H939	2	4	0.0198	0	1	1	886.938	3544.73	3544.76	-8.88	-0.00787	HCD (High Energy Collision Dissociation)	34	MS2	76.1209	43.829	47.6235	17888	Rheb_IISc_IG.raw	F1	2.02	1
TRUE	Medium	Sequest HT (A2)	Rejected	SYGEEKAVSFLkQTEALk	K12(Ub-amide); K18(Acetyl)	5	F5GZV9	F5H2E5; F5GZV9; F8W6Z2; O15553; F5H595	2	4	0.0347	0	1	1	567.305	2266.2	2266.18	5.5	0.00312	HCD (High Energy Collision Dissociation)	34	MS2	64.1543	52	38.5013	13054	Rheb_IISc_IG.raw	F1	2.02	1
TRUE	Medium	Sequest HT (A2)	Unambiguous	TVSFSSMPTEkkISSASDcINSMVEGSELK	K11(Acetyl); K12(Acetyl); C19(Carbamidomethyl)	1	Q9UPR0	Q9UPR0	2	4	0.1535	0	1	1	834.147	3333.57	3333.55	3.92	0.00327	HCD (High Energy Collision Dissociation)	34	MS2	36.6556	52	40.7885	14235	Rheb_IISc_IG.raw	F1	2.02	1
TRUE	Medium	Sequest HT (A2)	Unambiguous	YLNYFATkASPTGVILDLWEALQQDDGDLNSLASALEEMGk	K8(Acetyl); K41(Ub-amide)	1	Q8IZJ1	Q8IZJ1	1	5	0.1733	0	1	1	945.864	4725.29	4725.32	-5.38	-0.00508	HCD (High Energy Collision Dissociation)	34	MS2	19.0763	38.556	46.2677	17119	Rheb_IISc_IG.raw	F1	2.02	1
TRUE	Medium	Sequest HT (A2)	Unambiguous	mNKNTSTVVSPSLLEkDPAFQMITIAk	M1(Oxidation); K16(Acetyl); K27(Acetyl)	3	Q6ZWJ1	B5MCT9; Q6ZWJ1; E7EPP7	2	4	0.0891	0	1	1	766.65	3063.58	3063.57	1.6	0.00123	HCD (High Energy Collision Dissociation)	34	MS2	81.5085	34.517	51.1096	19686	Rheb_IISc_IG.raw	F1	2.02	1
TRUE	Medium	Sequest HT (A2)	Unambiguous	FDFPYPNVEEAQkDKTSVIK	K13(Acetyl)	3	Q6P1N0	K7EMP1; Q6P1N0; A0A7P0Z4M5	2	3	0.1584	0	1	1	799.744	2397.22	2397.2	8.59	0.00687	HCD (High Energy Collision Dissociation)	34	MS2	24.1999	20.081	40.6629	14165	Rheb_IISc_IG.raw	F1	2.02	1
TRUE	Medium	Sequest HT (A2)	Selected	VTIScRMSQGISSYLAWYQQkPGKAPELLIYAASTLQSGVPSR	C5(Carbamidomethyl); K21(Acetyl)	2	A0A087WSZ0	A0A087WSZ0; A0A0G2JQJ0	2	5	0.0099	0	1	1	957.695	4784.45	4784.45	-1.21	-0.00116	HCD (High Energy Collision Dissociation)	34	MS2	69.4946	52	55.6604	22232	Rheb_IISc_IG.raw	F1	2.02	1
TRUE	Medium	Sequest HT (A2)	Rejected	DGKSYLLSLPTGDVPMDGmSVSDLGPVVLSLLK	M19(Oxidation)	1		I3L3Z0	1	4	0	0	1	1	855.7	3419.78	3419.77	3.11	0.00265	HCD (High Energy Collision Dissociation)	34	MS2	50.7998	52	47.3385	17731	Rheb_IISc_IG.raw	F1	2.02	0
TRUE	Medium	Sequest HT (A2)	Selected	FkSLFLMEEVHmIkNKPASPHIK	K2(Ub-amide); M12(Oxidation); K14(Acetyl)	1	O15440	O15440	2	5	0.0149	0	1	1	596.529	2978.61	2978.59	9.11	0.00543	HCD (High Energy Collision Dissociation)	34	MS2	18.0629	41.613	31.0689	9454	Rheb_IISc_IG.raw	F1	2.02	1
TRUE	Medium	Sequest HT (A2)	Rejected	FILTRNFEALNSkGGGNQVSLLNIMMDLK	K13(Ub-amide)	3	K7EMY3	K7EMY3; Q8TDI0; F2Z2R5	2	4		0	2	2	855.7	3419.78	3419.81	-7.53	-0.00644	HCD (High Energy Collision Dissociation)	34	MS2	50.7998	52	47.3385	17731	Rheb_IISc_IG.raw	F1	2.02	1
TRUE	Medium	Sequest HT (A2)	Unambiguous	ALFRTVAmmVPDYAmIAEIVLYScGFVTARPLSVkIVATYR	M8(Oxidation); M9(Oxidation); M15(Oxidation); C24(Carbamidomethyl); K35(Acetyl)	1	Q8WXX0	Q8WXX0	2	5	0.2228	0	1	1	943.492	4713.43	4713.43	-0.65	-0.00061	HCD (High Energy Collision Dissociation)	34	MS2	22.4252	52	57.0143	22962	Rheb_IISc_IG.raw	F1	2.02	1
TRUE	Medium	Sequest HT (A2)	Unambiguous	DLKPENLLYYSQDEESKImISDFGLSkMEGK	M19(Oxidation); K27(Acetyl)	1	Q8IU85	Q8IU85	2	4	0.2277	0	1	1	917.19	3665.74	3665.76	-5.58	-0.00512	HCD (High Energy Collision Dissociation)	34	MS2	2.75722	52	41.0561	14373	Rheb_IISc_IG.raw	F1	2.02	1
TRUE	Medium	Sequest HT (A2)	Unambiguous	mDLPGVSIADEGETGMFSLSTIR	M1(Oxidation)	1	Q8IY81	Q8IY81	0	4	0.2673	0	1	1	611.293	2442.15	2442.15	-1.59	-0.00097	HCD (High Energy Collision Dissociation)	34	MS2	61.0519	52	29.9593	8942	Rheb_IISc_IG.raw	F1	2.02	1
TRUE	Medium	Sequest HT (A2)	Unambiguous	EGVkSPVcSSHSNGHcTGPGGkNQMWLSSHPK	K4(Ub-amide); C8(Carbamidomethyl); C16(Carbamidomethyl); K22(Ub-amide)	3	J3QR65	J3QR65; A0A804HJV7; Q9NYA4	2	3	0.2822	0	1	1	1280.61	3839.82	3839.79	8.42	0.01077	HCD (High Energy Collision Dissociation)	34	MS2	16.8902	56.577	47.2197	17662	Rheb_IISc_IG.raw	F1	2.02	1
TRUE	Medium	Sequest HT (A2)	Unambiguous	LDNcSMEDAVQILQQcEDLVkLK	C4(Carbamidomethyl); C16(Carbamidomethyl); K21(Acetyl)	5	F5H4Q7	F5H4Q7; F5H4P8; F5H4N6; Q9Y3R0; H0YFK8	1	4	0.1683	0	1	1	698.586	2791.32	2791.33	-2.93	-0.00205	HCD (High Energy Collision Dissociation)	34	MS2	7.358	19.732	32.2694	10109	Rheb_IISc_IG.raw	F1	2.02	1
TRUE	Medium	Sequest HT (A2)	Unambiguous	DSGTLTLGLLLRPEGLTSVLELGPEADQPEAAkFRQFWGSR	K33(Acetyl)	2	A0A0A0MRW6	A0A0A0MRW6; Q9H6R4	2	5	0.1287	0	1	1	900.268	4497.31	4497.34	-7.22	-0.00649	HCD (High Energy Collision Dissociation)	34	MS2	40.7231	52	58.9589	23948	Rheb_IISc_IG.raw	F1	2.02	1
TRUE	Medium	Sequest HT (A2)	Unambiguous	MQkGDTNIkPILQVINIRPITTGNSPPRYR	K3(Acetyl); K9(Ub-amide)	2	I3L524	I3L524; I3L2M5	2	5	0.0693	0	1	1	732.602	3658.98	3659.01	-7.89	-0.00578	HCD (High Energy Collision Dissociation)	34	MS2	40.894	86.42	46.6501	17341	Rheb_IISc_IG.raw	F1	2.02	1
TRUE	Medium	Sequest HT (A2)	Unambiguous	GIGKLAVIINAFVISFTSDFIPRLVYLYmYSk	M29(Oxidation); K32(Acetyl)	2	E9PNA7	E9PNA7; Q5XXA6	2	5	0.1238	0	1	1	740.201	3696.98	3697.01	-9.61	-0.00711	HCD (High Energy Collision Dissociation)	34	MS2	70.0011	4.121	42.2643	14996	Rheb_IISc_IG.raw	F1	2.02	1
TRUE	Medium	Sequest HT (A2)	Rejected	kWMLEGQVDSLSVTLGPLGLPELmVSQPGcAYAILLcTWk	K1(Acetyl); M24(Oxidation); C30(Carbamidomethyl); C37(Carbamidomethyl); K40(Ub-amide)	1	Q969R8	Q969R8	1	5		0.0194	2	2	943.889	4715.42	4715.39	6.56	0.00619	HCD (High Energy Collision Dissociation)	34	MS2	19.322	52	57.7347	23320	Rheb_IISc_IG.raw	F1	2.02	1
TRUE	Medium	Sequest HT (A2)	Unambiguous	IPNQALGGVPGSQPLLPSGmDPTRQQGHPNmGGPMQR	M20(Oxidation); M31(Oxidation)	5	D6RAC5	D6RAC5; A0A087X159; H0Y9V4; P81877; H0Y9M5	1	4	0.1634	0	1	1	963.963	3852.83	3852.87	-9.76	-0.0094	HCD (High Energy Collision Dissociation)	34	MS2	39.2741	52	43.7025	15727	Rheb_IISc_IG.raw	F1	2.02	1
TRUE	Medium	Sequest HT (A2)	Unambiguous	ELGVNFAARNmAGLVKPTVTISVDGkmMTIR	M11(Oxidation); K26(Acetyl); M27(Oxidation)	1	Q0Z7S8	Q0Z7S8	2	4	0.0693	0	1	1	849.205	3393.8	3393.77	8.44	0.00716	HCD (High Energy Collision Dissociation)	34	MS2	85.1012	33.329	47.5463	17842	Rheb_IISc_IG.raw	F1	2.02	1
TRUE	Medium	Sequest HT (A2)	Unambiguous	DFLDLLFQLELSRTSETNTLFRSNSLASK		6	E7ERK1	F8W6L0; F5GXT2; H0YB35; E7ERK1; C9J798; O43374	2	4	0.2525	0	1	1	837.19	3345.74	3345.73	1.4	0.00117	HCD (High Energy Collision Dissociation)	34	MS2	84.3421	28.021	47.5007	17815	Rheb_IISc_IG.raw	F1	2.02	1
TRUE	Medium	Sequest HT (A2)	Unambiguous	APkPVNAWASSLHSVSSkSFRDFLLEEK	K3(Ub-amide); K18(Ub-amide)	4	H0Y9N7	E7EPI0; H0Y9N7; Q9P2D0; E9PDR5	2	4	0.1287	0	1	1	881.468	3522.85	3522.85	0.71	0.00062	HCD (High Energy Collision Dissociation)	34	MS2	39.9243	52	46.0941	17021	Rheb_IISc_IG.raw	F1	2.02	1
TRUE	Medium	Sequest HT (A2)	Unambiguous	TDAISEEKLREIFGLYGQTTGK		2	Q9NR31	Q9NR31; H0Y5E8	2	3	0.1287	0	1	1	819.42	2456.25	2456.27	-8.54	-0.00699	HCD (High Energy Collision Dissociation)	34	MS2	78.0709	52	41.654	14682	Rheb_IISc_IG.raw	F1	2.02	1
TRUE	Medium	Sequest HT (A2)	Rejected	SScSLGcDLPETHSLDNRRTLMLLAQMSR	C3(Carbamidomethyl); C7(Carbamidomethyl)	2		A0A087WWS6; P01562	2	4		0.0427	2	2	837.907	3348.61	3348.59	4.05	0.00339	HCD (High Energy Collision Dissociation)	34	MS2	80.3148	27.057	36.8066	12254	Rheb_IISc_IG.raw	F1	2.02	0
TRUE	Medium	Sequest HT (A2)	Unambiguous	LLGmLPSENSSkRmEDQDSPQEVLk	M4(Oxidation); K12(Ub-amide); M14(Oxidation); K25(Ub-amide)	1	Q86Z20	Q86Z20	2	3	0.0545	0	1	1	1085.88	3255.61	3255.6	4.71	0.00511	HCD (High Energy Collision Dissociation)	34	MS2	72.3216	52	47.5476	17843	Rheb_IISc_IG.raw	F1	2.02	1
TRUE	Medium	Sequest HT (A2)	Unambiguous	cFVDLPTRNVNLAQSVVmMTIGELIGFVTPLLIVLYcTWK	C1(Carbamidomethyl); M18(Oxidation); C37(Carbamidomethyl)	1	Q9BXC1	Q9BXC1	1	4	0.0099	0	1	1	1157.6	4627.38	4627.42	-7.67	-0.00887	HCD (High Energy Collision Dissociation)	34	MS2	56.7622	52	58.6931	23808	Rheb_IISc_IG.raw	F1	2.02	1
TRUE	Medium	Sequest HT (A2)	Unambiguous	AYLAGSIkDIVSQFGmETVILHTALmLK	K8(Ub-amide); M16(Oxidation); M26(Oxidation)	2	Q8TCE6	Q8TCE6; A0A3B3IRE4	1	5	0.1089	0	1	1	656.351	3277.72	3277.74	-6.15	-0.00403	HCD (High Energy Collision Dissociation)	34	MS2	65.9062	52	40.3479	13994	Rheb_IISc_IG.raw	F1	2.02	1
TRUE	Medium	Sequest HT (A2)	Unambiguous	THYSMDSLSSWYmTVTQkTDPkMLSk	M13(Oxidation); K18(Acetyl); K22(Acetyl); K26(Ub-amide)	1	Q9UBD5	Q9UBD5	2	4	0.104	0	1	1	841.15	3361.58	3361.57	3.33	0.0028	HCD (High Energy Collision Dissociation)	34	MS2	52.0852	98.698	37.9772	12795	Rheb_IISc_IG.raw	F1	2.02	1
TRUE	Medium	Sequest HT (A2)	Selected	FLAAASGLGEkGVPPLLcNMGEkFLLLAMk	K11(Ub-amide); C18(Carbamidomethyl); K23(Acetyl); K30(Acetyl)	2	H0Y3V5	H0Y3V5; Q6YHU6	2	4	0.0495	0	1	1	864.707	3455.81	3455.84	-8.61	-0.00744	HCD (High Energy Collision Dissociation)	34	MS2	65.604	52	42.0707	14901	Rheb_IISc_IG.raw	F1	2.02	1
TRUE	Medium	Sequest HT (A2)	Rejected	NmFPPNLVEAcFKQFKTNYEK	M2(Oxidation); C11(Carbamidomethyl)	3	A0A7P0TAG7	A0A7P0TAG7; A0A087WT87; P43003	2	4	0.0495	0	1	1	656.071	2621.26	2621.25	3.68	0.00241	HCD (High Energy Collision Dissociation)	34	MS2	59.4396	52	32.8575	10453	Rheb_IISc_IG.raw	F1	2.02	1
TRUE	Medium	Sequest HT (A2)	Unambiguous	mEEPPQEALAEPLkHESPAAPSSAGHTKGQEEDDQK	M1(Oxidation); K14(Ub-amide)	2	S4R404	S4R404; Q96M34	2	5	0.1089	0	1	1	816.984	4080.89	4080.9	-1	-0.00081	HCD (High Energy Collision Dissociation)	34	MS2	68.4425	52	49.0903	18627	Rheb_IISc_IG.raw	F1	2.02	1
TRUE	Medium	Sequest HT (A2)	Unambiguous	VSLLkDNSSLEFDSEMVEMAQKLGAALQVGEALVWTkPVK	K5(Acetyl); K37(Ub-amide)	2	Q96RK4	Q96RK4; H3BU58	2	6	0.0248	0	1	1	767.405	4599.39	4599.4	-1.18	-0.0009	HCD (High Energy Collision Dissociation)	34	MS2	33.8008	52	54.5662	21629	Rheb_IISc_IG.raw	F1	2.02	1
TRUE	Medium	Sequest HT (A2)	Rejected	THAkMLIPFLTkEkPGFLGEmAVSR	K4(Ub-amide); K12(Acetyl); K14(Acetyl); M21(Oxidation)	1	B3KNJ4	B3KNJ4	2	4	0.0297	0	1	1	775.162	3097.63	3097.65	-6.21	-0.00481	HCD (High Energy Collision Dissociation)	34	MS2	59.4103	3.065	52.631	20546	Rheb_IISc_IG.raw	F1	2.02	1
TRUE	Medium	Sequest HT (A2)	Rejected	YIDLLPTNLPHAVTcDVkFkNYLIPk	C15(Carbamidomethyl); K18(Acetyl); K20(Acetyl); K26(Ub-amide)	2	A0A087X0B3; P33260	A0A087X0B3; P33260	2	5		0.0335	2	2	671.36	3352.77	3352.79	-5.09	-0.00341	HCD (High Energy Collision Dissociation)	34	MS2	68.5596	84.523	42.0456	14888	Rheb_IISc_IG.raw	F1	2.02	2
TRUE	Medium	Sequest HT (A2)	Unambiguous	LLDDFGVNIEGVREkLDTFLLDNFVPLMSRPDFLSYLSFEk	K15(Acetyl); K41(Acetyl)	2	A0A8I5QJW5	A0A8I5QJW5; Q96M94	2	5	0.1832	0	1	1	976.106	4876.5	4876.48	4.55	0.00444	HCD (High Energy Collision Dissociation)	34	MS2	31.9114	52	55.1098	21936	Rheb_IISc_IG.raw	F1	2.02	1
TRUE	Medium	Sequest HT (A2)	Selected	HTILRSHFFLPQEAQENTIASSLTAk	K26(Ub-amide)	2	P78424	P78424; A0A6E1XZL4	1	4		0.0146	2	2	784.665	3135.64	3135.65	-2.75	-0.00216	HCD (High Energy Collision Dissociation)	34	MS2	34.7797	52	45.5804	16750	Rheb_IISc_IG.raw	F1	2.02	1
TRUE	Medium	Sequest HT (A2)	Unambiguous	EKDPQPQQLPPmDPkLLk	M12(Oxidation); K15(Acetyl); K18(Ub-amide)	1	Q96QH2	Q96QH2	2	3	0.1634	0	1	1	786.085	2356.24	2356.25	-1.66	-0.0013	HCD (High Energy Collision Dissociation)	34	MS2	70.5092	44.819	45.1986	16546	Rheb_IISc_IG.raw	F1	2.02	1
TRUE	Medium	Sequest HT (A2)	Unambiguous	LATISVNkQHYESGAASFHSLSLHMQDFVKLLDGATETR	K8(Ub-amide)	1	D6R9J0	D6R9J0	2	5	0.199	0	1	1	900.46	4498.27	4498.27	0.07	6e-05	HCD (High Energy Collision Dissociation)	34	MS2	69.3955	52	51.6885	20016	Rheb_IISc_IG.raw	F1	2.01	1
TRUE	Medium	Sequest HT (A2)	Rejected	SLSGSLcALFSDADSGSGMKAELPPGPGAVGREmTk	C7(Carbamidomethyl); M34(Oxidation); K36(Ub-amide)	1		E7ERK9	2	4		0.0337	2	2	948.958	3792.81	3792.81	-0.55	-0.00052	HCD (High Energy Collision Dissociation)	34	MS2	61.254	52	43.765	15765	Rheb_IISc_IG.raw	F1	2.01	0
TRUE	Medium	Sequest HT (A2)	Unambiguous	kmIAETSSGGVAANDVIVHITLHSLPFGGVGNSGMGSYHGkK	K1(Ub-amide); M2(Oxidation); K41(Ub-amide)	3	I3L3I9	I3L3I9; A8MYB8; P30838	2	5	0.0995	0	1	1	927.279	4632.37	4632.34	4.51	0.00418	HCD (High Energy Collision Dissociation)	34	MS2	22.2076	50.853	51.5133	19910	Rheb_IISc_IG.raw	F1	2.01	1
TRUE	Medium	Sequest HT (A2)	Unambiguous	mSVkGATPkPEPEPEQVIKNYTEELK	M1(Oxidation); K4(Ub-amide); K9(Ub-amide)	2	Q86UW9	Q86UW9; E7ET89	2	4	0.1493	0	1	1	838.443	3350.75	3350.73	6.57	0.00551	HCD (High Energy Collision Dissociation)	34	MS2	72.573	52	40.4649	14055	Rheb_IISc_IG.raw	F1	2.01	1
TRUE	Medium	Sequest HT (A2)	Rejected	IMAIFPSQGSAcGGTILTVRGLLLNSR	C12(Carbamidomethyl)	1	P08F94	P08F94	1	4	0.0398	0	1	1	708.892	2832.55	2832.52	8.83	0.00625	HCD (High Energy Collision Dissociation)	34	MS2	79.2689	52	44.5072	16167	Rheb_IISc_IG.raw	F1	2.01	1
TRUE	Medium	Sequest HT (A2)	Unambiguous	GPNGPQGPTGFPGPkGPPGPPGkDGLPGHPGQR	K15(Acetyl); K23(Ub-amide)	1	P20908	P20908	2	4	0.1244	0	1	1	837.673	3347.67	3347.69	-5.56	-0.00466	HCD (High Energy Collision Dissociation)	34	MS2	0	1.488	48.5118	18370	Rheb_IISc_IG.raw	F1	2.01	1
TRUE	Medium	Sequest HT (A2)	Rejected	VSELKNNmKTLLQQNQQLK	M8(Oxidation)	8		A0A8I5KQH9; A0A8I5KYV8; A0A8I5KQ98; A0A8I5QKX6; A0A8I5KWY9; A0A8I5KXF8; Q08378; A0A8I5KSF0	2	3		0.0195	3	3	758.411	2273.22	2273.23	-4.92	-0.00373	HCD (High Energy Collision Dissociation)	34	MS2	39.2495	4.208	41.5873	14644	Rheb_IISc_IG.raw	F1	2.01	0
TRUE	Medium	Sequest HT (A2)	Rejected	HNSVTHVFGSGTQLTVLSQPKATPSVTLFPPSSEELQANk	K40(Ub-amide)	2		C9JEE0; P15814	1	6	0.0398	0	1	1	739.214	4430.25	4430.29	-8.87	-0.00655	HCD (High Energy Collision Dissociation)	34	MS2	64.499	81.003	52.3129	20362	Rheb_IISc_IG.raw	F1	2.01	0
TRUE	Medium	Sequest HT (A2)	Unambiguous	mDSAITLWQFLLQLLQkPQNkHMIcWTSNDGQFk	M1(Oxidation); K17(Ub-amide); K21(Ub-amide); C25(Carbamidomethyl); K34(Acetyl)	2	P28324	P28324; A0A087X2F7	1	4	0.209	0	1	1	1143.33	4570.29	4570.28	2.16	0.00247	HCD (High Energy Collision Dissociation)	34	MS2	44.1347	52	58.6249	23769	Rheb_IISc_IG.raw	F1	2.01	1
TRUE	Medium	Sequest HT (A2)	Unambiguous	SKEVSKSNVVDDmVQSNPVLYTPGEEPDHcVVIK	M13(Oxidation); C30(Carbamidomethyl)	2	Q9NPH2	Q9NPH2; J3QS51	2	4	0.2537	0	1	1	954.716	3815.84	3815.85	-1.55	-0.00148	HCD (High Energy Collision Dissociation)	34	MS2	57.7833	52	36.6239	12152	Rheb_IISc_IG.raw	F1	2.01	1
TRUE	Medium	Sequest HT (A2)	Rejected	ESkPTVDAEEAQRmTTLLSAMSEEQLSR	K3(Ub-amide); M14(Oxidation)	3		A0A1W2PP81; A0A1W2PR64; A0A1W2PRV1	1	4		0.0337	2	2	838.154	3349.59	3349.61	-5.46	-0.00457	HCD (High Energy Collision Dissociation)	34	MS2	26.5008	21.63	35.891	11780	Rheb_IISc_IG.raw	F1	2.01	0
TRUE	Medium	Sequest HT (A2)	Unambiguous	mLEMLEYNHYQVQTHLENPTkYHIQQAQRQQVk	M1(Oxidation); K21(Ub-amide); K33(Ub-amide)	2	A0A087WXU1	A0A087WXU1; E9PKJ8	2	4	0.0597	0	1	1	1134.33	4534.28	4534.25	6.67	0.00756	HCD (High Energy Collision Dissociation)	34	MS2	52.7681	46.072	51.8934	20127	Rheb_IISc_IG.raw	F1	2.01	1
TRUE	Medium	Sequest HT (A2)	Selected	GAAEmVLQMISASkGEMSPMVVETLkLGIAILNGGNAGVQQK	M5(Oxidation); K14(Ub-amide); K26(Acetyl)	4	A0A0X1KG73	A0A0X1KG73; A0A087X080; A0A0U1RRH1; Q15413	2	6	0.0498	0	1	1	755.061	4525.33	4525.34	-2.41	-0.00182	HCD (High Energy Collision Dissociation)	34	MS2	46.4311	70.171	52.5579	20503	Rheb_IISc_IG.raw	F1	2.01	1
TRUE	Medium	Sequest HT (A2)	Rejected	NIPGIRmFQIQYNGTYDDTLVYRGWS	M7(Oxidation)	1		G3V4N1	2	4	0.0348	0	1	1	781.637	3123.52	3123.5	8.01	0.00626	HCD (High Energy Collision Dissociation)	34	MS2	25.64	8.254	38.5846	13100	Rheb_IISc_IG.raw	F1	2.01	0
TRUE	Medium	Sequest HT (A2)	Unambiguous	FKAIHFIHQPWYFTTTYNVVKPFLK		1	P12271	P12271	1	4	0.0597	0	1	1	782.182	3125.71	3125.68	9.23	0.00721	HCD (High Energy Collision Dissociation)	34	MS2	47.6693	44.093	44.3106	16063	Rheb_IISc_IG.raw	F1	2.01	1
TRUE	Medium	Sequest HT (A2)	Unambiguous	THkHVHNGHVFNGSSRSTR	K3(Ub-amide)	1	Q92833	Q92833	2	3	0.1194	0	1	1	785.399	2354.18	2354.18	-1.61	-0.00127	HCD (High Energy Collision Dissociation)	34	MS2	0	22.476	35.3524	11511	Rheb_IISc_IG.raw	F1	2.01	1
TRUE	Medium	Sequest HT (A2)	Unambiguous	EREVTkGPAESPDEGITTTEGEGEcEQTPEELEPVEK	K6(Acetyl); C25(Carbamidomethyl)	1	P46821	P46821	2	5	0.0597	0	1	1	826.583	4128.89	4128.86	7.07	0.00584	HCD (High Energy Collision Dissociation)	34	MS2	21.7323	150	56.8098	22862	Rheb_IISc_IG.raw	F1	2.01	1
TRUE	Medium	Sequest HT (A2)	Unambiguous	NSSPcLVHSPDTSkSSPTSGWQEAELGLENMK	C5(Carbamidomethyl); K14(Ub-amide)	1	Q5T1N2	Q5T1N2	1	4	0.0995	0	1	1	918.19	3669.74	3669.7	9.22	0.00846	HCD (High Energy Collision Dissociation)	34	MS2	44.9489	78.704	40.0506	13840	Rheb_IISc_IG.raw	F1	2.01	1
TRUE	Medium	Sequest HT (A2)	Rejected	ILVSLGLcFSkPSVILLLEQGKAPWmVK	C8(Carbamidomethyl); K11(Acetyl); M26(Oxidation)	5	K7ENX9	K7EP39; K7EMF5; K7ENX9; Q96NI8; K7EP64	1	4	0.0299	0	1	1	796.948	3184.77	3184.79	-4.95	-0.00394	HCD (High Energy Collision Dissociation)	34	MS2	36.8075	52	44.3094	16062	Rheb_IISc_IG.raw	F1	2.01	1
TRUE	Medium	Sequest HT (A2)	Unambiguous	IPSAEGRHKTFSTcVSHLTVVVmHYSFASLIYLkPk	C14(Carbamidomethyl); M23(Oxidation); K34(Ub-amide); K36(Ub-amide)	1	O60404	O60404	2	5	0.1443	0	1	1	903.281	4512.37	4512.37	1.22	0.0011	HCD (High Energy Collision Dissociation)	34	MS2	68.1671	52	58.5839	23746	Rheb_IISc_IG.raw	F1	2.01	1
TRUE	Medium	Sequest HT (A2)	Rejected	LLLNHTNILRPQYQYDEDSVSVWGANk	K27(Acetyl)	2		G3V2D4; Q6NXP6	0	4		0.005	2	2	804.662	3215.62	3215.61	3.93	0.00316	HCD (High Energy Collision Dissociation)	34	MS2	75.8666	52	47.9317	18060	Rheb_IISc_IG.raw	F1	2.01	0
TRUE	Medium	Sequest HT (A2)	Unambiguous	HFSTMLQEEPDLVSAIYGR		1	Q8NBP0	Q8NBP0	0	3	0.0995	0	1	1	731.687	2193.05	2193.06	-8.62	-0.0063	HCD (High Energy Collision Dissociation)	34	MS2	11.3035	52	45.994	16963	Rheb_IISc_IG.raw	F1	2.01	1
TRUE	Medium	Sequest HT (A2)	Unambiguous	DVFDPLmIESKKAATVVLMLNSPEEEILAK	M7(Oxidation)	1	Q5W041	Q5W041	2	4	0.1891	0	1	1	837.45	3346.78	3346.75	8.21	0.00687	HCD (High Energy Collision Dissociation)	34	MS2	4.03586	52	42.9546	15326	Rheb_IISc_IG.raw	F1	2.01	1
TRUE	Medium	Sequest HT (A2)	Unambiguous	KLADcEkTAVEFGNHmESk	C5(Carbamidomethyl); K7(Acetyl); M16(Oxidation); K19(Ub-amide)	1	Q9UDV7	Q9UDV7	2	4	0.0647	0	1	1	612.795	2448.16	2448.14	6.47	0.00396	HCD (High Energy Collision Dissociation)	34	MS2	40.0446	11.908	36.5438	12110	Rheb_IISc_IG.raw	F1	2.01	1
TRUE	Medium	Sequest HT (A2)	Selected	AFNDPFIQkEkENLSYDLVPLk	K9(Acetyl); K11(Acetyl); K22(Ub-amide)	3	A0A0A0MSM0	R4GN69; A0A0A0MSM0; Q92598	2	4	0.005	0	1	1	722.875	2888.48	2888.5	-5.31	-0.00383	HCD (High Energy Collision Dissociation)	34	MS2	71.982	37.283	45.0679	16472	Rheb_IISc_IG.raw	F1	2.01	1
TRUE	Medium	Sequest HT (A2)	Unambiguous	LSSKSImDPNQNVkck	M7(Oxidation); K14(Acetyl); C15(Carbamidomethyl); K16(Acetyl)	2	Q53RZ3	Q53RZ3; P61587	2	3	0.2189	0	1	1	650.315	1948.93	1948.95	-8.89	-0.00577	HCD (High Energy Collision Dissociation)	34	MS2	0	52	39.1372	13407	Rheb_IISc_IG.raw	F1	2.01	1
TRUE	Medium	Sequest HT (A2)	Rejected	AMkALQHkMVAVQPTEVVNILNcFTFSk	K3(Acetyl); K8(Acetyl); C23(Carbamidomethyl); K28(Acetyl)	2		Q86XN7; Q5JS36	2	5	0.0498	0	1	1	666.953	3330.73	3330.7	9.09	0.00605	HCD (High Energy Collision Dissociation)	34	MS2	0	52	42.118	14924	Rheb_IISc_IG.raw	F1	2.01	0
TRUE	Medium	Sequest HT (A2)	Unambiguous	IcYPLcGFVILAAcVVAcVGLVWmQVALKEDLDALkEk	C2(Carbamidomethyl); C6(Carbamidomethyl); C14(Carbamidomethyl); C18(Carbamidomethyl); M24(Oxidation); K36(Ub-amide); K38(Ub-amide)	6	A0A804H3B5	A0A6I8PU78; A0A6I8PS42; A0A6I8PIP2; O75071; A0A6I8PIF8; A0A804H3B5	2	4		0.0243	2	2	1190.87	4760.47	4760.45	4.6	0.00548	HCD (High Energy Collision Dissociation)	34	MS2	71.1532	84.031	54.8946	21814	Rheb_IISc_IG.raw	F1	2.01	1
TRUE	Medium	Sequest HT (A2)	Unambiguous	DLYGPDNHLVEWHRTPTTQETDGFQVk	K27(Ub-amide)	1	Q6STE5	Q6STE5	1	4	0.0697	0	1	1	845.658	3379.61	3379.62	-3.58	-0.00302	HCD (High Energy Collision Dissociation)	34	MS2	64.2873	35.47	40.8708	14281	Rheb_IISc_IG.raw	F1	2.01	1
TRUE	Medium	Sequest HT (A2)	Unambiguous	LVPYLKDKLkPGAAEDDLVLEVVImIGTVSMDDScAALLAk	K10(Acetyl); M25(Oxidation); C35(Carbamidomethyl); K41(Ub-amide)	1	Q92845	Q92845	2	5	0.0697	0	1	1	931.893	4655.43	4655.45	-3.57	-0.00333	HCD (High Energy Collision Dissociation)	34	MS2	70.3566	52	54.5836	21638	Rheb_IISc_IG.raw	F1	2.01	1
TRUE	Medium	Sequest HT (A2)	Rejected	NQIGLkILEQPHAVLFVDEKDVVEINEK	K6(Acetyl)	4	H3BS09	H3BS09; J3KRR7; H3BSW9; Q9NQC7	2	4		0.0429	2	2	815.692	3259.75	3259.76	-3.76	-0.00306	HCD (High Energy Collision Dissociation)	34	MS2	19.8566	52	47.5425	17839	Rheb_IISc_IG.raw	F1	2.01	1
TRUE	Medium	Sequest HT (A2)	Unambiguous	TEVMQKScSckFLFGVETNEQLmLQIEK	C8(Carbamidomethyl); C10(Carbamidomethyl); K11(Acetyl); M23(Oxidation)	2	Q96L42	Q96L42; F8WCG6	2	4	0.0796	0	1	1	859.661	3435.62	3435.63	-2.64	-0.00226	HCD (High Energy Collision Dissociation)	34	MS2	55.3239	52	40.7448	14211	Rheb_IISc_IG.raw	F1	2.01	1
TRUE	Medium	Sequest HT (A2)	Unambiguous	AIQLTYNPDESSkPNmIDAATLKSR	K13(Ub-amide); M16(Oxidation)	3	C9JEU5	C9JEU5; P02679; C9JC84	1	4	0.0796	0	1	1	744.637	2975.53	2975.5	8.1	0.00602	HCD (High Energy Collision Dissociation)	34	MS2	72.5409	25.667	46.6004	17311	Rheb_IISc_IG.raw	F1	2.01	1
TRUE	Medium	Sequest HT (A2)	Unambiguous	LVQmAWTFVNDSLcTTLSLQWEPEIIAVAVmYLAGRLcK	M4(Oxidation); C14(Carbamidomethyl); M31(Oxidation); C38(Carbamidomethyl)	3	O75909	O75909; G3V2Q3; G3V5E1	1	4	0.1144	0	1	1	1140.58	4559.3	4559.28	3.6	0.0041	HCD (High Energy Collision Dissociation)	34	MS2	48.9567	52	59.8526	24381	Rheb_IISc_IG.raw	F1	2.01	1
TRUE	Medium	Sequest HT (A2)	Unambiguous	HPGELRNGQVEIkTDLSFGSQIEFScSEGFFLIGSTTSR	K13(Acetyl); C26(Carbamidomethyl)	1	P04003	P04003	2	4	0.194	0	1	1	1094.04	4373.15	4373.11	7.73	0.00845	HCD (High Energy Collision Dissociation)	34	MS2	64.6282	61.373	53.886	21243	Rheb_IISc_IG.raw	F1	2.01	1
TRUE	Medium	Sequest HT (A2)	Unambiguous	NRQAEQLVFPLEkEEPAIAPIEHVLSGWK	K13(Ub-amide)	1	Q9BVJ6	Q9BVJ6	2	4	0.1294	0	1	1	881.971	3524.86	3524.88	-4.11	-0.00363	HCD (High Energy Collision Dissociation)	34	MS2	70.2513	52	46.9257	17491	Rheb_IISc_IG.raw	F1	2.01	1
TRUE	Medium	Sequest HT (A2)	Selected	EYWNkPEETkSAFTLDGWFkT	K5(Acetyl); K10(Acetyl); K20(Acetyl)	1	F5H362	F5H362	2	4	0.0199	0	1	1	676.57	2703.26	2703.26	-0.89	-0.0006	HCD (High Energy Collision Dissociation)	34	MS2	28.6967	52	32.5088	10258	Rheb_IISc_IG.raw	F1	2.01	1
TRUE	Medium	Sequest HT (A2)	Rejected	FAIYRWDPDKAGDkPHmQTYEVDLNK	K14(Ub-amide); M17(Oxidation)	2	P21912	P21912; A0A087WWT1	2	4		0.0337	3	3	838.154	3349.59	3349.62	-7.26	-0.00608	HCD (High Energy Collision Dissociation)	34	MS2	26.5008	21.63	35.891	11780	Rheb_IISc_IG.raw	F1	2.01	1
TRUE	Medium	Sequest HT (A2)	Unambiguous	ELIVFPHNLKPLSDSVIATIQEYQSLK		2	Q6ZMZ3	G3V533; Q6ZMZ3	0	4	0.0945	0	1	1	771.421	3082.66	3082.68	-6.27	-0.00483	HCD (High Energy Collision Dissociation)	34	MS2	80.3996	34.051	44.6826	16264	Rheb_IISc_IG.raw	F1	2.01	1
TRUE	Medium	Sequest HT (A2)	Unambiguous	FLQQQQQQAVALGGEGAEDAQLGPGGccAkck	C27(Carbamidomethyl); C28(Carbamidomethyl); K30(Acetyl); C31(Carbamidomethyl); K32(Ub-amide)	1	B7ZBB8	B7ZBB8	1	4	0.0249	0	1	1	911.435	3642.72	3642.7	5.89	0.00537	HCD (High Energy Collision Dissociation)	34	MS2	78.9026	53.769	39.987	13810	Rheb_IISc_IG.raw	F1	2.01	1
TRUE	Medium	Sequest HT (A2)	Rejected	SYIcIEcGQAFIQkTQLIAHRR	C4(Carbamidomethyl); C7(Carbamidomethyl); K14(Ub-amide)	1	Q52M93	Q52M93	2	4		0.005	2	2	722.875	2888.48	2888.49	-3.29	-0.00237	HCD (High Energy Collision Dissociation)	34	MS2	71.982	37.283	45.0679	16472	Rheb_IISc_IG.raw	F1	2	1
TRUE	Medium	Sequest HT (A2)	Unambiguous	DEWVFADMDLLHKVVAPAIR		1	A6NKB5	A6NKB5	1	3	0.07	0	1	1	775.735	2325.19	2325.21	-6.16	-0.00477	HCD (High Energy Collision Dissociation)	34	MS2	60.7233	25.907	35.943	11809	Rheb_IISc_IG.raw	F1	2	1
TRUE	Medium	Sequest HT (A2)	Selected	IkVAkPVVEmDGDEMTRIIWQFIK	K2(Acetyl); K5(Ub-amide); M10(Oxidation)	2	P48735	P48735; H0YL11	2	4	0.04	0	1	1	775.922	3100.67	3100.64	6.97	0.0054	HCD (High Energy Collision Dissociation)	34	MS2	23.1742	52	44.0356	15916	Rheb_IISc_IG.raw	F1	2	1
TRUE	Medium	Sequest HT (A2)	Rejected	SEITNQLSVSDINSQSVGGARPkQLFSLPSR	K23(Acetyl)	1	Q7Z3T8	Q7Z3T8	1	4		0.0338	2	2	840.198	3357.77	3357.74	9.57	0.00804	HCD (High Energy Collision Dissociation)	34	MS2	35.9397	52	50.433	19324	Rheb_IISc_IG.raw	F1	2	1
TRUE	Medium	Sequest HT (A2)	Unambiguous	cFVDLPTRNVNLAQSVVMmTIGELIGFVTPLLIVLYcTWK	C1(Carbamidomethyl); M19(Oxidation); C37(Carbamidomethyl)	1	Q9BXC1	Q9BXC1	1	4		0.0099	2	2	1157.6	4627.38	4627.42	-7.67	-0.00887	HCD (High Energy Collision Dissociation)	34	MS2	56.7622	52	58.6931	23808	Rheb_IISc_IG.raw	F1	2	1
TRUE	Medium	Sequest HT (A2)	Rejected	TDSPSPTVLNSHISTPNVNALTHENQTkPSISQISTTLPPTTSTK	K28(Acetyl)	1	Q8NC54	Q8NC54	0	5		0.0099	2	2	957.695	4784.45	4784.42	5.35	0.00512	HCD (High Energy Collision Dissociation)	34	MS2	69.4946	52	55.6604	22232	Rheb_IISc_IG.raw	F1	2	1
TRUE	Medium	Sequest HT (A2)	Unambiguous	RSFIGTPYWALmLmSKSSFQPPk	M12(Oxidation); M14(Oxidation); K23(Ub-amide)	1	C9JCU6	C9JCU6	2	4	0.115	0	1	1	725.876	2900.48	2900.47	4.01	0.00291	HCD (High Energy Collision Dissociation)	34	MS2	75.3539	52	46.1855	17070	Rheb_IISc_IG.raw	F1	2	1
TRUE	Medium	Sequest HT (A2)	Unambiguous	KGTmFPSNETLNIDNDVELDcVQLDLQDLSk	M4(Oxidation); C21(Carbamidomethyl); K31(Acetyl)	2	Q8IZK6	Q8IZK6; G5EA24	1	5	0.095	0	1	1	722.747	3609.7	3609.69	3.11	0.00225	HCD (High Energy Collision Dissociation)	34	MS2	1.16144	21.818	43.2827	15498	Rheb_IISc_IG.raw	F1	2	1
TRUE	Medium	Sequest HT (A2)	Unambiguous	QDQTLTIVDTGIGmTKADLINNLGTIAkSGTK	M14(Oxidation); K28(Acetyl)	1	Q14568	Q14568	2	5	0.125	0	1	1	675.958	3375.76	3375.77	-1.61	-0.00108	HCD (High Energy Collision Dissociation)	34	MS2	0	11.18	58.5161	23708	Rheb_IISc_IG.raw	F1	2	1
TRUE	Medium	Sequest HT (A2)	Unambiguous	IAALRmPLLSLHLDVKENGEVKPYSIEMSR	M6(Oxidation)	1	Q9NX08	Q9NX08	2	4	0.135	0	1	1	857.204	3425.79	3425.83	-9.86	-0.00844	HCD (High Energy Collision Dissociation)	34	MS2	73.6076	52	43.9111	15846	Rheb_IISc_IG.raw	F1	2	1
TRUE	Medium	Sequest HT (A2)	Selected	EVIVAAEAELGDGEmAEAPGSPRQQGLGLAGEGEQAQVkLLVNk	M15(Oxidation); K39(Acetyl); K44(Ub-amide)	4	H3BSL4	H3BSL4; H3BUJ7; H3BN24; Q66K89	2	5		0.0196	2	2	943.493	4713.44	4713.39	9.42	0.00888	HCD (High Energy Collision Dissociation)	34	MS2	36.5136	44.603	54.9166	21825	Rheb_IISc_IG.raw	F1	2	1
TRUE	Medium	Sequest HT (A2)	Selected	QHQEQKGkITEPSQQIQmEPIVHIHQELLTGIESEASLSK	K8(Ub-amide); M18(Oxidation)	3	Q5T1N2	Q5T1N2; F2Z2Q7; Q5T1N1	2	5		0.0338	3	3	953.087	4761.41	4761.44	-6.6	-0.00629	HCD (High Energy Collision Dissociation)	34	MS2	52.7867	52	51.5816	19950	Rheb_IISc_IG.raw	F1	2	1
TRUE	Medium	Sequest HT (A2)	Selected	GVQQRLIQAPFQVTDAAVLNNVAHTFGLmDTVk	M29(Oxidation); K33(Acetyl)	1	Q9Y692	Q9Y692	1	4	0.035	0	1	1	910.737	3639.93	3639.9	8.51	0.00775	HCD (High Energy Collision Dissociation)	34	MS2	40.546	52	44.583	16210	Rheb_IISc_IG.raw	F1	2	1
TRUE	Medium	Sequest HT (A2)	Unambiguous	LmAPESIkPLTTSKSDLEAK	M2(Oxidation); K8(Ub-amide)	1	Q96RV3	Q96RV3	1	3	0.205	0	1	1	791.088	2371.25	2371.27	-7.41	-0.00585	HCD (High Energy Collision Dissociation)	34	MS2	34.3246	52	48.1266	18164	Rheb_IISc_IG.raw	F1	2	1
TRUE	Medium	Sequest HT (A2)	Unambiguous	QLKATPASTPEGFIQLmESLLELQDILETSWGVGNkHPPEk	M17(Oxidation); K36(Acetyl); K41(Ub-amide)	1	Q5SYB0	Q5SYB0	2	5	0.11	0	1	1	958.092	4786.43	4786.45	-4.6	-0.00441	HCD (High Energy Collision Dissociation)	34	MS2	62.6316	52	55.7864	22300	Rheb_IISc_IG.raw	F1	2	1
TRUE	Medium	Sequest HT (A2)	Selected	NLLYYSkLGLVIPSSGSGSGNQSIDRSGPLVK	K7(Acetyl)	1	Q9ULJ3	Q9ULJ3	2	4	0.025	0	1	1	837.954	3348.79	3348.78	3.83	0.00321	HCD (High Energy Collision Dissociation)	34	MS2	15.3783	52	41.5543	14626	Rheb_IISc_IG.raw	F1	2	1
TRUE	Medium	Sequest HT (A2)	Unambiguous	QAkQmVGGQQLPALAAK	K3(Ub-amide); M5(Oxidation)	3	A0A8I5QJP2	Q96L73; D6RBP3; A0A8I5QJP2	1	3	0.17	0	1	1	651.028	1951.07	1951.07	1.02	0.00066	HCD (High Energy Collision Dissociation)	34	MS2	14.8117	52	34.843	11316	Rheb_IISc_IG.raw	F1	2	1
TRUE	Medium	Sequest HT (A2)	Rejected	DmLLLAcSQDEQKkWVTHLVK	M2(Oxidation); C7(Carbamidomethyl); K14(Acetyl)	2	Q13464	J3KRH6; Q13464	2	4	0.01	0	1	1	650.842	2600.35	2600.32	9.7	0.00631	HCD (High Energy Collision Dissociation)	34	MS2	68.5611	52	41.1295	14409	Rheb_IISc_IG.raw	F1	2	1
TRUE	Medium	Sequest HT (A2)	Unambiguous	TQGTDLkTSSHPEMLHGmAPQQKHGQALDEPAK	K7(Acetyl); M18(Oxidation)	2	H0Y8L5	E2QRH6; H0Y8L5	2	5	0.055	0	1	1	726.151	3626.73	3626.73	-1.6	-0.00116	HCD (High Energy Collision Dissociation)	34	MS2	24.7123	52	38.2754	12939	Rheb_IISc_IG.raw	F1	2	1
TRUE	Medium	Sequest HT (A2)	Unambiguous	NGVLKSALKSAmAHDPISPVLSDPHLDAVDQR	M12(Oxidation)	1	O75063	O75063	2	4	0.085	0	1	1	850.196	3397.76	3397.75	2.1	0.00178	HCD (High Energy Collision Dissociation)	34	MS2	74.5394	3.754	51.0264	19642	Rheb_IISc_IG.raw	F1	2	1
TRUE	Medium	Sequest HT (A2)	Unambiguous	RGGcLTMVPSEkEVEPk	C4(Carbamidomethyl); K12(Ub-amide); K17(Ub-amide)	1	P32298	P32298	2	3	0.17	0	1	1	770.403	2309.19	2309.17	8.3	0.00639	HCD (High Energy Collision Dissociation)	34	MS2	50.8807	63.515	37.3617	12511	Rheb_IISc_IG.raw	F1	2	1
TRUE	Medium	Sequest HT (A2)	Unambiguous	THkNIMINLmDILEVDTkk	K3(Acetyl); M10(Oxidation); K18(Acetyl); K19(Acetyl)	6	A0A0A0MTI1; A0A3B3ISR5	A0A3B3IRV7; A0A0A0MTI1; A0A3B3ISR5; Q15392; A0A3B3ITT9; A0A3B3IT58	2	3	0.135	0	1	1	800.076	2398.21	2398.24	-8.89	-0.00711	HCD (High Energy Collision Dissociation)	34	MS2	56.0007	28.131	40.2155	13925	Rheb_IISc_IG.raw	F1	2	2
TRUE	Medium	Sequest HT (A2)	Unambiguous	SmLASLQLANDYTVEITQQPGLEMAVDTMSLRLLTHQRAHK	M2(Oxidation)	2	H0YC55	H0YC55; Q6IBW4	2	3	0.22	0	1	1	1542.79	4626.35	4626.35	1.15	0.00177	HCD (High Energy Collision Dissociation)	34	MS2	0	150	42.4423	15084	Rheb_IISc_IG.raw	F1	2	1
TRUE	Medium	Sequest HT (A2)	Selected	AVYSYSEkELIcHNQFSLFLVGSGGFGGk	K8(Acetyl); C12(Carbamidomethyl); K29(Ub-amide)	1	A0A804HK65	A0A804HK65	1	4	0.015	0	1	1	858.923	3432.67	3432.68	-2.75	-0.00236	HCD (High Energy Collision Dissociation)	34	MS2	37.7855	52	38.6187	13119	Rheb_IISc_IG.raw	F1	2	1
TRUE	Medium	Sequest HT (A2)	Selected	QTQEVSYHIEMSFFEVYNEkIHDLLVck	K20(Acetyl); C27(Carbamidomethyl); K28(Ub-amide)	1	Q15058	Q15058	1	5	0.045	0	1	1	745.759	3724.77	3724.79	-5.86	-0.00436	HCD (High Energy Collision Dissociation)	34	MS2	49.1316	47.783	40.6616	14164	Rheb_IISc_IG.raw	F1	2	1
TRUE	Medium	Sequest HT (A2)	Unambiguous	SSIALPQGSmSSIkcLQTTEEPPSRTAGAMMQFTAPIP	M10(Oxidation); K14(Acetyl); C15(Carbamidomethyl)	1	E9PNQ4	E9PNQ4	2	4	0.305	0	1	1	1020.49	4078.92	4078.96	-8.59	-0.00875	HCD (High Energy Collision Dissociation)	34	MS2	44.9332	52.695	49.8955	19040	Rheb_IISc_IG.raw	F1	2	1
TRUE	Medium	Sequest HT (A2)	Unambiguous	GATGDIFGAENGAPGEQGLQGLTGHKGFLGDSGLPGLKGVHGKPGLLGPk	K50(Acetyl)	4	A0A087WZY5	Q14031; A8MXH5; A0A087WZY5; F5H3Q5	2	5	0.03	0	1	1	962.098	4806.46	4806.5	-7.26	-0.00698	HCD (High Energy Collision Dissociation)	34	MS2	58.7629	52	57.3064	23108	Rheb_IISc_IG.raw	F1	2	1
TRUE	Medium	Sequest HT (A2)	Rejected	DVMLENYSNLVSLGYTIPkPDVITLLEQEkEPWIVMR	K19(Acetyl); K30(Ub-amide)	5		M0QXH5; Q86UE3; M0R292; M0QXR6; M0QY24	1	6		0.0244	2	2	762.727	4571.33	4571.37	-9.11	-0.00694	HCD (High Energy Collision Dissociation)	34	MS2	40.12	52	52.9974	20759	Rheb_IISc_IG.raw	F1	2	0
TRUE	Medium	Sequest HT (A2)	Selected	TQKPGAmGVNIITSDFVDLVDFAATVIkLNDLLQEDTALAkc	M7(Oxidation); K28(Acetyl); K41(Ub-amide); C42(Carbamidomethyl)	1	A0A1B0GW80	A0A1B0GW80	2	5	0.01	0	1	1	958.696	4789.45	4789.46	-1.25	-0.00119	HCD (High Energy Collision Dissociation)	34	MS2	60.6149	81.412	59.6967	24286	Rheb_IISc_IG.raw	F1	2	1
TRUE	Medium	Sequest HT (A2)	Rejected	DVLPkLAGSLVTQAPISARAGPVYSHTLAFk	K5(Acetyl); K31(Ub-amide)	1	O43156	O43156	2	5		0.0196	2	2	689.983	3445.89	3445.91	-6.28	-0.00433	HCD (High Energy Collision Dissociation)	34	MS2	50.8434	95.846	40.0088	13819	Rheb_IISc_IG.raw	F1	2	1
TRUE	Medium	Sequest HT (A2)	Unambiguous	EMQVTEAPVTQEAVNGHGALEVDmALGSPEMDVRkK	M24(Oxidation); K35(Acetyl)	1	O15446	O15446	2	4	0.065	0	1	1	981.972	3924.87	3924.88	-2.93	-0.00288	HCD (High Energy Collision Dissociation)	34	MS2	7.13066	52	44.002	15896	Rheb_IISc_IG.raw	F1	2	1
TRUE	Medium	Sequest HT (A2)	Unambiguous	NkLTEADLQYGYGGVDMNEPLmEIGELALDmWRK	K2(Acetyl); M22(Oxidation); M31(Oxidation)	16	A0A8I5QKN3; A0A8I5QJI3; A0A0A0MTN0	Q13617; A0A8I5KU22; A0A8I5KVE2; A0A8I5KUA9; A0A8I5KQQ5; A0A8I5KPX0; A0A8I5KYP8; A0A8I5QKN3; A0A8I5KTY5; A0A8I5QJI3; A0A0A0MTN0; A0A8I5KYZ8; A0A0D9SET6; A0A8I5KXB2; A0A8I5KS98; Q5T2B5	2	6	0.055	0	1	1	663.153	3973.88	3973.87	3.76	0.00249	HCD (High Energy Collision Dissociation)	34	MS2	16.2027	52	49.2573	18710	Rheb_IISc_IG.raw	F1	2	3
TRUE	Medium	Sequest HT (A2)	Unambiguous	EMQNLSFQDcYSSKFLkHWDHLTQVK	C10(Carbamidomethyl); K17(Ub-amide)	1	P30084	P30084	2	4	0.06	0	1	1	867.168	3465.65	3465.66	-2.73	-0.00237	HCD (High Energy Collision Dissociation)	34	MS2	72.114	52	37.3133	12492	Rheb_IISc_IG.raw	F1	2	1
TRUE	Medium	Sequest HT (A2)	Unambiguous	LNQLKPGLQYKLVSQTGPVHAPIFTMSVEVDGNSFEASGPSk	K42(Acetyl)	1	Q12906	Q12906	1	6	0.155	0	1	1	753.058	4513.31	4513.31	0.56	0.00042	HCD (High Energy Collision Dissociation)	34	MS2	6.81566	54.264	51.3807	19833	Rheb_IISc_IG.raw	F1	2	1
TRUE	Medium	Sequest HT (A2)	Unambiguous	LAAEEQFQALVkQMNQTLQDkTNQIDLLQAEISENQAIIQK	K12(Ub-amide); K21(Acetyl)	3	Q14789	H0Y867; Q14789; E7EU81	2	6	0.1206	0	1	1	821.1	4921.56	4921.55	2.5	0.00205	HCD (High Energy Collision Dissociation)	34	MS2	25.347	52	54.4586	21566	Rheb_IISc_IG.raw	F1	1.99	1
TRUE	Medium	Sequest HT (A2)	Selected	TGATEmAQGEHLGVDRAAQkMNSSGLTTk	M6(Oxidation); K20(Acetyl); K29(Acetyl)	1	H7C0P9	H7C0P9	2	4		0.0245	2	2	773.118	3089.45	3089.46	-4.53	-0.0035	HCD (High Energy Collision Dissociation)	34	MS2	55.8743	52	40.5776	14119	Rheb_IISc_IG.raw	F1	1.99	1
TRUE	Medium	Sequest HT (A2)	Selected	VccDYSLHVAVTWWSDQVkEEMKILVQDK	C2(Carbamidomethyl); C3(Carbamidomethyl); K19(Acetyl)	1	Q14117	Q14117	2	5		0.0386	2	2	722.549	3608.71	3608.72	-2.16	-0.00156	HCD (High Energy Collision Dissociation)	34	MS2	35.9807	52	40.9424	14315	Rheb_IISc_IG.raw	F1	1.99	1
TRUE	Medium	Sequest HT (A2)	Rejected	LTEMTSFTFHLmSkPTPEkPETEEIQKPQRVVHHRK	M12(Oxidation); K14(Ub-amide); K19(Acetyl)	1		Q5W0A0	2	6		0.0293	3	3	762.727	4571.33	4571.34	-3.02	-0.0023	HCD (High Energy Collision Dissociation)	34	MS2	40.12	52	52.9974	20759	Rheb_IISc_IG.raw	F1	1.99	0
TRUE	Medium	Sequest HT (A2)	Unambiguous	HLVkLVLGNLSGTDQLScNSEQKPDR	K4(Ub-amide); C18(Carbamidomethyl)	1	Q12923	Q12923	1	4	0.1307	0	1	1	776.91	3104.62	3104.6	5.12	0.00398	HCD (High Energy Collision Dissociation)	34	MS2	6.38336	52	46.8473	17446	Rheb_IISc_IG.raw	F1	1.99	1
TRUE	Medium	Sequest HT (A2)	Unambiguous	WVLPILTQFTPYLGHMRNLQKLVLSHMDVSR		10	Q5TYX0	Q5TYX0; A0A096LNW4; A0A0G2JN56; Q5VXH4; H0Y7S4; P0DUQ1; A0A0G2JP20; A0A1B0GU46; A3QJZ7; A6NGN4	2	4	0.2412	0	1	1	924.001	3692.98	3692.99	-3.15	-0.00291	HCD (High Energy Collision Dissociation)	34	MS2	4.77873	4.418	46.5323	17276	Rheb_IISc_IG.raw	F1	1.99	1
TRUE	Medium	Sequest HT (A2)	Unambiguous	mSESPNGRIATPLLcWFRYVLYVTGYLLLKPcPETIk	M1(Oxidation); C15(Carbamidomethyl); C32(Carbamidomethyl); K37(Ub-amide)	6	A0A0A0MSH6	A0A0A0MSH6; C9JHU6; C9JUM0; B5MCU4; B5MDU6; Q9H6V9	2	6	0.0603	0	1	1	767.236	4598.38	4598.39	-2.57	-0.00197	HCD (High Energy Collision Dissociation)	34	MS2	28.1058	52	51.3833	19835	Rheb_IISc_IG.raw	F1	1.99	1
TRUE	Medium	Sequest HT (A2)	Unambiguous	DSLGGNSkTImVATVSPAHTSYSETmSTLR	K8(Ub-amide); M11(Oxidation); M26(Oxidation)	1	Q9P2P6	Q9P2P6	1	4	0.1256	0	1	1	843.162	3369.63	3369.62	2.48	0.00209	HCD (High Energy Collision Dissociation)	34	MS2	70.1966	52	30.1392	9025	Rheb_IISc_IG.raw	F1	1.99	1
TRUE	Medium	Sequest HT (A2)	Unambiguous	NPTRSLDVVLLmGAALGQMGIAYFSIVAIVAk	M12(Oxidation); K32(Acetyl)	2	Q7RTS5	Q7RTS5; A0A2U3TZI1	1	4	0.1558	0	1	1	844.957	3376.81	3376.84	-8.91	-0.00752	HCD (High Energy Collision Dissociation)	34	MS2	80.7418	18.11	43.5892	15664	Rheb_IISc_IG.raw	F1	1.99	1
TRUE	Medium	Sequest HT (A2)	Selected	LYELYLQLLLHQDQmVQkITLDcIMTYKHPHVLPYR	M15(Oxidation); K18(Acetyl); C23(Carbamidomethyl)	1	O75691	O75691	2	6		0.0293	4	4	762.727	4571.33	4571.37	-8.26	-0.0063	HCD (High Energy Collision Dissociation)	34	MS2	40.12	52	52.9974	20759	Rheb_IISc_IG.raw	F1	1.99	1
TRUE	Medium	Sequest HT (A2)	Rejected	AFSHNEVLmQYQKTETPAQSFGYNDcEK	M9(Oxidation); C26(Carbamidomethyl)	2		F8WEL6; Q8N184	1	4	0.005	0	1	1	835.381	3338.5	3338.47	9.05	0.00755	HCD (High Energy Collision Dissociation)	34	MS2	79.7708	52	53.4598	21006	Rheb_IISc_IG.raw	F1	1.99	0
TRUE	Medium	Sequest HT (A2)	Selected	LLMmAGIDDcYTSARGcTATLGNFAkATFDAISK	M4(Oxidation); C10(Carbamidomethyl); C17(Carbamidomethyl); K26(Acetyl)	3	H0YEN5	E9PQD7; P15880; H0YEN5	2	4	0.0251	0	1	1	932.944	3728.75	3728.74	2.65	0.00247	HCD (High Energy Collision Dissociation)	34	MS2	79.2869	52	44.0725	15936	Rheb_IISc_IG.raw	F1	1.99	1
TRUE	Medium	Sequest HT (A2)	Unambiguous	GSPGmDGFQGMPGLKGRPGFPGSkGEAGFFGIPGLk	M5(Oxidation); K24(Acetyl); K36(Acetyl)	1	P08572	P08572	2	5	0.0854	0	1	1	727.961	3635.78	3635.78	0.1	7e-05	HCD (High Energy Collision Dissociation)	34	MS2	41.7715	33.637	44.3939	16109	Rheb_IISc_IG.raw	F1	1.99	1
TRUE	Medium	Sequest HT (A2)	Unambiguous	mTTGAFkAGNLHSmIHVGLLLR	M1(Oxidation); K7(Ub-amide); M14(Oxidation)	1	A6NMS3	A6NMS3	1	4	0.3568	0	1	1	649.605	2595.4	2595.38	8.51	0.00552	HCD (High Energy Collision Dissociation)	34	MS2	61.1564	85.321	49.2408	18702	Rheb_IISc_IG.raw	F1	1.99	1
TRUE	Medium	Sequest HT (A2)	Unambiguous	DLYIGVSTVQVTGNPkGTSVGk	K16(Acetyl); K22(Ub-amide)	2	Q9Y6Y1	Q9Y6Y1; H0YJK7	1	3	0.2663	0	1	1	820.103	2458.29	2458.31	-4.67	-0.00383	HCD (High Energy Collision Dissociation)	34	MS2	19.0673	52	45.8581	16890	Rheb_IISc_IG.raw	F1	1.99	1
TRUE	Medium	Sequest HT (A2)	Rejected	VTDASISMESLkGTGDSVDEQNScRGEIk	K12(Acetyl); C24(Carbamidomethyl); K29(Ub-amide)	2		K7EJ61; Q86T90	2	4		0.0386	3	3	838.652	3351.59	3351.56	9.18	0.00769	HCD (High Energy Collision Dissociation)	34	MS2	0	52	35.9443	11810	Rheb_IISc_IG.raw	F1	1.99	0
TRUE	Medium	Sequest HT (A2)	Rejected	AGAALGFGTDNVILIKcNERGK	C17(Carbamidomethyl)	1		Q99259	2	3		0.0386	2	2	768.741	2304.21	2304.21	-2.28	-0.00175	HCD (High Energy Collision Dissociation)	34	MS2	17.182	52	47.6425	17897	Rheb_IISc_IG.raw	F1	1.99	0
TRUE	Medium	Sequest HT (A2)	Rejected	kLNAFGNAFLNRFmcAQLPNPVLDSISIIDTPGILSGEk	K1(Acetyl); M14(Oxidation); C15(Carbamidomethyl); K39(Ub-amide)	3	A0A024R571	A0A024R571; C9JC03; Q9H4M9	2	5		0.0149	2	2	903.869	4515.32	4515.33	-2.79	-0.00252	HCD (High Energy Collision Dissociation)	34	MS2	35.246	52	58.6523	23784	Rheb_IISc_IG.raw	F1	1.99	1
TRUE	Medium	Sequest HT (A2)	Rejected	DLAIYYSYGDFLLGKLmDLFPLSELVEFLEANEVPRPVTLR	M17(Oxidation)	2	P46087	P46087; F5GYR3	1	5		0.0197	2	2	953.297	4762.46	4762.47	-3.56	-0.00339	HCD (High Energy Collision Dissociation)	34	MS2	46.3777	14.196	55.3059	22044	Rheb_IISc_IG.raw	F1	1.99	1
TRUE	Medium	Sequest HT (A2)	Rejected	FkSLFLMEEVHmIKNkPASPHIK	K2(Ub-amide); M12(Oxidation); K16(Acetyl)	1	O15440	O15440	2	5		0.0149	2	2	596.529	2978.61	2978.59	9.11	0.00543	HCD (High Energy Collision Dissociation)	34	MS2	18.0629	41.613	31.0689	9454	Rheb_IISc_IG.raw	F1	1.99	1
TRUE	Medium	Sequest HT (A2)	Unambiguous	FIPSAYPYYASAFSMmLGLFIFSIVFLHMKEkEk	M16(Oxidation); K32(Ub-amide); K34(Ub-amide)	2	P39656	P39656; A0A0C4DGS1	2	6	0.0101	0	1	1	736.546	4414.24	4414.25	-2.29	-0.00169	HCD (High Energy Collision Dissociation)	34	MS2	32.6936	52	51.8123	20083	Rheb_IISc_IG.raw	F1	1.99	1
TRUE	Medium	Sequest HT (A2)	Unambiguous	MAVcIAVIAkENYPLYIRSTPTENELK	C4(Carbamidomethyl); K10(Ub-amide)	5	A0A0B4J286	A0A0B4J286; H3BP13; A0A0B4J294; Q9UL33; H3BPN3	2	4	0.1005	0	1	1	830.688	3319.73	3319.73	-0.05	-5e-05	HCD (High Energy Collision Dissociation)	34	MS2	33.3701	52	47.431	17781	Rheb_IISc_IG.raw	F1	1.99	1
TRUE	Medium	Sequest HT (A2)	Unambiguous	NLQVSLLAVDEmHmSLPkMK	M12(Oxidation); M14(Oxidation); K18(Acetyl)	2	Q8N1M1	Q8N1M1; E9PNM2	1	3	0.0603	0	1	1	786.732	2358.18	2358.19	-2.81	-0.00221	HCD (High Energy Collision Dissociation)	34	MS2	57.0106	39.598	37.0171	12363	Rheb_IISc_IG.raw	F1	1.99	1
TRUE	Medium	Sequest HT (A2)	Selected	DIPVTIHNLEEYLRLVIFWALNEGVSR		3	A0A6Q8PHK0	A0A6Q8PHK0; Q14669; A0A6Q8PGG9	1	5	0.0352	0	1	1	640.154	3196.74	3196.72	7.6	0.00486	HCD (High Energy Collision Dissociation)	34	MS2	26.6056	84.349	44.5344	16181	Rheb_IISc_IG.raw	F1	1.99	1
TRUE	Medium	Sequest HT (A2)	Unambiguous	VkAVNAAGVSKPSATVGPVTVkDQTcPPSIDLK	K2(Ub-amide); K22(Acetyl); C26(Carbamidomethyl)	3	A0A0A0MTS7	Q8WZ42; A0A0A0MRA3; A0A0A0MTS7	2	6	0.1005	0	1	1	596.332	3572.95	3572.92	8.65	0.00515	HCD (High Energy Collision Dissociation)	34	MS2	5.9906	52	41.3506	14520	Rheb_IISc_IG.raw	F1	1.99	1
TRUE	Medium	Sequest HT (A2)	Unambiguous	ELISLYPFLLPTSSSFTRSHPPLHEYADLNQLTQGDQEKmAk	M40(Oxidation); K42(Acetyl)	1	Q8WUH2	Q8WUH2	2	4	0.0854	0	1	1	1215.87	4860.46	4860.42	8.27	0.01005	HCD (High Energy Collision Dissociation)	34	MS2	46.2491	52	57.9823	23443	Rheb_IISc_IG.raw	F1	1.99	1
TRUE	Medium	Sequest HT (A2)	Unambiguous	HITAENmKSSLVcLTQDQLQQILMTVNQGNRSLSLTENGk	M7(Oxidation); C13(Carbamidomethyl); K40(Ub-amide)	4	A2RUB6	A2RUB6; C9JYB8; F8WCY0; F8WDJ0	2	4	0.0553	0	1	1	1178.86	4712.41	4712.37	9.01	0.01061	HCD (High Energy Collision Dissociation)	34	MS2	38.8824	122.05	58.3092	23597	Rheb_IISc_IG.raw	F1	1.99	1
TRUE	Medium	Sequest HT (A2)	Selected	RPIQLKIQDEKPFSSFTSMKSSDVFSSk	K28(Ub-amide)	1	Q6ZTQ3	Q6ZTQ3	2	4		0.0478	3	3	854.198	3413.77	3413.76	2.01	0.00171	HCD (High Energy Collision Dissociation)	34	MS2	0	52	46.795	17418	Rheb_IISc_IG.raw	F1	1.99	1
TRUE	Medium	Sequest HT (A2)	Unambiguous	GISAFPESDNLFkWVGTIHGAAGTNPTLIVP	K13(Ub-amide)	1	A0A0A0MSE8	A0A0A0MSE8	1	5	0.1608	0	1	1	681.965	3405.79	3405.77	6.46	0.0044	HCD (High Energy Collision Dissociation)	34	MS2	62.1508	52	43.0331	15364	Rheb_IISc_IG.raw	F1	1.99	1
TRUE	Medium	Sequest HT (A2)	Rejected	QTRADLHAVQGWAARSWLPAGcETAILFPMR	C22(Carbamidomethyl)	1		P26022	2	4		0.0197	2	2	878.191	3509.74	3509.77	-7.08	-0.00621	HCD (High Energy Collision Dissociation)	34	MS2	59.74	21.858	45.1766	16534	Rheb_IISc_IG.raw	F1	1.99	0
TRUE	Medium	Sequest HT (A2)	Unambiguous	NSLGGFASTQDTTVALKALSEFAALmNTER	M26(Oxidation)	1	Q6YHK3	Q6YHK3	1	4	0.1709	0	1	1	790.654	3159.59	3159.56	9.5	0.0075	HCD (High Energy Collision Dissociation)	34	MS2	34.034	25.285	49.2247	18692	Rheb_IISc_IG.raw	F1	1.99	1
TRUE	Medium	Sequest HT (A2)	Unambiguous	ELMLcYLIkPSTMTDK	C5(Carbamidomethyl); K9(Ub-amide)	9	A0A7P0Z4J6	A0A7P0T841; Q8NCE0; C9J7Z4; H7C2Z3; A0A7P0Z492; A0A7P0Z4J6; A0A7P0TBE6; A0A7P0T914; A0A7P0T8F8	0	3	0.1508	0	1	1	713.704	2139.1	2139.08	8.81	0.00628	HCD (High Energy Collision Dissociation)	34	MS2	48.0344	52	37.7622	12696	Rheb_IISc_IG.raw	F1	1.99	1
TRUE	Medium	Sequest HT (A2)	Unambiguous	SYkYYLESILNPDGFAAYPcTSYK	K3(Acetyl); C20(Carbamidomethyl)	2	E9PRT6	E9PRT6; P54315	1	4	0.1558	0	1	1	723.839	2892.34	2892.34	-2.71	-0.00196	HCD (High Energy Collision Dissociation)	34	MS2	0	52	36.3327	12002	Rheb_IISc_IG.raw	F1	1.99	1
TRUE	Medium	Sequest HT (A2)	Selected	MEEVLkMIcHWELKPTTSMkVmLK	K6(Ub-amide); C9(Carbamidomethyl); K20(Acetyl); M22(Oxidation)	1	F2Z295	F2Z295	2	4	0.0251	0	1	1	804.916	3216.64	3216.62	6.32	0.00509	HCD (High Energy Collision Dissociation)	34	MS2	53.0087	104.51	48.2218	18215	Rheb_IISc_IG.raw	F1	1.99	1
TRUE	Medium	Sequest HT (A2)	Selected	KVIFSEEITNLSQMTLNVQGPScILkk	C23(Carbamidomethyl); K26(Acetyl); K27(Acetyl)	1	Q6TGC4	Q6TGC4	2	4	0.0251	0	1	1	791.169	3161.65	3161.66	-1.74	-0.00138	HCD (High Energy Collision Dissociation)	34	MS2	35.6379	62.164	46.9048	17480	Rheb_IISc_IG.raw	F1	1.99	1
TRUE	Medium	Sequest HT (A2)	Unambiguous	DQFkDMNKScDALLFmLNQK	K4(Ub-amide); C10(Carbamidomethyl); M16(Oxidation)	3	M0R310	M0R310; Q9BX97; M0QXT5	2	5	0.1206	0	1	1	532.454	2658.24	2658.26	-6.83	-0.00363	HCD (High Energy Collision Dissociation)	34	MS2	27.3318	52	32.9884	10514	Rheb_IISc_IG.raw	F1	1.99	1
TRUE	Medium	Sequest HT (A2)	Unambiguous	mPkPINVRVTTMDAELEFAIQPNTTGkQLFDQVVK	N-Term(Prot)(Acetyl); K3(Ub-amide); K27(Ub-amide)	4	A0A2R8Y5S7	A0A2R8Y5S7; P35241; P15311; A0A2R8Y7M3	2	5	0.0854	0	1	1	879.464	4393.29	4393.3	-3.29	-0.00289	HCD (High Energy Collision Dissociation)	34	MS2	29.4111	52	54.1939	21413	Rheb_IISc_IG.raw	F1	1.99	1
TRUE	Medium	Sequest HT (A2)	Unambiguous	VEEIIcGLIkGGAAKLQIITDFDmTLSR	C6(Carbamidomethyl); K10(Ub-amide); M24(Oxidation)	3	X6RM59; B9A035	X6RM59; B9A035; Q9H0P0	2	4	0.1608	0	1	1	826.698	3303.77	3303.76	4.35	0.00359	HCD (High Energy Collision Dissociation)	34	MS2	48.7895	52	51.2306	19753	Rheb_IISc_IG.raw	F1	1.99	2
TRUE	Medium	Sequest HT (A2)	Selected	mVQVSIASNELLQPAmRkSPGLSDcLWAWILLLSTLTGR	N-Term(Prot)(Acetyl); M16(Oxidation); K18(Acetyl); C25(Carbamidomethyl)	1	A0A1B0GV38	A0A1B0GV38	2	5	0.0151	0	1	1	891.865	4455.29	4455.32	-6.52	-0.00581	HCD (High Energy Collision Dissociation)	34	MS2	0.860313	52	51.5418	19927	Rheb_IISc_IG.raw	F1	1.99	1
TRUE	Medium	Sequest HT (A2)	Selected	WASRWDTYLTmSDVQIHWFSIINSVVVVFFLSGILSMIIIR	M11(Oxidation)	2	A0A0C4DFM1	A0A0C4DFM1; Q92544	1	5	0.005	0	1	1	972.708	4859.51	4859.55	-7.25	-0.00705	HCD (High Energy Collision Dissociation)	34	MS2	34.9711	52	56.5798	22740	Rheb_IISc_IG.raw	F1	1.99	1
TRUE	Medium	Sequest HT (A2)	Unambiguous	NATHVELAFYWQIMkPNLQPLmPGETFSmDSIKcYPDK	K15(Ub-amide); M22(Oxidation); M29(Oxidation); C34(Carbamidomethyl)	1	Q9Y238	Q9Y238	1	5	0.0352	0	1	1	946.462	4728.28	4728.25	5.84	0.00552	HCD (High Energy Collision Dissociation)	34	MS2	50.2459	52	46.7937	17417	Rheb_IISc_IG.raw	F1	1.99	1
TRUE	Medium	Sequest HT (A2)	Unambiguous	DDLMEALTEYPDAkTmLEEKGk	K14(Ub-amide); M16(Oxidation); K22(Acetyl)	1	P29973	P29973	2	4	0.1111	0	1	1	696.079	2781.29	2781.31	-5.64	-0.00392	HCD (High Energy Collision Dissociation)	34	MS2	70.2647	52	34.3097	11069	Rheb_IISc_IG.raw	F1	1.98	1
TRUE	Medium	Sequest HT (A2)	Unambiguous	LAGNAVYTKPSFTQEHKAAVSVLkPFSk	K24(Acetyl); K28(Ub-amide)	21	J3QTJ5; A0A0G2JS48	A0A0G2JRA3; A0A0G2JP19; A6NMS7; F8W7X0; A0A0G2JQI7; A0A0J9YVP4; A0A0G2JQV0; A6NM11; A0A0G2JRB3; A0A0J9YWT4; B4DSF2; A8MUI5; J3QTJ5; O60309; A0A0G2JNC9; A0A0J9YVT7; A0A0G2JS48; A0A0G2JMZ2; A0A0G2JRT3; A0A0G2JNP1; E9PP10	1	4	0.1869	0	1	1	814.946	3256.76	3256.76	0.18	0.00015	HCD (High Energy Collision Dissociation)	34	MS2	15.9071	55.375	51.4288	19861	Rheb_IISc_IG.raw	F1	1.98	2
TRUE	Medium	Sequest HT (A2)	Selected	NSLSFLPSGVFDGMPPNLkNLSLAkNGLk	K19(Ub-amide); K25(Acetyl); K29(Acetyl)	1	Q9NYK1	Q9NYK1	2	4		0.0198	2	2	835.444	3338.75	3338.77	-4.74	-0.00395	HCD (High Energy Collision Dissociation)	34	MS2	24.1581	26.687	46.5414	17282	Rheb_IISc_IG.raw	F1	1.98	1
TRUE	Medium	Sequest HT (A2)	Rejected	ENLVDkIWTDRPERPckPLLTLGLDYTGISWkDk	K6(Ub-amide); C16(Carbamidomethyl); K17(Ub-amide); K32(Acetyl); K34(Acetyl)	3	Q9NQW7	Q9NQW7; Q5T6H7; Q5T6H2	2	5	0.0455	0	1	1	907.472	4533.33	4533.36	-6.48	-0.00587	HCD (High Energy Collision Dissociation)	34	MS2	25.1804	52	53.4092	20978	Rheb_IISc_IG.raw	F1	1.98	1
TRUE	Medium	Sequest HT (A2)	Selected	FLNLLmNDAIFLLDEAIQYLSK	M6(Oxidation)	2	Q14139	Q14139; B7Z7P0	0	4		0.01	2	2	650.842	2600.35	2600.37	-8.35	-0.00543	HCD (High Energy Collision Dissociation)	34	MS2	68.5611	52	41.1295	14409	Rheb_IISc_IG.raw	F1	1.98	1
TRUE	Medium	Sequest HT (A2)	Unambiguous	INTYVFVGNQLIPQPLDSEEDEkMEEDNK	K23(Acetyl)	2	Q96MG8	F5H1M8; Q96MG8	1	4	0.1212	0	1	1	859.913	3436.63	3436.61	5.81	0.00499	HCD (High Energy Collision Dissociation)	34	MS2	57.645	52	38.0378	12824	Rheb_IISc_IG.raw	F1	1.98	1
TRUE	Medium	Sequest HT (A2)	Unambiguous	NSkLTYLLQDSLSGDSkTLMVVQVSPVEK	K3(Acetyl); K17(Ub-amide)	4	F5H3M2	F5H3M2; Q9BVG8; H3BTL6; B7Z896	2	4	0.0253	0	1	1	855.199	3417.77	3417.81	-9.12	-0.00779	HCD (High Energy Collision Dissociation)	34	MS2	14.32	52	55.8262	22321	Rheb_IISc_IG.raw	F1	1.98	1
TRUE	Medium	Sequest HT (A2)	Unambiguous	VREAmcPGVSGEDSSLLLATQVEGQATNLQR	M5(Oxidation); C6(Carbamidomethyl)	5	P14923	C9JKY1; C9JK18; C9JTX4; C9J826; P14923	1	4	0.1263	0	1	1	833.903	3332.59	3332.62	-9.43	-0.00786	HCD (High Energy Collision Dissociation)	34	MS2	21.0489	52	36.9315	12319	Rheb_IISc_IG.raw	F1	1.98	1
TRUE	Medium	Sequest HT (A2)	Unambiguous	VSSQGNLIPARPAPAPPLYSSLT		5	A0A7I2YQ97	A0A7I2YQ97; A0A7I2V4B3; Q13443; A0A0J9YY58; A0A7I2V3W3	0	4	0.3232	0	1	1	584.821	2336.26	2336.26	0.32	0.00019	HCD (High Energy Collision Dissociation)	34	MS2	94.7776	25.593	37.6659	12649	Rheb_IISc_IG.raw	F1	1.98	1
TRUE	Medium	Sequest HT (A2)	Unambiguous	GLAGPPGREGIPGPLGPPGPPGSVGPPGASGLKGDk	K36(Ub-amide)	2	Q02388	C9JBL3; Q02388	2	4	0.1566	0	1	1	849.208	3393.81	3393.82	-1.25	-0.00106	HCD (High Energy Collision Dissociation)	34	MS2	28.6512	1.958	50.5217	19367	Rheb_IISc_IG.raw	F1	1.98	1
TRUE	Medium	Sequest HT (A2)	Unambiguous	YNDFLHDPLSLcKAcNPQPNGENAISARSDLNPANGSYPFQALR	C12(Carbamidomethyl); C15(Carbamidomethyl)	1	Q8NHP8	Q8NHP8	2	5	0.3182	0	1	1	987.271	4932.33	4932.32	1.04	0.00102	HCD (High Energy Collision Dissociation)	34	MS2	31.3443	52	45.9432	16936	Rheb_IISc_IG.raw	F1	1.98	1
TRUE	Medium	Sequest HT (A2)	Unambiguous	mSQQkDFSPDEFNQFFVTPRSSVELPPYSGTVLcGTQAVDk	N-Term(Prot)(Acetyl); K5(Ub-amide); C34(Carbamidomethyl); K41(Acetyl)	1	H3BQC6	H3BQC6	2	4	0.2374	0	1	1	1230.09	4917.33	4917.33	-0.14	-0.00017	HCD (High Energy Collision Dissociation)	34	MS2	23.8933	52	46.1173	17035	Rheb_IISc_IG.raw	F1	1.98	1
TRUE	Medium	Sequest HT (A2)	Unambiguous	TLLNAScDNMLmGIkSLkIVk	C7(Carbamidomethyl); M12(Oxidation); K15(Acetyl); K18(Ub-amide); K21(Ub-amide)	1	Q6UWY5	Q6UWY5	2	4	0.0707	0	1	1	700.628	2799.49	2799.49	-1	-0.0007	HCD (High Energy Collision Dissociation)	34	MS2	32.7002	6.393	38.7258	13173	Rheb_IISc_IG.raw	F1	1.98	1
TRUE	Medium	Sequest HT (A2)	Unambiguous	TAIMSFINAVLNAGAGEDNLEFRLHLRYEFLMLGIQPVIDk	K41(Ub-amide)	2	A0A0J9YYF7	A0A0J9YYF7; Q86T65	2	5	0.1162	0	1	1	963.904	4815.49	4815.52	-6.42	-0.00618	HCD (High Energy Collision Dissociation)	34	MS2	57.7256	52	54.7174	21718	Rheb_IISc_IG.raw	F1	1.98	1
TRUE	Medium	Sequest HT (A2)	Selected	TALLcSAWLLTASFSAQQHk	C5(Carbamidomethyl); K20(Ub-amide)	1	Q5TIA1	Q5TIA1	0	3	0.0404	0	1	1	810.423	2429.25	2429.25	0.9	0.00073	HCD (High Energy Collision Dissociation)	34	MS2	23.1959	52	46.2073	17082	Rheb_IISc_IG.raw	F1	1.98	1
TRUE	Medium	Sequest HT (A2)	Unambiguous	mASFSFLkDNSTDVcLWKVIETAVSELK	M1(Oxidation); K8(Ub-amide); C15(Carbamidomethyl)	3	A0A1W2PS94	A0A2R8Y358; Q9BXT5; A0A1W2PS94	2	4	0.1414	0	1	1	858.438	3430.73	3430.71	4.14	0.00355	HCD (High Energy Collision Dissociation)	34	MS2	71.4991	148.006	58.7679	23848	Rheb_IISc_IG.raw	F1	1.98	1
TRUE	Medium	Sequest HT (A2)	Selected	QDDESPEPFSVkNEQSHAEYmERFGk	K12(Acetyl); M21(Oxidation); K26(Ub-amide)	2	Q8WXX0	Q8WXX0; C9JUY3	2	4		0.005	2	2	835.381	3338.5	3338.48	7.5	0.00626	HCD (High Energy Collision Dissociation)	34	MS2	79.7708	52	53.4598	21006	Rheb_IISc_IG.raw	F1	1.98	1
TRUE	Medium	Sequest HT (A2)	Unambiguous	kGmHTGGIIRWLGRPSSQLkPIFHAEER	K1(Acetyl); M3(Oxidation); K20(Acetyl)	1	Q6ZVL8	Q6ZVL8	2	4	0.0505	0	1	1	826.19	3301.74	3301.74	0.43	0.00035	HCD (High Energy Collision Dissociation)	34	MS2	77.9386	52	44.4384	16131	Rheb_IISc_IG.raw	F1	1.98	1
TRUE	Medium	Sequest HT (A2)	Selected	QmNAVALVGmITVAELAGFVIPVIIIAWcTWk	M2(Oxidation); M10(Oxidation); C29(Carbamidomethyl); K32(Acetyl)	1	O00398	O00398	0	5	0.0455	0	1	1	718.592	3588.93	3588.9	8.31	0.00597	HCD (High Energy Collision Dissociation)	34	MS2	27.6241	52	38.8827	13261	Rheb_IISc_IG.raw	F1	1.98	1
TRUE	Medium	Sequest HT (A2)	Unambiguous	VNGSTTAIcATGLRNLGNTcFMNAILQSLSNIEQFccYFK	C9(Carbamidomethyl); C20(Carbamidomethyl); C36(Carbamidomethyl); C37(Carbamidomethyl)	5	Q9Y6I4	Q9Y6I4; H0YMI4; H0YLB7; Q6JHV3; H0YKU8	1	4	0.1414	0	1	1	1144.29	4574.14	4574.14	1.06	0.00121	HCD (High Energy Collision Dissociation)	34	MS2	0	52	48.9616	18568	Rheb_IISc_IG.raw	F1	1.98	1
TRUE	Medium	Sequest HT (A2)	Unambiguous	LKDYLAQIRTMESGLEAEk	K19(Acetyl)	2	Q8NHQ8	Q8NHQ8; H0YG85	2	4	0.1869	0	1	1	560.042	2237.15	2237.15	-0.82	-0.00046	HCD (High Energy Collision Dissociation)	34	MS2	20.875	17.014	38.5127	13061	Rheb_IISc_IG.raw	F1	1.98	1
TRUE	Medium	Sequest HT (A2)	Unambiguous	TYSDHPEKVNkDDEEFIESNK	K11(Acetyl)	4	E9PFZ2	E9PFZ2; H7C5R1; P00450; H7C5N5	2	4	0.0758	0	1	1	642.301	2566.18	2566.16	8.99	0.00577	HCD (High Energy Collision Dissociation)	34	MS2	69.4872	10.573	36.4151	12044	Rheb_IISc_IG.raw	F1	1.98	1
TRUE	Medium	Sequest HT (A2)	Selected	KFWAATRQDLDcFVIDNNGFILISK	C12(Carbamidomethyl)	1	B4DVU4	B4DVU4	2	4	0.0455	0	1	1	743.638	2971.53	2971.51	5.29	0.00393	HCD (High Energy Collision Dissociation)	34	MS2	7.94883	3.458	45.9078	16917	Rheb_IISc_IG.raw	F1	1.98	1
TRUE	Medium	Sequest HT (A2)	Rejected	EVENWNPLTDTVPIHSWIHPWLPLMQARLEPLYSPIRSk	K39(Ub-amide)	1		Q9UBB9	2	5		0.005	2	2	972.708	4859.51	4859.54	-5.46	-0.0053	HCD (High Energy Collision Dissociation)	34	MS2	34.9711	52	56.5798	22740	Rheb_IISc_IG.raw	F1	1.98	0
TRUE	Medium	Sequest HT (A2)	Rejected	GELAGPLHPAmGmAcEAPGLGGTYTTLTPLQHLPPLAAVADK	M11(Oxidation); M13(Oxidation); C15(Carbamidomethyl)	1		O60422	0	5	0.0101	0	1	1	852.032	4256.13	4256.12	2.52	0.00215	HCD (High Energy Collision Dissociation)	34	MS2	9.14763	52	52.6284	20544	Rheb_IISc_IG.raw	F1	1.98	0
TRUE	Medium	Sequest HT (A2)	Rejected	QAEHVPPYDVVPSmRPVVLVGPSLKGYEVTDMMQkALFDFLK	M14(Oxidation); K35(Acetyl)	1		P54284	2	5		0.01	2	2	958.696	4789.45	4789.44	1.06	0.00102	HCD (High Energy Collision Dissociation)	34	MS2	60.6149	81.412	59.6967	24286	Rheb_IISc_IG.raw	F1	1.98	0
TRUE	Medium	Sequest HT (A2)	Unambiguous	FkLEPSVSLVNVLDccPPQLTGADLYSLcSDAmTAALK	K2(Ub-amide); C15(Carbamidomethyl); C16(Carbamidomethyl); C29(Carbamidomethyl); M33(Oxidation)	1	Q13608	Q13608	1	3	0.2273	0	1	1	1466.06	4396.17	4396.15	5.1	0.00748	HCD (High Energy Collision Dissociation)	34	MS2	27.3132	109.402	36.652	12166	Rheb_IISc_IG.raw	F1	1.98	1
TRUE	Medium	Sequest HT (A2)	Rejected	RLELGNLGNPQMSQQTScASLDSPGRIk	C18(Carbamidomethyl); K28(Ub-amide)	1	Q13415	Q13415	2	3	0.0303	0	1	1	1085.21	3253.62	3253.63	-3.87	-0.0042	HCD (High Energy Collision Dissociation)	34	MS2	79.0206	52	47.7965	17987	Rheb_IISc_IG.raw	F1	1.98	1
TRUE	Medium	Sequest HT (A2)	Unambiguous	mWVTVGLYLQEGHKVPQFHGkWPFSR	N-Term(Prot)(Acetyl); K21(Ub-amide)	1	J3QQL0	J3QQL0	2	4	0.101	0	1	1	842.186	3365.72	3365.73	-2.23	-0.00188	HCD (High Energy Collision Dissociation)	34	MS2	45.8503	32.048	48.1331	18167	Rheb_IISc_IG.raw	F1	1.98	1
TRUE	Medium	Sequest HT (A2)	Unambiguous	ARAHSIQImkVEEIAASK	M9(Oxidation); K10(Ub-amide)	5	M0R3D6	M0R3D6; M0R0P7; Q02543; M0R117; M0R1A7	2	3	0.1061	0	1	1	732.065	2194.18	2194.19	-3.91	-0.00286	HCD (High Energy Collision Dissociation)	34	MS2	48.4909	52	44.7859	16321	Rheb_IISc_IG.raw	F1	1.98	1
TRUE	Medium	Sequest HT (A2)	Unambiguous	cSLSGEDLNRQWQSPSPDLHPTIYHAkGLLQYLAAVk	C1(Carbamidomethyl); K27(Ub-amide); K37(Ub-amide)	2	Q9UPW5	Q9UPW5; J3KNS1	2	6	0.2677	0	1	1	765.066	4585.36	4585.34	3.98	0.00304	HCD (High Energy Collision Dissociation)	34	MS2	29.8784	52	51.5107	19908	Rheb_IISc_IG.raw	F1	1.98	1
TRUE	Medium	Sequest HT (A2)	Unambiguous	GNFWSADILSTIGYDNIIQHLNNGRKNck	C28(Carbamidomethyl); K29(Ub-amide)	1	Q9H939	Q9H939	2	4		0.0198	2	2	886.938	3544.73	3544.76	-8.88	-0.00787	HCD (High Energy Collision Dissociation)	34	MS2	76.1209	43.829	47.6235	17888	Rheb_IISc_IG.raw	F1	1.98	1
TRUE	Medium	Sequest HT (A2)	Unambiguous	QAAAAGIFLNNVkFTHAFSSDLmRTK	K13(Acetyl); M23(Oxidation)	1	Q9NQ88	Q9NQ88	2	3	0.2879	0	1	1	966.169	2896.49	2896.48	5	0.00483	HCD (High Energy Collision Dissociation)	34	MS2	73.4115	52	48.4929	18358	Rheb_IISc_IG.raw	F1	1.98	1
TRUE	Medium	Sequest HT (A2)	Unambiguous	WTVFVRALINDSLFILcAISLVcYIcK	C17(Carbamidomethyl); C23(Carbamidomethyl); C26(Carbamidomethyl)	3	H0YJZ7	H0YJZ7; Q8N3F9; H0YFL6	1	5	0.0707	0	1	1	655.75	3274.72	3274.72	0.6	0.0004	HCD (High Energy Collision Dissociation)	34	MS2	65.7108	108.237	44.9043	16382	Rheb_IISc_IG.raw	F1	1.98	1
TRUE	Medium	Sequest HT (A2)	Unambiguous	DDLMEALTEYPDAkTmLEEkGK	K14(Ub-amide); M16(Oxidation); K20(Acetyl)	1	P29973	P29973	2	4	0.1111	0	1	2	696.079	2781.29	2781.31	-5.64	-0.00392	HCD (High Energy Collision Dissociation)	34	MS2	70.2647	52	34.3097	11069	Rheb_IISc_IG.raw	F1	1.98	1
TRUE	Medium	Sequest HT (A2)	Rejected	LALLGLAQPSEkPSSPSPDLPFTTPAPKKPGNPSR	K12(Acetyl)	2		Q9Y4U1; A0A0C4DGU2	1	4		0.0481	2	2	910.242	3637.95	3637.96	-3	-0.00273	HCD (High Energy Collision Dissociation)	34	MS2	57.8275	52	44.2875	16049	Rheb_IISc_IG.raw	F1	1.98	0
TRUE	Medium	Sequest HT (A2)	Rejected	FQTIPFNVYALkATSELDLEMEALk	K12(Acetyl); K25(Acetyl)	1	P16234	P16234	1	4	0.0051	0	1	1	739.631	2955.5	2955.51	-1.23	-0.00091	HCD (High Energy Collision Dissociation)	34	MS2	31.702	52	46.1281	17040	Rheb_IISc_IG.raw	F1	1.98	1
TRUE	Medium	Sequest HT (A2)	Unambiguous	NEYLLNLVATNAHLDHYYQEELPALLkASFNPDTPIPQQGGK	K27(Ub-amide)	1	E5RGB1	E5RGB1	1	4	0.0909	0	1	1	1230.38	4918.5	4918.49	1.27	0.00156	HCD (High Energy Collision Dissociation)	34	MS2	81.7261	65.47	58.1977	23542	Rheb_IISc_IG.raw	F1	1.98	1
TRUE	Medium	Sequest HT (A2)	Selected	kcQGAAVVTVQFEGMHKNEAISQQLHVLR	K1(Acetyl); C2(Carbamidomethyl)	3	Q9HCE0	K7EPN4; Q9HCE0; K7EM87	2	4		0.0388	2	2	830.938	3320.73	3320.7	8.99	0.00746	HCD (High Energy Collision Dissociation)	34	MS2	17.6478	13.852	50.1953	19197	Rheb_IISc_IG.raw	F1	1.98	1
TRUE	Medium	Sequest HT (A2)	Unambiguous	TAIQTTEIkEYmkmQDTSEMK	K9(Acetyl); M12(Oxidation); K13(Acetyl); M14(Oxidation)	1	P46939	P46939	2	4	0.2172	0	1	1	656.307	2622.2	2622.2	2.53	0.00166	HCD (High Energy Collision Dissociation)	34	MS2	44.8878	6.421	35.53	11590	Rheb_IISc_IG.raw	F1	1.98	1
TRUE	Medium	Sequest HT (A2)	Rejected	VLYNQGkQWLEATIQLGRLSQPFHLSLDk	K7(Acetyl); K29(Ub-amide)	2		U5GXS0; Q5VYJ5	2	5	0.0051	0	1	1	724.993	3620.93	3620.95	-3.37	-0.00244	HCD (High Energy Collision Dissociation)	34	MS2	30.1064	52	47.4645	17798	Rheb_IISc_IG.raw	F1	1.98	0
TRUE	Medium	Sequest HT (A2)	Unambiguous	GSWQGAkAEAAAEQSASVEVPSSNVQQHQkQHcGEkPLK	K7(Acetyl); K30(Ub-amide); C33(Carbamidomethyl); K36(Ub-amide)	1	Q6PK81	Q6PK81	2	3	0.1162	0	1	1	1541.1	4621.3	4621.26	7.78	0.01198	HCD (High Energy Collision Dissociation)	34	MS2	0	126.312	34.7071	11247	Rheb_IISc_IG.raw	F1	1.98	1
TRUE	Medium	Sequest HT (A2)	Unambiguous	MSLIFEPADLEQASPATVSRcGMIYMEPHQLGWkPLK	C21(Carbamidomethyl); K34(Ub-amide)	2	A0A8I5KSE2	A0A8I5KSE2; Q8TD57	1	4	0.1061	0	1	1	1107.56	4427.23	4427.19	8.09	0.00896	HCD (High Energy Collision Dissociation)	34	MS2	65.5802	52	51.3397	19812	Rheb_IISc_IG.raw	F1	1.98	1
TRUE	Medium	Sequest HT (A2)	Unambiguous	NLVSVGLcISkPDVISLLEQEKDPWVIk	C8(Carbamidomethyl); K11(Ub-amide); K28(Acetyl)	2	Q6ECI4	M0R0Q6; Q6ECI4	1	5	0.0202	0	1	1	684.375	3417.84	3417.86	-3.79	-0.00259	HCD (High Energy Collision Dissociation)	34	MS2	45.4303	52	40.1355	13882	Rheb_IISc_IG.raw	F1	1.98	1
TRUE	Medium	Sequest HT (A2)	Unambiguous	FIQTTASTRPSVSAPTVRNAMTSAPSk	K27(Ub-amide)	1	A3KN83	A3KN83	1	4	0.0657	0	1	1	751.399	3002.58	3002.56	4.96	0.00372	HCD (High Energy Collision Dissociation)	34	MS2	43.2609	52	45.2373	16568	Rheb_IISc_IG.raw	F1	1.98	1
TRUE	Medium	Sequest HT (A2)	Unambiguous	VcLTGGSETNEFkFLkPImPNFPPQGTEREMEETPTSR	C2(Carbamidomethyl); K13(Ub-amide); K16(Ub-amide); M19(Oxidation)	2	Q9Y5E3	Q9Y5E3; A0A096LNH7	2	4	0.1212	0	1	1	1191.59	4763.33	4763.29	7.88	0.00939	HCD (High Energy Collision Dissociation)	34	MS2	96.1562	52	58.9447	23943	Rheb_IISc_IG.raw	F1	1.98	1
TRUE	Medium	Sequest HT (A2)	Unambiguous	ATHVGNDTTLAQIVkLVEEAQMSKNPNK	K15(Acetyl)	1	A0A669KA36	A0A669KA36	2	4		0.0294	2	2	770.409	3078.62	3078.59	8.86	0.00682	HCD (High Energy Collision Dissociation)	34	MS2	65.2961	52	52.4425	20438	Rheb_IISc_IG.raw	F1	1.98	1
TRUE	Medium	Sequest HT (A2)	Selected	FIPmPVLYGVFLYMGASSLkGIQFFDRIK	M4(Oxidation); K20(Acetyl)	3	E7EW28	E7EW28; C9J240; Q6U841	2	4	0.0202	0	1	1	849.697	3395.77	3395.79	-8.08	-0.00686	HCD (High Energy Collision Dissociation)	34	MS2	32.9129	2.137	43.941	15861	Rheb_IISc_IG.raw	F1	1.98	1
TRUE	Medium	Sequest HT (A2)	Unambiguous	QQSPENDNTIKDLLPEDAGIDHQTVHQLITVLmkFMAk	M33(Oxidation); K34(Acetyl); K38(Ub-amide)	2	Q9P2D8	Q9P2D8; G3V2U4	2	5	0.1364	0	1	1	915.273	4572.33	4572.3	7.61	0.00696	HCD (High Energy Collision Dissociation)	34	MS2	50.6465	41.118	52.0195	20200	Rheb_IISc_IG.raw	F1	1.98	1
TRUE	Medium	Sequest HT (A2)	Selected	VLDSKTAQNLSIFLGSFRmPYQEIk	M19(Oxidation); K25(Ub-amide)	2	O60610	O60610; A0A2R8Y5N1	2	4		0.0248	2	2	775.158	3097.61	3097.63	-5.24	-0.00406	HCD (High Energy Collision Dissociation)	34	MS2	45.3585	3.092	52.9483	20734	Rheb_IISc_IG.raw	F1	1.97	1
TRUE	Medium	Sequest HT (A2)	Unambiguous	FMGKTNEAEELFLSVEDMLVQSQSmTDmLLk	M25(Oxidation); M28(Oxidation); K31(Acetyl)	1	Q6P2S7	Q6P2S7	1	4	0.0508	0	1	1	910.433	3638.71	3638.7	3.21	0.00292	HCD (High Energy Collision Dissociation)	34	MS2	9.16437	52	41.9331	14837	Rheb_IISc_IG.raw	F1	1.97	1
TRUE	Medium	Sequest HT (A2)	Unambiguous	EESESVLTLkGLTPTGMLPSGVLSGGkQTLQSATVEAIEADEAIk	K10(Acetyl); K27(Acetyl); K45(Acetyl)	2	Q08209	Q08209; E7ETC2	2	6	0.1066	0	1	1	786.082	4711.46	4711.41	9.11	0.00715	HCD (High Energy Collision Dissociation)	34	MS2	44.7245	52	54.6571	21683	Rheb_IISc_IG.raw	F1	1.97	1
TRUE	Medium	Sequest HT (A2)	Unambiguous	HTTPFSVSDILSPIEETYkkFSGAMDGAPPGLGAPLGAAAAYR	K19(Acetyl); K20(Ub-amide)	1	Q9H2Z4	Q9H2Z4	2	6		0.0437	2	2	772.399	4629.36	4629.32	7.77	0.006	HCD (High Energy Collision Dissociation)	34	MS2	0	19.452	52.1751	20285	Rheb_IISc_IG.raw	F1	1.97	1
TRUE	Medium	Sequest HT (A2)	Unambiguous	SISPYPKTSSLESLNSNSGVGGTIk	K25(Ub-amide)	1	Q9BX26	Q9BX26	1	3	0.066	0	1	1	907.141	2719.41	2719.4	2.73	0.00247	HCD (High Energy Collision Dissociation)	34	MS2	57.1393	52	50.6567	19443	Rheb_IISc_IG.raw	F1	1.97	1
TRUE	Medium	Sequest HT (A2)	Unambiguous	GKFDDILLETTGLADPGIITIVDSkYGLk	K25(Ub-amide); K29(Acetyl)	2	A0A0A6YYH9	A0A0A6YYH9; Q5JTY2	2	5	0.0711	0	1	1	666.961	3330.77	3330.8	-6.6	-0.0044	HCD (High Energy Collision Dissociation)	34	MS2	0	52	42.5101	15117	Rheb_IISc_IG.raw	F1	1.97	1
TRUE	Medium	Sequest HT (A2)	Unambiguous	ImPPSKPHPPVVGkVTHHSIELYWDLEk	M2(Oxidation); K14(Acetyl); K28(Ub-amide)	1	Q8TC84	Q8TC84	1	5	0.1269	0	1	1	698.577	3488.86	3488.83	8.32	0.0058	HCD (High Energy Collision Dissociation)	34	MS2	60.8395	103.572	41.3201	14504	Rheb_IISc_IG.raw	F1	1.97	1
TRUE	Medium	Sequest HT (A2)	Selected	KNkPkPAAEPSNGIPDSSkSVSIQEEQSAPSSEK	K3(Ub-amide); K5(Acetyl); K19(Acetyl)	2	Q86XZ4	F8VS10; Q86XZ4	2	4	0.0406	0	1	1	958.732	3831.91	3831.91	-1.3	-0.00125	HCD (High Energy Collision Dissociation)	34	MS2	75.476	32.071	45.1365	16511	Rheb_IISc_IG.raw	F1	1.97	1
TRUE	Medium	Sequest HT (A2)	Unambiguous	RSDLQSLGYcmLKWLYGFLPWTNcLPNTEDIMK	C10(Carbamidomethyl); M11(Oxidation); C24(Carbamidomethyl)	4	Q8IV63	Q8IV63; M0R3H2; M0R073; M0QYA8	2	5	0.1472	0	1	1	813.986	4065.9	4065.94	-8.4	-0.00683	HCD (High Energy Collision Dissociation)	34	MS2	41.1047	49.01	51.8148	20085	Rheb_IISc_IG.raw	F1	1.97	1
TRUE	Medium	Sequest HT (A2)	Unambiguous	DkLGHILEEFATLQDEAEKVDAALHTmLLK	K2(Ub-amide); M27(Oxidation)	1	Q5VZE5	Q5VZE5	2	4	0.2234	0	1	1	898.48	3590.9	3590.86	8.91	0.008	HCD (High Energy Collision Dissociation)	34	MS2	78.804	52	45.1028	16491	Rheb_IISc_IG.raw	F1	1.97	1
TRUE	Medium	Sequest HT (A2)	Rejected	QLQNYLRSVMNkVIQMVPEFAASPK	K12(Ub-amide)	2		Q8TEQ0; A0A0C4DGM3	2	4	0.0152	0	1	1	772.664	3087.63	3087.64	-0.7	-0.00054	HCD (High Energy Collision Dissociation)	34	MS2	13.5164	52	46.855	17452	Rheb_IISc_IG.raw	F1	1.97	0
TRUE	Medium	Sequest HT (A2)	Selected	GPEVDIKGPKVDINAPDVDVQGPDWHLk	K28(Ub-amide)	1	Q09666	Q09666	2	4		0.039	2	2	809.42	3234.66	3234.67	-2.38	-0.00192	HCD (High Energy Collision Dissociation)	34	MS2	65.5583	48.244	43.903	15840	Rheb_IISc_IG.raw	F1	1.97	1
TRUE	Medium	Sequest HT (A2)	Unambiguous	LQGLQAVLAIDGHEVILEKIEDWNVVELmVNEEVIFHcNIK	M29(Oxidation); C38(Carbamidomethyl)	1	Q8N6V4	Q8N6V4	1	5	0.0863	0	1	1	955.492	4773.43	4773.46	-6.53	-0.00624	HCD (High Energy Collision Dissociation)	34	MS2	78.8268	52	58.5628	23735	Rheb_IISc_IG.raw	F1	1.97	1
TRUE	Medium	Sequest HT (A2)	Rejected	MEFFISMSETIKYNDDDHk	K19(Ub-amide)	4		J3KRQ2; J3QL74; J3QLI2; O43829	1	4	0.0051	0	1	1	637.296	2546.16	2546.15	7.27	0.00463	HCD (High Energy Collision Dissociation)	34	MS2	38.7955	47.908	35.5487	11600	Rheb_IISc_IG.raw	F1	1.97	0
TRUE	Medium	Sequest HT (A2)	Unambiguous	IVARENGGDLLRIGVTLAGHQk	K22(Ub-amide)	1	Q96L35	Q96L35	2	3	0.2132	0	1	1	838.485	2513.44	2513.42	8.5	0.00712	HCD (High Energy Collision Dissociation)	34	MS2	0	38.977	36.4822	12078	Rheb_IISc_IG.raw	F1	1.97	1
TRUE	Medium	Sequest HT (A2)	Selected	SHSQELLkIkTEPVDMLGLLScSSTVSVk	K8(Acetyl); K10(Ub-amide); C22(Carbamidomethyl); K29(Ub-amide)	1	Q9UPG8	Q9UPG8	2	5		0.0051	2	2	724.993	3620.93	3620.9	8.65	0.00627	HCD (High Energy Collision Dissociation)	34	MS2	30.1064	52	47.4645	17798	Rheb_IISc_IG.raw	F1	1.97	1
TRUE	Medium	Sequest HT (A2)	Unambiguous	IWLTVLFIFRIMILVVAAkEVWGDEQADFVcNTLQPGck	K19(Ub-amide); C31(Carbamidomethyl); C38(Carbamidomethyl); K39(Acetyl)	1	P29033	P29033	2	4	0.3249	0	1	1	1205.37	4818.47	4818.51	-8.59	-0.01035	HCD (High Energy Collision Dissociation)	34	MS2	22.9253	58.067	55.4116	22104	Rheb_IISc_IG.raw	F1	1.97	1
TRUE	Medium	Sequest HT (A2)	Unambiguous	HTNSVIckAASGDAK	C7(Carbamidomethyl); K8(Ub-amide)	2	A0A0C4DFS6	A0A0C4DFS6; Q9C004	1	3	0.3147	0	1	1	585.63	1754.88	1754.87	2.34	0.00137	HCD (High Energy Collision Dissociation)	34	MS2	41.2603	0.268	35.9758	11827	Rheb_IISc_IG.raw	F1	1.97	1
TRUE	Medium	Sequest HT (A2)	Rejected	AGAPPLAASDTVPAAPEGAGAARPAAPLRPTSFSVLDILDPNKFNSR		1		Q15270	1	5	0.0254	0	1	1	931.69	4654.42	4654.44	-3.79	-0.00352	HCD (High Energy Collision Dissociation)	34	MS2	47.7355	52	55.3748	22083	Rheb_IISc_IG.raw	F1	1.97	0
TRUE	Medium	Sequest HT (A2)	Unambiguous	FPQGTDLTMLQkLNSVHANNK	K12(Acetyl)	2	Q6PIF6	Q6PIF6; A0A8C8KL71	1	3	0.0609	0	1	1	800.081	2398.23	2398.22	4.05	0.00324	HCD (High Energy Collision Dissociation)	34	MS2	0	29.281	41.3531	14522	Rheb_IISc_IG.raw	F1	1.97	1
TRUE	Medium	Sequest HT (A2)	Unambiguous	NPSTILNPGHcGSLSRSTGFLk	C11(Carbamidomethyl); K22(Acetyl)	1	Q6UW15	Q6UW15	1	3	0.0609	0	1	1	795.731	2385.18	2385.2	-7.62	-0.00606	HCD (High Energy Collision Dissociation)	34	MS2	62.257	49.421	46.6321	17330	Rheb_IISc_IG.raw	F1	1.97	1
TRUE	Medium	Sequest HT (A2)	Rejected	TcFSPASDGSDFTFLRPLSVQQPTALALEPDAIRSRSNTLR	C2(Carbamidomethyl)	1		Q9Y5F6	2	5		0.039	2	2	905.262	4522.28	4522.28	0.86	0.00078	HCD (High Energy Collision Dissociation)	34	MS2	84.3168	21.439	53.3686	20957	Rheb_IISc_IG.raw	F1	1.97	0
TRUE	Medium	Sequest HT (A2)	Unambiguous	VSLLkDNSSLEFDSEMVEMAQKLGAALQVGEALVWTKPVk	K5(Acetyl); K40(Ub-amide)	2	Q96RK4	Q96RK4; H3BU58	2	6		0.0248	2	2	767.405	4599.39	4599.4	-1.18	-0.0009	HCD (High Energy Collision Dissociation)	34	MS2	33.8008	52	54.5662	21629	Rheb_IISc_IG.raw	F1	1.97	1
TRUE	Medium	Sequest HT (A2)	Unambiguous	IQNIGEQGHMALLGHSLGAYISTLDkEk	K26(Ub-amide); K28(Ub-amide)	8	Q86XE2; H3BND4	H3BNL6; H3BU11; Q86XE2; Q6P996; A0A0J9YXH6; H3BND4; H3BQ54; J3KNK7	1	4	0.0508	0	1	1	854.704	3415.79	3415.78	4.32	0.00369	HCD (High Energy Collision Dissociation)	34	MS2	61.7407	52	50.9238	19585	Rheb_IISc_IG.raw	F1	1.97	2
TRUE	Medium	Sequest HT (A2)	Rejected	AQQRGGSGGEGASPSPSSSSAGKTPGTGSR		2		E9PJP2; Q5TF21	2	4		0.0199	2	2	676.57	2703.26	2703.27	-3.24	-0.00219	HCD (High Energy Collision Dissociation)	34	MS2	28.6967	52	32.5088	10258	Rheb_IISc_IG.raw	F1	1.97	0
TRUE	Medium	Sequest HT (A2)	Selected	KSLMSTSEVLEPEHELPLSLWGEIKk	K26(Ub-amide)	1	Q8N3K9	Q8N3K9	2	4	0.0102	0	1	1	794.931	3176.7	3176.68	6.92	0.0055	HCD (High Energy Collision Dissociation)	34	MS2	66.5905	52	43.5679	15654	Rheb_IISc_IG.raw	F1	1.97	1
TRUE	Medium	Sequest HT (A2)	Unambiguous	VDIVFTVDVDIkVLDLNDNKPVFETSSYDTIImEGmPVGTK	K12(Acetyl); M33(Oxidation); M36(Oxidation)	2	E9PQ73	E9PQ73; Q8TDW7	1	4	0.2335	0	1	1	1158.59	4631.34	4631.3	8.63	0.00999	HCD (High Energy Collision Dissociation)	34	MS2	62.4207	52	51.9394	20156	Rheb_IISc_IG.raw	F1	1.97	1
TRUE	Medium	Sequest HT (A2)	Unambiguous	NPDGTMNLMNWEcAIPGkkGTPWEGGLFK	C13(Carbamidomethyl); K18(Ub-amide); K19(Ub-amide)	4	H3BPC4	H3BPC4; P63279; B0QYN7; H3BQQ9	2	4	0.1472	0	1	1	910.938	3640.73	3640.75	-4.93	-0.00449	HCD (High Energy Collision Dissociation)	34	MS2	17.6084	52	42.4711	15099	Rheb_IISc_IG.raw	F1	1.97	1
TRUE	Medium	Sequest HT (A2)	Unambiguous	mEcATPSDkQGmPVLSLNITcQMNK	M1(Oxidation); C3(Carbamidomethyl); K9(Ub-amide); M12(Oxidation); C21(Carbamidomethyl)	1	O00206	O00206	1	3	0.3858	0	1	1	1027.81	3081.42	3081.41	4.43	0.00455	HCD (High Energy Collision Dissociation)	34	MS2	26.7069	52	40.197	13915	Rheb_IISc_IG.raw	F1	1.97	1
TRUE	Medium	Sequest HT (A2)	Rejected	mLmLSGNTSAkYFFSFAcGQSKVFLLPSSVLTAAIYLk	M1(Oxidation); M3(Oxidation); K11(Acetyl); C18(Carbamidomethyl); K38(Ub-amide)	1		F5H292	2	5	0.0406	0	1	1	893.07	4461.32	4461.28	8.43	0.00752	HCD (High Energy Collision Dissociation)	34	MS2	90.0616	52	53.3296	20936	Rheb_IISc_IG.raw	F1	1.97	0
TRUE	Medium	Sequest HT (A2)	Rejected	MGSQALPPGPMQTLIFFDMEATGLPFSQPk	K30(Ub-amide)	1		Q9NSU2	0	4		0.015	2	2	858.923	3432.67	3432.69	-5.88	-0.00505	HCD (High Energy Collision Dissociation)	34	MS2	37.7855	52	38.6187	13119	Rheb_IISc_IG.raw	F1	1.97	0
TRUE	Medium	Sequest HT (A2)	Unambiguous	YmHWQEELIVGGTVKNSTGkLVSAHALQTMFQLMTPk	M2(Oxidation); K20(Ub-amide); K37(Ub-amide)	4	Q13635	A0A8I5KPP5; H3BLX7; H0Y3B8; Q13635	2	6	0.198	0	1	1	764.563	4582.34	4582.34	-0.3	-0.00023	HCD (High Energy Collision Dissociation)	34	MS2	57.5583	52	51.6792	20009	Rheb_IISc_IG.raw	F1	1.97	1
TRUE	Medium	Sequest HT (A2)	Unambiguous	QmGISGkNMTKSTSISGDMcSLEK	M2(Oxidation); K7(Ub-amide); C20(Carbamidomethyl)	3	A0A590UJL1	A0A590UJL1; D6RA03; F8W6W8	2	4	0.066	0	1	1	701.326	2802.28	2802.3	-6.56	-0.00459	HCD (High Energy Collision Dissociation)	34	MS2	57.2766	52	30.9957	9415	Rheb_IISc_IG.raw	F1	1.97	1
TRUE	Medium	Sequest HT (A2)	Rejected	ENQmTPTNLAVcLAPSLFHLNTLkR	M4(Oxidation); C12(Carbamidomethyl); K24(Acetyl)	1		Q96QB1	1	4	0.0406	0	1	1	732.373	2926.47	2926.49	-6.68	-0.00488	HCD (High Energy Collision Dissociation)	34	MS2	44.1576	52	45.3234	16612	Rheb_IISc_IG.raw	F1	1.97	0
TRUE	Medium	Sequest HT (A2)	Rejected	MAQSVVEVmEDSkGKVQEHLLANGGLK	M9(Oxidation); K13(Acetyl)	1	A0A0U1RR16	A0A0U1RR16	2	4		0.0051	2	2	739.631	2955.5	2955.49	3.7	0.00273	HCD (High Energy Collision Dissociation)	34	MS2	31.702	52	46.1281	17040	Rheb_IISc_IG.raw	F1	1.97	1
TRUE	Medium	Sequest HT (A2)	Unambiguous	LLQPkYLQPLLAVQFTNLTmDTEIR	K5(Ub-amide); M20(Oxidation)	4	P05026	P05026; B7Z9S8; A0A8I5KX89; A0A8I5KNT2	1	4	0.1523	0	1	1	790.179	3157.7	3157.72	-7.82	-0.00617	HCD (High Energy Collision Dissociation)	34	MS2	54.0267	25.732	43.7957	15783	Rheb_IISc_IG.raw	F1	1.97	1
TRUE	Medium	Sequest HT (A2)	Unambiguous	QPGLAEAVcVKFLEDALGQk	C9(Carbamidomethyl); K20(Ub-amide)	2	A0A0A0MTL6	A0A0A0MTL6; Q6ZS17	1	3	0.198	0	1	1	790.411	2369.22	2369.24	-9.1	-0.00719	HCD (High Energy Collision Dissociation)	34	MS2	34.6693	29.118	38.4867	13047	Rheb_IISc_IG.raw	F1	1.97	1
TRUE	Medium	Sequest HT (A2)	Unambiguous	DIFHDLMAcVTMDNLQERALHIRk	C9(Carbamidomethyl); K24(Acetyl)	4	O75044	O75044; Q5VZB4; A0A075B7B5; B7ZM87	2	3	0.1015	0	1	1	990.149	2968.43	2968.46	-8.78	-0.00869	HCD (High Energy Collision Dissociation)	34	MS2	35.4253	52	55.8449	22331	Rheb_IISc_IG.raw	F1	1.97	1
TRUE	Medium	Sequest HT (A2)	Unambiguous	EPIYIITEFMAKGSLLDFLKSDEGSk	K26(Acetyl)	3	J3KPD6	J3KPD6; H0Y3C5; P08631	2	4	0.0711	0	1	1	744.137	2973.52	2973.52	2.61	0.00194	HCD (High Energy Collision Dissociation)	34	MS2	57.6505	29.627	47.545	17841	Rheb_IISc_IG.raw	F1	1.97	1
TRUE	Medium	Sequest HT (A2)	Unambiguous	ATRTDLVYFDNSPDYcVLDKAAGSLGTAGR	C16(Carbamidomethyl)	2	Q5TEH8	Q5TEH8; Q93097	2	4	0.1117	0	1	1	809.136	3233.52	3233.55	-9	-0.00727	HCD (High Energy Collision Dissociation)	34	MS2	15.8703	52	53.5039	21034	Rheb_IISc_IG.raw	F1	1.97	1
TRUE	Medium	Sequest HT (A2)	Unambiguous	KPSRNTYLPEVSYQFPk	K17(Ub-amide)	6	P78524	E9PJC3; P78524; E9PKE0; B4DDL8; E9PNX7; H0YE59	1	4	0.2335	0	1	1	563.299	2250.18	2250.18	-1.54	-0.00087	HCD (High Energy Collision Dissociation)	34	MS2	4.94632	32.345	38.4802	13042	Rheb_IISc_IG.raw	F1	1.97	1
TRUE	Medium	Sequest HT (A2)	Selected	TFLEAELPDDFTAHLFMSFSNkFPHSSPMVKSKPALLSGGLR	K22(Ub-amide)	3	Q9Y6T7	Q9Y6T7; B5MBY2; B5MCD5	2	5	0.0406	0	1	1	970.102	4846.48	4846.46	4.54	0.00441	HCD (High Energy Collision Dissociation)	34	MS2	51.7707	81.675	58.1708	23531	Rheb_IISc_IG.raw	F1	1.97	1
TRUE	Medium	Sequest HT (A2)	Selected	ENQVYVLSEGkkQQEHQPYSVNVAESMSR	K11(Ub-amide); K12(Ub-amide)	1	Q8N3K9	Q8N3K9	2	4	0.0102	0	1	1	939.973	3756.87	3756.84	7.71	0.00724	HCD (High Energy Collision Dissociation)	34	MS2	58.3251	52	51.1288	19699	Rheb_IISc_IG.raw	F1	1.97	1
TRUE	Medium	Sequest HT (A2)	Unambiguous	MTPGHLLVSVGQFRPEKNHPLQIRAFAk	K28(Acetyl)	3	A0A7P0T8Y4	A0A7P0T8Y4; Q2TAA5; A0A3B3IS90	2	4	0.1269	0	1	1	804.195	3213.76	3213.75	3.46	0.00278	HCD (High Energy Collision Dissociation)	34	MS2	9.18941	52	44.0087	15901	Rheb_IISc_IG.raw	F1	1.97	1
TRUE	Medium	Sequest HT (A2)	Rejected	TFLEAELPDDFTAHLFMSFSNKFPHSSPMVKSkPALLSGGLR	K33(Ub-amide)	3	Q9Y6T7	Q9Y6T7; B5MBY2; B5MCD5	2	5	0.0406	0	1	2	970.102	4846.48	4846.46	4.54	0.00441	HCD (High Energy Collision Dissociation)	34	MS2	51.7707	81.675	58.1708	23531	Rheb_IISc_IG.raw	F1	1.97	1
TRUE	Medium	Sequest HT (A2)	Rejected	LLPDIYGWPVATENWEQkYGASWTAEK	K18(Ub-amide)	3	A0A7I2U302	A0A7I2U302; A0A6Q8PFY6; P08473	1	4		0.0483	2	2	837.923	3348.67	3348.64	7.49	0.00627	HCD (High Energy Collision Dissociation)	34	MS2	62.7194	20.786	50.1058	19151	Rheb_IISc_IG.raw	F1	1.97	1
TRUE	Medium	Sequest HT (A2)	Unambiguous	NTSTVVSPSLLEkDPAFQmITIAKETGLGLK	K13(Acetyl); M19(Oxidation)	3	Q6ZWJ1	B5MCT9; Q6ZWJ1; E7EPP7	2	3	0.0508	0	1	1	1116.27	3346.81	3346.78	7.6	0.00847	HCD (High Energy Collision Dissociation)	34	MS2	55.9912	52	44.4905	16159	Rheb_IISc_IG.raw	F1	1.97	1
TRUE	Medium	Sequest HT (A2)	Unambiguous	FIPSAYPYYASAFSmMLGLFIFSIVFLHMKEkEk	M15(Oxidation); K32(Ub-amide); K34(Ub-amide)	2	P39656	P39656; A0A0C4DGS1	2	6		0.0101	2	2	736.546	4414.24	4414.25	-2.29	-0.00169	HCD (High Energy Collision Dissociation)	34	MS2	32.6936	52	51.8123	20083	Rheb_IISc_IG.raw	F1	1.97	1
TRUE	Medium	Sequest HT (A2)	Rejected	ATDSLPGKFEDmYkLTSELLGEGAYAk	M12(Oxidation); K14(Acetyl); K27(Acetyl)	9		E9PIA0; E9PN34; E9PSE0; Q9BUB5; E9PMM8; A0A499FJS1; E9PLE7; A0A499FJN1; A0A499FIS5	2	4		0.039	2	2	759.365	3034.44	3034.46	-7.9	-0.006	HCD (High Energy Collision Dissociation)	34	MS2	41.8313	8.887	33.653	10847	Rheb_IISc_IG.raw	F1	1.97	0
TRUE	Medium	Sequest HT (A2)	Unambiguous	FIEQkGDLQDLmPTINSLIKQK	K5(Acetyl); M12(Oxidation)	2	H0YME5	H0YME5; Q9P2K8	2	4	0.0711	0	1	1	655.1	2617.38	2617.39	-4.49	-0.00294	HCD (High Energy Collision Dissociation)	34	MS2	55.6778	84.431	41.8868	14812	Rheb_IISc_IG.raw	F1	1.97	1
TRUE	Medium	Sequest HT (A2)	Selected	TNTTAVGISkPANIHVkSPcSVVGNSNSQNK	K10(Ub-amide); K17(Ub-amide); C20(Carbamidomethyl)	1	Q9HCM1	Q9HCM1	1	4		0.039	2	2	901.213	3601.83	3601.85	-5.45	-0.00491	HCD (High Energy Collision Dissociation)	34	MS2	72.7346	52	52.6615	20564	Rheb_IISc_IG.raw	F1	1.97	1
TRUE	Medium	Sequest HT (A2)	Selected	mKLHYVAVLTLAILmFLTWLPESLScNK	M1(Oxidation); M15(Oxidation); C26(Carbamidomethyl)	2	Q9GZX9	Q9GZX9; J3QS03	1	4	0.0102	0	1	1	831.691	3323.74	3323.76	-5.23	-0.00435	HCD (High Energy Collision Dissociation)	34	MS2	41.7849	16.252	49.4588	18813	Rheb_IISc_IG.raw	F1	1.97	1
TRUE	Medium	Sequest HT (A2)	Unambiguous	DLkPDNLLITSLGHIkLTDFGLSKIGLmSMATNLYEGHIEK	K3(Acetyl); K16(Acetyl); M28(Oxidation)	2	A0A8I5KST9	A0A8I5KST9; O60307	2	4	0.1015	0	1	1	1157.35	4626.39	4626.42	-7.11	-0.00823	HCD (High Energy Collision Dissociation)	34	MS2	35.0673	52	56.8041	22859	Rheb_IISc_IG.raw	F1	1.97	1
TRUE	Medium	Sequest HT (A2)	Unambiguous	sMGAPEIRmSkPLEAEKQGLDSPSEHTDTER	N-Term(Prot)(Acetyl); M9(Oxidation); K11(Ub-amide)	1	H0YKT2	H0YKT2	2	4	0.2602	0	1	1	920.943	3680.75	3680.74	3.09	0.00284	HCD (High Energy Collision Dissociation)	34	MS2	42.0531	52	44.102	15953	Rheb_IISc_IG.raw	F1	1.96	1
TRUE	Medium	Sequest HT (A2)	Selected	SmLWTLLSIVVAFAELIAFMSADWLIGKARSR	M2(Oxidation)	1	Q6ZUX7	Q6ZUX7	2	6	0.0459	0	1	1	602.826	3611.92	3611.95	-8.71	-0.00524	HCD (High Energy Collision Dissociation)	34	MS2	7.00865	52	47.2516	17680	Rheb_IISc_IG.raw	F1	1.96	1
TRUE	Medium	Sequest HT (A2)	Unambiguous	LGEHNIkVLEGNEQFINAAK	K7(Ub-amide)	2	P35030	P35030; A0A7P0MNE9	1	3	0.2653	0	1	1	807.434	2420.29	2420.28	2.98	0.00241	HCD (High Energy Collision Dissociation)	34	MS2	68.0321	12.724	54.089	21353	Rheb_IISc_IG.raw	F1	1.96	1
TRUE	Medium	Sequest HT (A2)	Unambiguous	FLQQQQQQAVALGGEGAEDAQLGPGGccAkck	C27(Carbamidomethyl); C28(Carbamidomethyl); K30(Ub-amide); C31(Carbamidomethyl); K32(Acetyl)	1	B7ZBB8	B7ZBB8	1	4		0.0249	2	2	911.435	3642.72	3642.7	5.89	0.00537	HCD (High Energy Collision Dissociation)	34	MS2	78.9026	53.769	39.987	13810	Rheb_IISc_IG.raw	F1	1.96	1
TRUE	Medium	Sequest HT (A2)	Rejected	AFEDTLQLMERSLPEIWTLTYQQNSATPVkWTVIFLSG	K30(Acetyl)	1		A0A6Q8PFB7	2	5		0.0151	2	2	891.865	4455.29	4455.26	8.2	0.0073	HCD (High Energy Collision Dissociation)	34	MS2	0.860313	52	51.5418	19927	Rheb_IISc_IG.raw	F1	1.96	0
TRUE	Medium	Sequest HT (A2)	Unambiguous	DENGSLYPGVTAIDMmYkEGLHGVDNGILIFDK	M16(Oxidation); K18(Ub-amide)	3	Q9NUZ1	Q9NUZ1; A0A7I2V3X2; A0A0C4DG10	1	4	0.148	0	1	1	956.71	3823.82	3823.84	-6.7	-0.00641	HCD (High Energy Collision Dissociation)	34	MS2	26.0655	52	43.2698	15493	Rheb_IISc_IG.raw	F1	1.96	1
TRUE	Medium	Sequest HT (A2)	Unambiguous	TIEEcEVILmVGLPGSGKTQWALKYAk	C5(Carbamidomethyl); M10(Oxidation); K27(Acetyl)	2	H3BQZ7	H3BQZ7; Q1KMD3	2	4	0.0867	0	1	1	770.659	3079.61	3079.58	9.39	0.00723	HCD (High Energy Collision Dissociation)	34	MS2	58.6392	52	46.7534	17397	Rheb_IISc_IG.raw	F1	1.96	1
TRUE	Medium	Sequest HT (A2)	Unambiguous	LMMEKLGAPQTHLGLkNmIk	K16(Acetyl); M18(Oxidation); K20(Ub-amide)	2	H0Y4Y4	H0Y4Y4; Q96C19	2	4	0.0561	0	1	1	627.589	2507.33	2507.34	-3.46	-0.00217	HCD (High Energy Collision Dissociation)	34	MS2	22.2263	52	34.6215	11202	Rheb_IISc_IG.raw	F1	1.96	1
TRUE	Medium	Sequest HT (A2)	Unambiguous	AASLMNIPSTSScLTESPFkVHLEkLSLR	C13(Carbamidomethyl); K20(Ub-amide); K25(Ub-amide)	1	H7C3P6	H7C3P6	2	4	0.148	0	1	1	902.984	3608.91	3608.89	6.02	0.00543	HCD (High Energy Collision Dissociation)	34	MS2	23.585	42.914	46.0595	16999	Rheb_IISc_IG.raw	F1	1.96	1
TRUE	Medium	Sequest HT (A2)	Selected	VARLLDKGLDPNFHDPDSGEcPLSLAAQLDNATDLLk	C21(Carbamidomethyl); K37(Acetyl)	4	Q9BYB0	Q9BYB0; A0A8I5KZC4; A0A669KBA8; A0A0U1RQS4	2	4	0.0102	0	1	1	1016.01	4061	4061.03	-6.06	-0.00616	HCD (High Energy Collision Dissociation)	34	MS2	37.179	79.379	57.118	23011	Rheb_IISc_IG.raw	F1	1.96	1
TRUE	Medium	Sequest HT (A2)	Rejected	kLQAmVIEISNkTSSSSTcILVLLVSFcLLLVPAMYSSDTR	K1(Ub-amide); M5(Oxidation); K12(Acetyl); C19(Carbamidomethyl); C28(Carbamidomethyl)	1		O43889	2	5		0.0439	2	2	966.7	4829.47	4829.51	-8.04	-0.00776	HCD (High Energy Collision Dissociation)	34	MS2	5.25597	52	56.4862	22690	Rheb_IISc_IG.raw	F1	1.96	0
TRUE	Medium	Sequest HT (A2)	Unambiguous	SGYVLIAMEALDQLLMAcHSQSIKPFVESFLHMVAKLLESGEPk	C18(Carbamidomethyl); K44(Acetyl)	3	Q14156	Q14156; E5RJS1; A0A1B0GUZ7	1	4	0.148	0	1	1	1240.64	4959.52	4959.52	0.69	0.00086	HCD (High Energy Collision Dissociation)	34	MS2	82.658	118.365	58.3068	23596	Rheb_IISc_IG.raw	F1	1.96	1
TRUE	Medium	Sequest HT (A2)	Unambiguous	LSGAMSSNSLGIITPVPIPVHVLSFSADSSAKAGVSK		1	Q9NPG3	Q9NPG3	1	4	0.3469	0	1	1	906.995	3624.96	3624.93	7.41	0.00672	HCD (High Energy Collision Dissociation)	34	MS2	42.2411	52	40.6671	14167	Rheb_IISc_IG.raw	F1	1.96	1
TRUE	Medium	Sequest HT (A2)	Unambiguous	LFKGPkGLGFSIAGGVGNQHIPGDNSIYVTk	K6(Ub-amide); K31(Ub-amide)	9	E9PIW2; Q6ZSU2	E9PIW2; A0A3B3ITF1; E9PN83; Q15700; A8MUT9; F8VYC1; Q6ZSU2; A0A3B3ISW2; B7Z2T4	2	4	0.1429	0	1	1	891.727	3563.89	3563.91	-7.44	-0.00663	HCD (High Energy Collision Dissociation)	34	MS2	57.4334	11.952	43.5565	15647	Rheb_IISc_IG.raw	F1	1.96	2
TRUE	Medium	Sequest HT (A2)	Unambiguous	TPPPSYNSALAQPVTTVPSmGETERkITSLSSSLDTSLDFSK	M20(Oxidation); K26(Ub-amide)	2	E9PR71	E9PR71; Q9P2Y5	2	4	0.1837	0	1	1	1163.84	4652.35	4652.32	6.38	0.00742	HCD (High Energy Collision Dissociation)	34	MS2	70.0787	58.494	51.9991	20191	Rheb_IISc_IG.raw	F1	1.96	1
TRUE	Medium	Sequest HT (A2)	Unambiguous	FLEDEMQNEIVVQLLEkSPLTPLPR	K17(Ub-amide)	2	Q9HBG4	Q9HBG4; A0A2R8YGN5	1	4	0.102	0	1	1	784.416	3134.64	3134.67	-8.07	-0.00633	HCD (High Energy Collision Dissociation)	34	MS2	34.7125	52	45.3939	16650	Rheb_IISc_IG.raw	F1	1.96	1
TRUE	Medium	Sequest HT (A2)	Selected	QEScAPGAVVkARPmEGSLEEPQETSHSGSDKEHR	C4(Carbamidomethyl); K11(Ub-amide); M15(Oxidation)	1	Q9H1J1	Q9H1J1	2	5	0.0357	0	1	1	807.384	4032.89	4032.86	6.2	0.005	HCD (High Energy Collision Dissociation)	34	MS2	13.3297	52	50.123	19160	Rheb_IISc_IG.raw	F1	1.96	1
TRUE	Medium	Sequest HT (A2)	Unambiguous	QGSYSTGFPVAkPcFSQPTSNmEPPKQIMSMEKTSK	K12(Acetyl); C14(Carbamidomethyl); M22(Oxidation)	1	Q8NAT2	Q8NAT2	2	3	0.2041	0	1	1	1355.3	4063.87	4063.89	-4.8	-0.0065	HCD (High Energy Collision Dissociation)	34	MS2	0	150	40.5231	14086	Rheb_IISc_IG.raw	F1	1.96	1
TRUE	Medium	Sequest HT (A2)	Selected	NATLSLNSNDSEPkYYPIAVLLkNQNQELPEDVNPAk	K14(Ub-amide); K23(Ub-amide); K37(Ub-amide)	1	O75366	O75366	2	5		0.0485	3	3	943.889	4715.42	4715.42	-0.22	-0.00021	HCD (High Energy Collision Dissociation)	34	MS2	19.322	52	57.7347	23320	Rheb_IISc_IG.raw	F1	1.96	1
TRUE	Medium	Sequest HT (A2)	Unambiguous	LFPRYIEMHIVVDKNLFkPANMIcR	K18(Acetyl); C24(Carbamidomethyl)	1	Q6NVV9	Q6NVV9	2	4	0.2041	0	1	1	787.417	3146.65	3146.65	0.53	0.00042	HCD (High Energy Collision Dissociation)	34	MS2	68.9967	52	46.9918	17529	Rheb_IISc_IG.raw	F1	1.96	1
TRUE	Medium	Sequest HT (A2)	Unambiguous	LVAEPSGSESSmEQVLFPkPGPLEPTQR	M12(Oxidation); K19(Acetyl)	2	Q00978	H0YMB0; Q00978	0	4	0.0918	0	1	1	767.893	3068.55	3068.52	7.74	0.00594	HCD (High Energy Collision Dissociation)	34	MS2	26.3446	52	45.144	16516	Rheb_IISc_IG.raw	F1	1.96	1
TRUE	Medium	Sequest HT (A2)	Unambiguous	mQTVTAAVEELLVAAQRQDRLTVGVYESAK	N-Term(Prot)(Acetyl)	1	Q6IX74	Q6IX74	2	4	0.0867	0	1	1	830.446	3318.76	3318.74	7.95	0.00659	HCD (High Energy Collision Dissociation)	34	MS2	26.9926	52	43.9547	15871	Rheb_IISc_IG.raw	F1	1.96	1
TRUE	Medium	Sequest HT (A2)	Rejected	TVVGGAmFFIGFTALVIMWQkHYVYGPLPQSFDKEWVAK	M7(Oxidation); K21(Acetyl)	2		H3BPG0; P13073	2	4	0.0204	0	1	1	1130.59	4519.33	4519.3	5.35	0.00604	HCD (High Energy Collision Dissociation)	34	MS2	33.2886	52	54.6192	21660	Rheb_IISc_IG.raw	F1	1.96	0
TRUE	Medium	Sequest HT (A2)	Rejected	GAPLVVIcQGkIMLEDGNLHVTQGAGRFIPcSPFSDYVYk	C8(Carbamidomethyl); K11(Ub-amide); C31(Carbamidomethyl); K40(Ub-amide)	1		Q14195	2	5		0.0439	3	3	966.7	4829.47	4829.44	6.9	0.00666	HCD (High Energy Collision Dissociation)	34	MS2	5.25597	52	56.4862	22690	Rheb_IISc_IG.raw	F1	1.96	0
TRUE	Medium	Sequest HT (A2)	Selected	VAGITGVHHNTHLIFVFLVEmGFcHVGQAGLk	M21(Oxidation); C24(Carbamidomethyl); K32(Acetyl)	1	H0Y328	H0Y328	0	4	0.0255	0	1	1	887.455	3546.8	3546.81	-4.77	-0.00423	HCD (High Energy Collision Dissociation)	34	MS2	58.0754	19.571	52.8569	20679	Rheb_IISc_IG.raw	F1	1.96	1
TRUE	Medium	Sequest HT (A2)	Unambiguous	VkPLEAcPGTQLQDVKSPAFTQVPQFSGVK	K2(Ub-amide); C7(Carbamidomethyl)	1	C9JG08	C9JG08	1	4	0.2143	0	1	1	863.958	3452.81	3452.81	-0.11	-0.0001	HCD (High Energy Collision Dissociation)	34	MS2	69.9147	22.203	41.6226	14664	Rheb_IISc_IG.raw	F1	1.96	1
TRUE	Medium	Sequest HT (A2)	Rejected	EkYmIGNSVQkISEPEAEISPGSLPVTANMK	K2(Ub-amide); M4(Oxidation); K11(Acetyl)	1	Q96RT1	Q96RT1	2	4		0.0439	3	3	901.213	3601.83	3601.8	8.46	0.00762	HCD (High Energy Collision Dissociation)	34	MS2	72.7346	52	52.6615	20564	Rheb_IISc_IG.raw	F1	1.96	1
TRUE	Medium	Sequest HT (A2)	Rejected	SYLRELPEPLMTFNLYEEWTQVASVQDQDK		1		Q68EM7	1	4	0.0357	0	1	1	908.189	3629.74	3629.75	-3.19	-0.0029	HCD (High Energy Collision Dissociation)	34	MS2	64.1151	52	36.8354	12269	Rheb_IISc_IG.raw	F1	1.96	0
TRUE	Medium	Sequest HT (A2)	Rejected	LRNILDLSPFTVTDLTPmEIVVDIFRk	M18(Oxidation); K27(Ub-amide)	2		P51795; A0A2R8YGW0	2	4	0.0255	0	1	1	840.207	3357.81	3357.84	-8.7	-0.0073	HCD (High Energy Collision Dissociation)	34	MS2	61.2645	52	49.7153	18949	Rheb_IISc_IG.raw	F1	1.96	0
TRUE	Medium	Sequest HT (A2)	Unambiguous	ELSEESEDEELQLEEFPMLKTLDPk	K25(Ub-amide)	4	Q99543	Q99543; F2Z3H0; H7C3L7; F2Z3N9	1	4	0.0153	0	1	1	794.385	3174.52	3174.52	0.06	5e-05	HCD (High Energy Collision Dissociation)	34	MS2	88.4753	43.923	52.2789	20341	Rheb_IISc_IG.raw	F1	1.96	1
TRUE	Medium	Sequest HT (A2)	Selected	APAGDLLPSAFRVPAAFPTKVPVPGPGSGGNGPER		3	A0A494C1T9	A0A494C1T9; J3KPS2; Q6ZRV2	2	5	0.0408	0	1	1	677.562	3383.78	3383.79	-0.83	-0.00056	HCD (High Energy Collision Dissociation)	34	MS2	29.3463	52	47.8226	18001	Rheb_IISc_IG.raw	F1	1.96	1
TRUE	Medium	Sequest HT (A2)	Unambiguous	QLSQMLkSSAPAQEEEEDPLAYYENHTSQIEIVR	K7(Acetyl)	1	Q14573	Q14573	1	6	0.051	0	1	1	663.484	3975.87	3975.89	-5.94	-0.00394	HCD (High Energy Collision Dissociation)	34	MS2	16.5314	52	50.224	19212	Rheb_IISc_IG.raw	F1	1.96	1
TRUE	Medium	Sequest HT (A2)	Unambiguous	ELcEWLTQmESKVSQNGDILIEEmIEkLk	C3(Carbamidomethyl); M9(Oxidation); M24(Oxidation); K27(Acetyl); K29(Acetyl)	4	Q8NF91	Q8NF91; A0A0C4DG40; H0Y325; H0Y326	2	4	0.0612	0	1	1	903.185	3609.72	3609.74	-5.02	-0.00453	HCD (High Energy Collision Dissociation)	34	MS2	30.2717	52	40.9127	14301	Rheb_IISc_IG.raw	F1	1.96	1
TRUE	Medium	Sequest HT (A2)	Unambiguous	TETTSLGSLPLPAGPPATAPARPLRLPSGNGYK		2	Q96AY4	Q96AY4; A0A087WW06	1	4	0.0663	0	1	1	822.698	3287.77	3287.77	-1.59	-0.0013	HCD (High Energy Collision Dissociation)	34	MS2	74.3668	52	47.3398	17732	Rheb_IISc_IG.raw	F1	1.96	1
TRUE	Medium	Sequest HT (A2)	Selected	VLDSKTAQNLSIFLGSFRmPYQEIk	M19(Oxidation); K25(Ub-amide)	2	O60610	O60610; A0A2R8Y5N1	2	4		0.0297	2	2	775.162	3097.63	3097.63	-0.2	-0.00015	HCD (High Energy Collision Dissociation)	34	MS2	59.4103	3.065	52.631	20546	Rheb_IISc_IG.raw	F1	1.96	1
TRUE	Medium	Sequest HT (A2)	Selected	YVISETcHPLEGNSVHQKTSEFHLGLIEGPDkNk	C7(Carbamidomethyl); K32(Ub-amide); K34(Ub-amide)	1	F8W9U4	F8W9U4	2	5		0.0101	2	2	852.032	4256.13	4256.12	2.41	0.00205	HCD (High Energy Collision Dissociation)	34	MS2	9.14763	52	52.6284	20544	Rheb_IISc_IG.raw	F1	1.96	1
TRUE	Medium	Sequest HT (A2)	Unambiguous	EVKYFSFPGELLMRmLQmLVLPLIISSLVT	M15(Oxidation); M18(Oxidation)	2	A0A7P0T9P1	A0A7P0T9P1; E7EUV6	2	6	0.102	0	1	1	584.158	3499.91	3499.9	2.35	0.00137	HCD (High Energy Collision Dissociation)	34	MS2	36.2788	52	40.659	14162	Rheb_IISc_IG.raw	F1	1.96	1
TRUE	Medium	Sequest HT (A2)	Selected	GVmLAVDAVIAELKKQSkPVTTPEEIAQDGk	M3(Oxidation); K18(Acetyl); K31(Acetyl)	1	A0A7I2V2X6	A0A7I2V2X6	2	4	0.0102	0	1	1	842.199	3365.77	3365.79	-4.06	-0.00342	HCD (High Energy Collision Dissociation)	34	MS2	32.0134	52	51.9101	20138	Rheb_IISc_IG.raw	F1	1.96	1
TRUE	Medium	Sequest HT (A2)	Unambiguous	GGSGGSYGGGSGSGGGSGGGYGGGSGGGHSGGSGGGHSGGSGGNYGGGSGSGGGSGGGYGGGSGSR		2	P35527	P35527; K7EQQ3	0	4	0.7041	0	1	1	1243.99	4972.94	4972.94	0.65	0.0008	HCD (High Energy Collision Dissociation)	34	MS2	0.274314	150	13.5544	4200	Rheb_IISc_IG.raw	F1	1.96	1
TRUE	Medium	Sequest HT (A2)	Selected	EVPVGkEQSSTVLTGLRPGmEYTVHVWAQkGNQESk	K6(Ub-amide); M20(Oxidation); K30(Ub-amide); K36(Ub-amide)	2	A0A087WXC4	A0A087WXC4; Q9UQP3	2	5	0.0153	0	1	1	915.672	4574.33	4574.33	-0.56	-0.00051	HCD (High Energy Collision Dissociation)	34	MS2	80.5765	52	57.9641	23436	Rheb_IISc_IG.raw	F1	1.96	1
TRUE	Medium	Sequest HT (A2)	Unambiguous	SSSKLNEEDEVILLLDSDEELELEQTkMK	K27(Acetyl)	1	Q8IY92	Q8IY92	2	3	0.0918	0	1	1	1136.23	3406.69	3406.67	6.03	0.00685	HCD (High Energy Collision Dissociation)	34	MS2	54.5389	52	49.4096	18786	Rheb_IISc_IG.raw	F1	1.96	1
TRUE	Medium	Sequest HT (A2)	Unambiguous	TKEHkYVLGQNSPPFSSVPEIVHHYASR	K5(Ub-amide)	4	A0A8I5QJ71	A0A8I5QJ71; H0YNJ2; F8W6V4; Q7M4L6	2	4	0.0816	0	1	1	851.696	3403.76	3403.74	6.19	0.00527	HCD (High Energy Collision Dissociation)	34	MS2	93.2606	20.418	50.0882	19142	Rheb_IISc_IG.raw	F1	1.96	1
TRUE	Medium	Sequest HT (A2)	Rejected	SPATPIVLVKQGHEPPTFIGWFFTWDPYKWTSHPSHk	K37(Ub-amide)	2	D6R9H2	D6R9H2; O15195	2	5		0.0297	3	3	903.869	4515.32	4515.3	4.69	0.00423	HCD (High Energy Collision Dissociation)	34	MS2	35.246	52	58.6523	23784	Rheb_IISc_IG.raw	F1	1.96	1
TRUE	Medium	Sequest HT (A2)	Unambiguous	THRMTTTLVSATIFDLSEVLck	C21(Carbamidomethyl); K22(Ub-amide)	1	G3V515	G3V515	1	3	0.0561	0	1	1	907.142	2719.41	2719.4	2.88	0.00261	HCD (High Energy Collision Dissociation)	34	MS2	86.2907	43.698	49.777	18981	Rheb_IISc_IG.raw	F1	1.96	1
TRUE	Medium	Sequest HT (A2)	Unambiguous	SSLTIQFVEGQFVDSYDPTIENTFTK		1	Q15382	Q15382	0	3	0.2755	0	1	1	989.486	2966.44	2966.43	3.93	0.00389	HCD (High Energy Collision Dissociation)	34	MS2	43.7207	14.96	54.9647	21851	Rheb_IISc_IG.raw	F1	1.96	1
TRUE	Medium	Sequest HT (A2)	Rejected	KEELPmkGGTLGGIPGEPAVDHR	M6(Oxidation); K7(Ub-amide)	2		Q96PV7; H0YCX2	2	4		0.02	3	3	650.842	2600.35	2600.34	3.39	0.0022	HCD (High Energy Collision Dissociation)	34	MS2	68.5611	52	41.1295	14409	Rheb_IISc_IG.raw	F1	1.96	0
TRUE	Medium	Sequest HT (A2)	Unambiguous	MLSNRPIFPGkHYLDQLNHILGILGSPSQEDLNcIINmk	K11(Acetyl); C34(Carbamidomethyl); M38(Oxidation); K39(Acetyl)	1	E9PRH7	E9PRH7	1	4	0.1429	0	1	1	1144.84	4576.33	4576.31	2.49	0.00285	HCD (High Energy Collision Dissociation)	34	MS2	45.1252	52	51.6859	20014	Rheb_IISc_IG.raw	F1	1.96	1
TRUE	Medium	Sequest HT (A2)	Unambiguous	QVVAVTGDGTNDGPALkkADVGFAmGIAGTDVAK	K17(Ub-amide); K18(Acetyl); M25(Oxidation)	9	P20020; Q16720	P20020; Q01814; A0A2U3TZI3; E7ERY9; Q16720; A0A804HKZ0; A0A2U3U055; P23634; A0A2R8Y4R4	2	4	0.0918	0	1	1	882.703	3527.79	3527.79	-0.16	-0.00014	HCD (High Energy Collision Dissociation)	34	MS2	47.5871	52	52.7332	20605	Rheb_IISc_IG.raw	F1	1.96	2
TRUE	Medium	Sequest HT (A2)	Unambiguous	RmDLILSSRPEFSGWIIAHcNLkTPGLk	M2(Oxidation); C20(Carbamidomethyl); K23(Acetyl); K28(Acetyl)	1	A0A7I2V4Z3	A0A7I2V4Z3	2	3	0.0765	0	1	1	1113.92	3339.75	3339.73	5.76	0.00641	HCD (High Energy Collision Dissociation)	34	MS2	63.1463	54.707	46.5694	17297	Rheb_IISc_IG.raw	F1	1.96	1
TRUE	Medium	Sequest HT (A2)	Selected	GMkEMSQTLQGGNMLEGDPTHSR	K3(Acetyl)	1	Q9NR99	Q9NR99	1	4		0.0051	2	2	637.296	2546.16	2546.14	8.05	0.00513	HCD (High Energy Collision Dissociation)	34	MS2	38.7955	47.908	35.5487	11600	Rheb_IISc_IG.raw	F1	1.96	1
TRUE	Medium	Sequest HT (A2)	Rejected	LHNDcIYILIDTSHSmKSkLDLVk	C5(Carbamidomethyl); M16(Oxidation); K19(Ub-amide); K24(Acetyl)	1	Q502W6	Q502W6	2	4		0.0297	3	3	775.158	3097.61	3097.59	5.41	0.00419	HCD (High Energy Collision Dissociation)	34	MS2	45.3585	3.092	52.9483	20734	Rheb_IISc_IG.raw	F1	1.96	1
TRUE	Medium	Sequest HT (A2)	Selected	FDmVHIDTkSASQMFELIHkk	M3(Oxidation); K9(Ub-amide); K20(Ub-amide); K21(Acetyl)	2	A0A0J9YYF7	A0A0J9YYF7; Q86T65	2	4		0.0101	3	3	739.631	2955.5	2955.49	5.68	0.0042	HCD (High Energy Collision Dissociation)	34	MS2	31.702	52	46.1281	17040	Rheb_IISc_IG.raw	F1	1.96	1
TRUE	Medium	Sequest HT (A2)	Rejected	QGKAKLVILANNcPALSGNNIELGTAcGk	C13(Carbamidomethyl); C27(Carbamidomethyl); K29(Ub-amide)	1		A0A0C4DH44	2	4	0.0408	0	1	1	802.679	3207.69	3207.69	2.62	0.0021	HCD (High Energy Collision Dissociation)	34	MS2	95.0633	16.147	47.2262	17667	Rheb_IISc_IG.raw	F1	1.96	0
TRUE	Medium	Sequest HT (A2)	Rejected	NDQkPLDLAQGAEmKHILVGNkVIYK	K4(Ub-amide); M14(Oxidation); K22(Acetyl)	1	Q9BXW6	Q9BXW6	2	4		0.0102	2	2	794.931	3176.7	3176.7	-0.15	-0.00012	HCD (High Energy Collision Dissociation)	34	MS2	66.5905	52	43.5679	15654	Rheb_IISc_IG.raw	F1	1.95	1
TRUE	Medium	Sequest HT (A2)	Unambiguous	RNQSHKEMHcLHPGDLYPFTR	C10(Carbamidomethyl)	3	Q8N9R8	Q8N9R8; Q3SXZ0; H7C4U2	2	4	0.1231	0	1	1	656.56	2623.22	2623.24	-9.08	-0.00595	HCD (High Energy Collision Dissociation)	34	MS2	66.6815	61.082	28.231	8176	Rheb_IISc_IG.raw	F1	1.95	1
TRUE	Medium	Sequest HT (A2)	Unambiguous	VkNQLRFLAELAYDLDVDDAPGNSQQATPK	K2(Acetyl)	4	P51654	H0Y3U6; B4DTD8; P51654; A0A8I5KUG1	2	4	0.0615	0	1	1	840.426	3358.68	3358.69	-2.71	-0.00228	HCD (High Energy Collision Dissociation)	34	MS2	67.2575	52	49.616	18894	Rheb_IISc_IG.raw	F1	1.95	1
TRUE	Medium	Sequest HT (A2)	Unambiguous	QkFSEQVFkVASSDLVNmGISVVSYTLK	K2(Acetyl); K9(Ub-amide); M18(Oxidation)	14	A2AB13	A2AB13; A0A140T9C3; A2AB12; A0A140T9R1; A0A140T9X0; A2AB11; A2AB10; O75955; A0A140T910; A0A0G2JJQ6; A0A140T957; A0A140T959; A2AB09; A0A140T9B1	2	4	0.1846	0	1	1	840.437	3358.73	3358.75	-6.33	-0.00532	HCD (High Energy Collision Dissociation)	34	MS2	65.8019	47.767	47.8564	18020	Rheb_IISc_IG.raw	F1	1.95	1
TRUE	Medium	Sequest HT (A2)	Selected	LLQLYSEASVALLkLNNPKDFQELNK	K14(Ub-amide)	1	Q3T906	Q3T906	2	4		0.0299	2	2	796.948	3184.77	3184.75	7.17	0.00571	HCD (High Energy Collision Dissociation)	34	MS2	36.8075	52	44.3094	16062	Rheb_IISc_IG.raw	F1	1.95	1
TRUE	Medium	Sequest HT (A2)	Unambiguous	VLYVPSmGFcILVAHGWQKISTkSVFk	M7(Oxidation); C10(Carbamidomethyl); K23(Ub-amide); K27(Acetyl)	1	Q6ZXV5	Q6ZXV5	2	4	0.1026	0	1	1	838.194	3349.75	3349.77	-5.68	-0.00476	HCD (High Energy Collision Dissociation)	34	MS2	43.028	51.238	51.6953	20021	Rheb_IISc_IG.raw	F1	1.95	1
TRUE	Medium	Sequest HT (A2)	Unambiguous	VLISLLDkPEIGPQVVGNLFLEVIRAFYSYcR	K8(Acetyl); C31(Carbamidomethyl)	2	Q9Y3R5	Q9Y3R5; A0A8I5KUN1	1	4	0.0615	0	1	1	938.505	3751	3751.03	-8.12	-0.00762	HCD (High Energy Collision Dissociation)	34	MS2	69.3944	52	40.505	14077	Rheb_IISc_IG.raw	F1	1.95	1
TRUE	Medium	Sequest HT (A2)	Rejected	TEENLTkDQQLQFLQQTMQGMQQQLLTIQEELNNKK	K7(Ub-amide)	1		Q8TC92	2	5		0.0347	4	4	903.869	4515.32	4515.27	9.54	0.00862	HCD (High Energy Collision Dissociation)	34	MS2	35.246	52	58.6523	23784	Rheb_IISc_IG.raw	F1	1.95	0
TRUE	Medium	Sequest HT (A2)	Unambiguous	VARHAAPHVHILLANFYLLFPPMVNPIIYGVk	K32(Acetyl)	1	Q8NGK3	Q8NGK3	1	3	0.4256	0	1	1	1218.35	3653.05	3653.03	4.25	0.00518	HCD (High Energy Collision Dissociation)	34	MS2	37.1921	150	11.0991	3451	Rheb_IISc_IG.raw	F1	1.95	1
TRUE	Medium	Sequest HT (A2)	Unambiguous	NLSPEkVERcMSVmQSGTQMIK	K6(Acetyl); C10(Carbamidomethyl); M14(Oxidation)	1	Q4KWH8	Q4KWH8	2	4	0.159	0	1	1	653.565	2611.24	2611.23	1.34	0.00088	HCD (High Energy Collision Dissociation)	34	MS2	30.3993	52	28.3541	8235	Rheb_IISc_IG.raw	F1	1.95	1
TRUE	Medium	Sequest HT (A2)	Selected	MEPIVHIHQELLTGIESEASLSKLSPTSQKGTSSSSSYIFQK		1	F8W8V4	F8W8V4	2	4	0.0462	0	1	1	1144.6	4575.37	4575.33	9.72	0.01112	HCD (High Energy Collision Dissociation)	34	MS2	80.8549	52	54.3285	21491	Rheb_IISc_IG.raw	F1	1.95	1
TRUE	Medium	Sequest HT (A2)	Unambiguous	NkAIAQPARTFMLGLMAAYHNLEKPAVPSR	K2(Acetyl)	1	A0A0D9SFG0	A0A0D9SFG0	2	4	0.1333	0	1	1	835.197	3337.77	3337.77	0	0	HCD (High Energy Collision Dissociation)	34	MS2	5.47392	17.215	49.329	18741	Rheb_IISc_IG.raw	F1	1.95	1
TRUE	Medium	Sequest HT (A2)	Unambiguous	kFLDGNEMTLADcNLLPkLHIVk	K1(Acetyl); C13(Carbamidomethyl); K18(Acetyl); K23(Acetyl)	1	Q9Y696	Q9Y696	2	3	0.1846	0	1	1	932.479	2795.42	2795.45	-8.73	-0.00813	HCD (High Energy Collision Dissociation)	34	MS2	73.4903	52	46.6139	17320	Rheb_IISc_IG.raw	F1	1.95	1
TRUE	Medium	Sequest HT (A2)	Selected	YDTSLGLLTkkFIQLLSQSPDGVLDLNK	K10(Ub-amide); K11(Acetyl)	1	O00716	O00716	2	4	0.0154	0	1	1	836.961	3344.82	3344.82	-0.13	-0.00011	HCD (High Energy Collision Dissociation)	34	MS2	58.4988	52	43.1548	15431	Rheb_IISc_IG.raw	F1	1.95	1
TRUE	Medium	Sequest HT (A2)	Unambiguous	MKLSDFNDITNmLLLkmNk	M12(Oxidation); K16(Acetyl); M17(Oxidation); K19(Acetyl)	1	P78527	P78527	2	3	0.0564	0	1	1	795.735	2385.19	2385.19	1.97	0.00157	HCD (High Energy Collision Dissociation)	34	MS2	38.6223	10.416	39.6635	13676	Rheb_IISc_IG.raw	F1	1.95	1
TRUE	Medium	Sequest HT (A2)	Unambiguous	HLTSLNLVQNNFSPkGmMKLcSAFAcPTSNLQIIGLWK	K15(Ub-amide); M17(Oxidation); C21(Carbamidomethyl); C26(Carbamidomethyl)	1	P59047	P59047	2	5	0.0051	0	1	1	907.07	4531.32	4531.3	5.2	0.00471	HCD (High Energy Collision Dissociation)	34	MS2	12.6188	6.108	54.807	21765	Rheb_IISc_IG.raw	F1	1.95	1
TRUE	Medium	Sequest HT (A2)	Rejected	TENDHINLkVAGQDGSVVQFK	K9(Acetyl)	3		A8MU27; P55854; A8MUA9	1	3	0.0103	0	1	1	781.071	2341.2	2341.18	7.97	0.00622	HCD (High Energy Collision Dissociation)	34	MS2	0	3.293	41.8934	14816	Rheb_IISc_IG.raw	F1	1.95	0
TRUE	Medium	Sequest HT (A2)	Unambiguous	DIcARMSFVVPNQTLPQLNIMK	C3(Carbamidomethyl)	3	Q01968	A0A2R8YCN4; Q01968; A0A2R8YG38	1	4	0.0872	0	1	1	644.587	2575.32	2575.32	2.14	0.00138	HCD (High Energy Collision Dissociation)	34	MS2	87.5961	52	41.5804	14642	Rheb_IISc_IG.raw	F1	1.95	1
TRUE	Medium	Sequest HT (A2)	Unambiguous	DAAAHLQTSHKPSAEDAEGQSPLSQkYSPSTEk	K26(Ub-amide); K33(Ub-amide)	1	Q96F24	Q96F24	1	4	0.1179	0	1	1	972.721	3887.86	3887.88	-4.69	-0.00456	HCD (High Energy Collision Dissociation)	34	MS2	33.6857	126.104	40.1237	13876	Rheb_IISc_IG.raw	F1	1.95	1
TRUE	Medium	Sequest HT (A2)	Unambiguous	AFGPPHEGPLQGLVASRIETYGGRHR		2	Q3KR16	Q3KR16; F5H731	2	3	0.1949	0	1	1	934.828	2802.47	2802.45	5.67	0.0053	HCD (High Energy Collision Dissociation)	34	MS2	29.5478	52	46.3747	17183	Rheb_IISc_IG.raw	F1	1.95	1
TRUE	Medium	Sequest HT (A2)	Unambiguous	MVGIDKKQDLEAk	K13(Acetyl)	1	Q02224	Q02224	2	3	0.1128	0	1	1	506.277	1516.82	1516.8	8.25	0.00417	HCD (High Energy Collision Dissociation)	34	MS2	34.8471	150	55.8828	22351	Rheb_IISc_IG.raw	F1	1.95	1
TRUE	Medium	Sequest HT (A2)	Selected	YLIGEVIYGGRVIDNWDKR		1	A0A804HLD3	A0A804HLD3	2	4		0.0347	2	2	567.305	2266.2	2266.2	-0.64	-0.00036	HCD (High Energy Collision Dissociation)	34	MS2	64.1543	52	38.5013	13054	Rheb_IISc_IG.raw	F1	1.95	1
TRUE	Medium	Sequest HT (A2)	Unambiguous	LDALEWEScFNkVLFPLLTkLLENISPADVGGMEETR	C9(Carbamidomethyl); K12(Acetyl); K20(Acetyl)	9	Q92538	Q92538; A0A7I2V452; A0A7P0RGV0; A0A669KBG8; A0A7I2V529; A0A7I2V2L5; A0A669KB10; A0A7I2YQ65; A0A7I2YQM2	2	3	0.3026	0	1	1	1440.38	4319.14	4319.16	-5.36	-0.00771	HCD (High Energy Collision Dissociation)	34	MS2	4.87703	52	52.7712	20627	Rheb_IISc_IG.raw	F1	1.95	1
TRUE	Medium	Sequest HT (A2)	Selected	EISLHTKEHmYLENkSVFETSLDSDVPLQAATHkPEVIVk	M10(Oxidation); K15(Ub-amide); K34(Acetyl); K40(Acetyl)	3	N0DVX5	A0A3B3ITZ5; Q9HCK1; N0DVX5	2	5	0.0205	0	1	1	972.704	4859.49	4859.47	4.38	0.00425	HCD (High Energy Collision Dissociation)	34	MS2	83.1693	52	56.9747	22944	Rheb_IISc_IG.raw	F1	1.95	1
TRUE	Medium	Sequest HT (A2)	Unambiguous	KTSLFNHMASMGPREAVSGLAK		1	Q9GZU3	Q9GZU3	2	4	0.0872	0	1	1	583.805	2332.2	2332.19	3.27	0.00191	HCD (High Energy Collision Dissociation)	34	MS2	18.408	52	34.8077	11299	Rheb_IISc_IG.raw	F1	1.95	1
TRUE	Medium	Sequest HT (A2)	Unambiguous	AFSWGSSLVkHERVHTNEk	K10(Acetyl); K19(Acetyl)	2	Q8N7M2	Q8N7M2; A0A494C0U8	2	3	0.2667	0	1	1	766.057	2296.16	2296.15	3.61	0.00276	HCD (High Energy Collision Dissociation)	34	MS2	27.1651	7.581	33.9869	10954	Rheb_IISc_IG.raw	F1	1.95	1
TRUE	Medium	Sequest HT (A2)	Selected	LkALHPNWcEQVkFIPQMNVVVScSAIEK	K2(Acetyl); C9(Carbamidomethyl); K13(Acetyl); C24(Carbamidomethyl)	1	A0A096LNH2	A0A096LNH2	2	4		0.0394	3	3	878.191	3509.74	3509.77	-8.8	-0.00772	HCD (High Energy Collision Dissociation)	34	MS2	59.74	21.858	45.1766	16534	Rheb_IISc_IG.raw	F1	1.95	1
TRUE	Medium	Sequest HT (A2)	Unambiguous	EkMLSkPEMGSPRALVGGSSGVTPSNDQSPWEEk	K2(Acetyl); K6(Acetyl); K34(Acetyl)	1	Q9BY89	Q9BY89	2	4	0.3128	0	1	1	936.199	3741.77	3741.77	-0.1	-9e-05	HCD (High Energy Collision Dissociation)	34	MS2	0	52	38.8895	13266	Rheb_IISc_IG.raw	F1	1.95	1
TRUE	Medium	Sequest HT (A2)	Unambiguous	FFLAMVASGYLVVGFVYVmEFIGMKSR	M19(Oxidation)	4	Q86VW1	Q86VW1; C9JTF8; X6RE50; C9JGT0	1	4	0.1846	0	1	1	770.155	3077.6	3077.57	9.31	0.00716	HCD (High Energy Collision Dissociation)	34	MS2	81.8291	52	46.1569	17056	Rheb_IISc_IG.raw	F1	1.95	1
TRUE	Medium	Sequest HT (A2)	Unambiguous	MkIATVSVLLPLALcLIQDAASkNEDQDK	K2(Ub-amide); C15(Carbamidomethyl); K23(Acetyl)	2	E7EWP9	E5RG22; E7EWP9	2	4	0.0564	0	1	1	856.453	3422.79	3422.81	-6.97	-0.00596	HCD (High Energy Collision Dissociation)	34	MS2	23.5498	52	43.9218	15851	Rheb_IISc_IG.raw	F1	1.95	1
TRUE	Medium	Sequest HT (A2)	Unambiguous	LEESAVTVmFDkVQFSNKSANMDHWQQR	M9(Oxidation); K12(Ub-amide)	2	H7C0X7	H7C0X7; Q9NZL9	2	3	0.0564	0	1	1	1179.89	3537.66	3537.68	-6.01	-0.00708	HCD (High Energy Collision Dissociation)	34	MS2	0	52	43.7131	15733	Rheb_IISc_IG.raw	F1	1.95	1
TRUE	Medium	Sequest HT (A2)	Unambiguous	mPAYHSSLmDPDTkLIGNmALLPIRSQFK	N-Term(Prot)(Acetyl); M9(Oxidation); K14(Acetyl); M19(Oxidation)	2	O15145	O15145; C9JZD1	2	3	0.2821	0	1	1	1130.9	3390.69	3390.69	-0.41	-0.00046	HCD (High Energy Collision Dissociation)	34	MS2	56.7421	96.155	48.7418	18479	Rheb_IISc_IG.raw	F1	1.95	1
TRUE	Medium	Sequest HT (A2)	Rejected	NDcISAPINSLLQMAKALIkSPSQDEmLPTYLK	C3(Carbamidomethyl); K20(Ub-amide); M27(Oxidation)	1		Q8IZF2	2	3	0.0256	0	1	1	1301.34	3902	3902	0.88	0.00114	HCD (High Energy Collision Dissociation)	34	MS2	39.2862	110.853	41.0547	14372	Rheb_IISc_IG.raw	F1	1.95	0
TRUE	Medium	Sequest HT (A2)	Unambiguous	MLGYQVkDSkVEQQDNFLK	K7(Acetyl); K10(Acetyl)	6	A0A804HJB3	A0A804HJB3; A0A804HJY9; A0A804HJ70; Q53GS7; A0A804HJ00; A0A804HK09	2	3	0.0923	0	1	1	785.399	2354.18	2354.17	5.8	0.00455	HCD (High Energy Collision Dissociation)	34	MS2	61.9103	17.82	41.2043	14445	Rheb_IISc_IG.raw	F1	1.95	1
TRUE	Medium	Sequest HT (A2)	Selected	SEFSQLSSLAVPLLLHALSLPHGADIFWTIINGNFNSKDWk	K41(Ub-amide)	2	Q9P2D8	Q9P2D8; G3V2U4	1	5		0.0394	3	3	953.297	4762.46	4762.49	-7.29	-0.00694	HCD (High Energy Collision Dissociation)	34	MS2	46.3777	14.196	55.3059	22044	Rheb_IISc_IG.raw	F1	1.95	1
TRUE	Medium	Sequest HT (A2)	Unambiguous	GEFPGGLMGPVRmISSGHELTTDYDEK	M13(Oxidation)	1	Q70CQ2	Q70CQ2	1	4	0.0513	0	1	1	735.597	2939.36	2939.35	3.2	0.00235	HCD (High Energy Collision Dissociation)	34	MS2	6.41185	52	27.909	8040	Rheb_IISc_IG.raw	F1	1.95	1
TRUE	Medium	Sequest HT (A2)	Unambiguous	EYMKYGFFLLQmSPkHWQIQQALk	M12(Oxidation); K15(Ub-amide); K24(Ub-amide)	1	Q502W7	Q502W7	2	4	0.159	0	1	1	856.449	3422.78	3422.75	6.27	0.00537	HCD (High Energy Collision Dissociation)	34	MS2	70.1275	52	48.7935	18503	Rheb_IISc_IG.raw	F1	1.95	1
TRUE	Medium	Sequest HT (A2)	Unambiguous	AFmmcLHAYFNIYLQAKNGWK	M3(Oxidation); M4(Oxidation); C5(Carbamidomethyl)	1	Q8WU17	Q8WU17	1	4	0.1385	0	1	1	660.318	2638.25	2638.24	3.25	0.00214	HCD (High Energy Collision Dissociation)	34	MS2	73.0641	49.273	33.1052	10577	Rheb_IISc_IG.raw	F1	1.95	1
TRUE	Medium	Sequest HT (A2)	Rejected	MAkNTWPILkGFQEGPLNFAPTFk	K3(Ub-amide); K10(Ub-amide); K24(Ub-amide)	2		B5MCL8; B5MBZ3	2	4		0.0102	2	2	831.691	3323.74	3323.76	-6.18	-0.00513	HCD (High Energy Collision Dissociation)	34	MS2	41.7849	16.252	49.4588	18813	Rheb_IISc_IG.raw	F1	1.95	0
TRUE	Medium	Sequest HT (A2)	Unambiguous	THTEEkPYKcEEYGKAFNQSSNYTTHK	K6(Ub-amide); C10(Carbamidomethyl)	1	A6NNF4	A6NNF4	2	3	0.0359	0	1	1	1158.55	3473.63	3473.59	9.31	0.01079	HCD (High Energy Collision Dissociation)	34	MS2	41.1563	52	48.8839	18537	Rheb_IISc_IG.raw	F1	1.95	1
TRUE	Medium	Sequest HT (A2)	Selected	DLKPENLLYLTPEENSKImITDFGLSk	M19(Oxidation); K27(Ub-amide)	3	C9IYV2	Q96NX5; A0A494C109; C9IYV2	1	4		0.0441	2	2	830.938	3320.73	3320.72	2.79	0.00232	HCD (High Energy Collision Dissociation)	34	MS2	35.6276	48.273	50.9477	19597	Rheb_IISc_IG.raw	F1	1.95	1
TRUE	Medium	Sequest HT (A2)	Unambiguous	FWDLMMmSkkILMIIVk	M7(Oxidation); K9(Ub-amide); K10(Acetyl); K17(Acetyl)	1	D6RDZ3	D6RDZ3	2	3	0.0256	0	1	1	808.439	2423.3	2423.28	7.18	0.0058	HCD (High Energy Collision Dissociation)	34	MS2	57.4268	35.716	51.7481	20049	Rheb_IISc_IG.raw	F1	1.95	1
TRUE	Medium	Sequest HT (A2)	Unambiguous	FLAQLHGEPQQELLQcYLkDFILLTMRVSTEEELk	C16(Carbamidomethyl); K19(Acetyl); K35(Ub-amide)	3	A0A0A0MTC1	A0A0A0MTC1; Q63HN8; A0A0A0MTR7	2	5	0.0513	0	1	1	892.463	4458.29	4458.3	-2.43	-0.00217	HCD (High Energy Collision Dissociation)	34	MS2	20.6308	52	50.9787	19615	Rheb_IISc_IG.raw	F1	1.95	1
TRUE	Medium	Sequest HT (A2)	Rejected	FSTVcEEKLADLSLRIQQIETTLNILDAK	C5(Carbamidomethyl)	4		F5GZ97; F5GWI9; F5GXZ7; Q9Y3C0	2	4		0.025	2	2	837.954	3348.79	3348.77	6.18	0.00517	HCD (High Energy Collision Dissociation)	34	MS2	15.3783	52	41.5543	14626	Rheb_IISc_IG.raw	F1	1.95	0
TRUE	Medium	Sequest HT (A2)	Rejected	LIQVVFGHWDVVTcLARSESYIGGNcYILSGSR	C14(Carbamidomethyl); C26(Carbamidomethyl)	5	A0A494C1L5	H0YAC6; A0A494C1L5; A0A3B3IS13; P50851; A0A494BZW2	1	4		0.0102	2	2	939.973	3756.87	3756.86	1.68	0.00157	HCD (High Energy Collision Dissociation)	34	MS2	58.3251	52	51.1288	19699	Rheb_IISc_IG.raw	F1	1.95	1
TRUE	Medium	Sequest HT (A2)	Unambiguous	TNHHScLYSAVkTLLQENNLQNAKTSQFIAFR	C6(Carbamidomethyl); K12(Acetyl)	2	Q8NG08	F5H1I4; Q8NG08	2	4	0.0718	0	1	1	944.726	3775.88	3775.9	-3.93	-0.00371	HCD (High Energy Collision Dissociation)	34	MS2	67.5975	52	45.4655	16693	Rheb_IISc_IG.raw	F1	1.95	1
TRUE	Medium	Sequest HT (A2)	Rejected	DLILILcLLEmSFAVPFFPQQSGTPGmASLSLETMRQLGSLQR	C7(Carbamidomethyl); M11(Oxidation); M27(Oxidation)	1		Q9NP70	1	5	0.0103	0	1	1	966.301	4827.48	4827.46	3.55	0.00342	HCD (High Energy Collision Dissociation)	34	MS2	8.64576	52	55.9897	22409	Rheb_IISc_IG.raw	F1	1.95	0
TRUE	Medium	Sequest HT (A2)	Unambiguous	LHNGEkPYEcNEcGKVFILk	K6(Acetyl); C10(Carbamidomethyl); C13(Carbamidomethyl); K20(Ub-amide)	1	O14709	O14709	1	4	0.1077	0	1	1	669.076	2673.28	2673.3	-8.37	-0.0056	HCD (High Energy Collision Dissociation)	34	MS2	47.7819	52	33.0748	10560	Rheb_IISc_IG.raw	F1	1.95	1
TRUE	Medium	Sequest HT (A2)	Unambiguous	GATGDIFGAENGAPGEQGLQGLTGHKGFLGDSGLPGLKGVHGkPGLLGPK	K43(Acetyl)	4	A0A087WZY5	Q14031; A8MXH5; A0A087WZY5; F5H3Q5	2	5		0.03	2	2	962.098	4806.46	4806.5	-7.26	-0.00698	HCD (High Energy Collision Dissociation)	34	MS2	58.7629	52	57.3064	23108	Rheb_IISc_IG.raw	F1	1.94	1
TRUE	Medium	Sequest HT (A2)	Rejected	EGkPPISVkFEIPYFTTSGIQmLSLSQISIDPPGEVGFGER	K3(Ub-amide); K9(Ub-amide); M22(Oxidation)	1		K7EQX3	1	5		0.0251	3	3	972.708	4859.51	4859.5	2.86	0.00278	HCD (High Energy Collision Dissociation)	34	MS2	34.9711	52	56.5798	22740	Rheb_IISc_IG.raw	F1	1.94	0
TRUE	Medium	Sequest HT (A2)	Unambiguous	LkPVLAGHPEIYPLVLTTkTQEIFNcRIDEDVTDEQPYK	K2(Ub-amide); K19(Ub-amide); C26(Carbamidomethyl)	1	E9PLW4	E9PLW4	2	4	0.1649	0	1	1	1241.39	4962.53	4962.57	-8.47	-0.01051	HCD (High Energy Collision Dissociation)	34	MS2	25.9265	52	56.7789	22846	Rheb_IISc_IG.raw	F1	1.94	1
TRUE	Medium	Sequest HT (A2)	Selected	NQPGQHGETLSLQKSPGLGDKPRPcLkk	C25(Carbamidomethyl); K27(Ub-amide); K28(Ub-amide)	1	A0A0D9SEN2	A0A0D9SEN2	2	4	0.0258	0	1	1	866.471	3462.86	3462.84	7.01	0.00607	HCD (High Energy Collision Dissociation)	34	MS2	68.6693	52	43.3661	15544	Rheb_IISc_IG.raw	F1	1.94	1
TRUE	Medium	Sequest HT (A2)	Rejected	LWGEEYNRHkPPkQVDIMQmcIIELK	K10(Ub-amide); K13(Acetyl); M20(Oxidation); C21(Carbamidomethyl)	2	O00418	O00418; H3BRH4	2	4		0.0443	4	4	878.191	3509.74	3509.76	-5.22	-0.00458	HCD (High Energy Collision Dissociation)	34	MS2	59.74	21.858	45.1766	16534	Rheb_IISc_IG.raw	F1	1.94	1
TRUE	Medium	Sequest HT (A2)	Selected	QMcNSFFVDLVSTIcFKDNAPPEkEVIESLLSLLFVQk	C3(Carbamidomethyl); C15(Carbamidomethyl); K24(Acetyl); K38(Acetyl)	3	A0A0A0MTC1	A0A0A0MTC1; Q63HN8; A0A0A0MTR7	2	5	0.0309	0	1	1	906.861	4530.28	4530.26	2.47	0.00224	HCD (High Energy Collision Dissociation)	34	MS2	58.5418	52	57.7503	23330	Rheb_IISc_IG.raw	F1	1.94	1
TRUE	Medium	Sequest HT (A2)	Unambiguous	HLDLFQGHKTHQcPHcDHkSTNSSDLk	C13(Carbamidomethyl); C16(Carbamidomethyl); K19(Acetyl); K27(Ub-amide)	1	Q9Y462	Q9Y462	2	4	0.0979	0	1	1	867.163	3465.63	3465.6	7.73	0.0067	HCD (High Energy Collision Dissociation)	34	MS2	20.2395	52	38.1275	12863	Rheb_IISc_IG.raw	F1	1.94	1
TRUE	Medium	Sequest HT (A2)	Unambiguous	NIIASVIYTAVTPMLNPFIYSLRNKDIK		1	Q8NGS3	Q8NGS3	2	4	0.2577	0	1	1	799.444	3194.76	3194.76	-2.84	-0.00227	HCD (High Energy Collision Dissociation)	34	MS2	61.5363	52	43.2287	15472	Rheb_IISc_IG.raw	F1	1.94	1
TRUE	Medium	Sequest HT (A2)	Rejected	VVGVSAVLGTGLDELFVQVTSAAEEYEREYRPEYER		1		Q9HCN4	1	4		0.0102	2	2	1016.01	4061	4061.01	-2.47	-0.00251	HCD (High Energy Collision Dissociation)	34	MS2	37.179	79.379	57.118	23011	Rheb_IISc_IG.raw	F1	1.94	0
TRUE	Medium	Sequest HT (A2)	Unambiguous	RKASQSSSPDMLQSEVSFSVGGR		3	O43182	O43182; H7BYE6; B4DN07	2	4	0.0825	0	1	1	610.799	2440.17	2440.19	-6.06	-0.0037	HCD (High Energy Collision Dissociation)	34	MS2	15.1401	52	30.3541	9127	Rheb_IISc_IG.raw	F1	1.94	1
TRUE	Medium	Sequest HT (A2)	Unambiguous	mTLARFVLALMLGALPEVVGFDSVLNDSLHHSHR	N-Term(Prot)(Acetyl)	1	P56730	P56730	1	3	0.2784	0	1	1	1263.32	3787.95	3787.98	-8.3	-0.01048	HCD (High Energy Collision Dissociation)	34	MS2	72.7831	150	55.8507	22333	Rheb_IISc_IG.raw	F1	1.94	1
TRUE	Medium	Sequest HT (A2)	Unambiguous	TVNDLEDSYGQQWTYEQRK		4	A0A0A0MT26	A0A0A0MT26; M0R116; P13637; A0A2R8YEY8	1	3	0.2526	0	1	1	787.369	2360.09	2360.08	5.12	0.00403	HCD (High Energy Collision Dissociation)	34	MS2	43.1165	52	35.6901	11673	Rheb_IISc_IG.raw	F1	1.94	1
TRUE	Medium	Sequest HT (A2)	Rejected	mSQLSKNLGDSSPPAEAPKPPVYSRPTVLMR	N-Term(Prot)(Acetyl)	1	Q9UJ55	Q9UJ55	1	4		0.0202	2	2	849.697	3395.77	3395.75	6.19	0.00525	HCD (High Energy Collision Dissociation)	34	MS2	32.9129	2.137	43.941	15861	Rheb_IISc_IG.raw	F1	1.94	1
TRUE	Medium	Sequest HT (A2)	Selected	HLGVILPAVMLALKEKLGTPDEQLEMANcQAVILSVEDDTGHR	C29(Carbamidomethyl)	1	Q92616	Q92616	2	6	0	0	1	1	786.078	4711.43	4711.43	1.75	0.00137	HCD (High Energy Collision Dissociation)	34	MS2	33.9776	52	55.4089	22102	Rheb_IISc_IG.raw	F1	1.94	1
TRUE	Medium	Sequest HT (A2)	Selected	HHRIHTGEkPYWcHHcGkTFcSK	K9(Ub-amide); C13(Carbamidomethyl); C16(Carbamidomethyl); K18(Acetyl); C21(Carbamidomethyl)	1	Q9Y5A6	Q9Y5A6	2	4	0.0103	0	1	1	801.13	3201.5	3201.47	9.02	0.00722	HCD (High Energy Collision Dissociation)	34	MS2	52.2457	47.8	39.2764	13491	Rheb_IISc_IG.raw	F1	1.94	1
TRUE	Medium	Sequest HT (A2)	Unambiguous	MEDTLEHTDkEVSVETVSILSK	K10(Ub-amide)	1	Q02952	Q02952	1	3	0.1546	0	1	1	896.112	2686.32	2686.34	-5.56	-0.00498	HCD (High Energy Collision Dissociation)	34	MS2	76.3706	52	44.7422	16298	Rheb_IISc_IG.raw	F1	1.94	1
TRUE	Medium	Sequest HT (A2)	Unambiguous	THLQAEPHQHGcWTVTEPAAMTPGNATPPRTPEVTPLRLELQk	C12(Carbamidomethyl); K43(Acetyl)	2	Q6H9L7	Q6H9L7; G3V2Q2	2	5	0.1443	0	1	1	968.691	4839.43	4839.41	3.9	0.00377	HCD (High Energy Collision Dissociation)	34	MS2	93.0595	52	55.468	22134	Rheb_IISc_IG.raw	F1	1.94	1
TRUE	Medium	Sequest HT (A2)	Selected	SmTTILkPSADFLTSNkLLKYSWFFFDVLIK	M2(Oxidation); K7(Acetyl); K17(Acetyl)	5	Q6ZSL5	A0A088AWN3; A0A0A0MT38; Q9BZ29; A0A804HIE8; Q6ZSL5	2	4	0.0309	0	1	1	939.254	3753.99	3753.99	2.54	0.00239	HCD (High Energy Collision Dissociation)	34	MS2	28.994	52	47.2925	17704	Rheb_IISc_IG.raw	F1	1.94	1
TRUE	Medium	Sequest HT (A2)	Selected	NIEPTEYIDDLFkLNSkTGNTHLk	K13(Ub-amide); K17(Ub-amide); K24(Ub-amide)	5	Q8TEU7	A0A5F9ZHG7; B7Z7Y1; D6RE77; Q8TEU7; E9PCH4	2	4	0.0412	0	1	1	845.447	3378.77	3378.76	2.77	0.00234	HCD (High Energy Collision Dissociation)	34	MS2	53.6471	31.954	48.9403	18561	Rheb_IISc_IG.raw	F1	1.94	1
TRUE	Medium	Sequest HT (A2)	Unambiguous	kGmVFSINLGFSDLTNkEGK	K1(Acetyl); M3(Oxidation); K17(Acetyl)	1	Q9Y5B9	Q9Y5B9	2	3	0.0979	0	1	1	762.392	2285.16	2285.15	6.39	0.00487	HCD (High Energy Collision Dissociation)	34	MS2	59.3117	52	39.706	13692	Rheb_IISc_IG.raw	F1	1.94	1
TRUE	Medium	Sequest HT (A2)	Rejected	FLLENGANQNVATEDGFTPLAVALQQGHENVVAHLINYGTk	K41(Ub-amide)	1	P16157	P16157	0	4	0.0155	0	1	1	1148.08	4589.31	4589.33	-4.36	-0.00501	HCD (High Energy Collision Dissociation)	34	MS2	43.1484	57.34	51.3599	19823	Rheb_IISc_IG.raw	F1	1.94	1
TRUE	Medium	Sequest HT (A2)	Rejected	mIPWVLLAcALPcAADPLLGAFARRDFR	M1(Oxidation); C9(Carbamidomethyl); C13(Carbamidomethyl)	1		Q9BXJ5	2	4		0.0251	2	2	804.916	3216.64	3216.66	-5.97	-0.0048	HCD (High Energy Collision Dissociation)	34	MS2	53.0087	104.51	48.2218	18215	Rheb_IISc_IG.raw	F1	1.94	0
TRUE	Medium	Sequest HT (A2)	Unambiguous	mLASGMLLVALLVcLTVMVLMSVWQQRk	M1(Oxidation); C14(Carbamidomethyl); K28(Ub-amide)	2	P11509	M0R2Z4; P11509	1	4	0.0825	0	1	1	851.463	3402.83	3402.84	-4.1	-0.00349	HCD (High Energy Collision Dissociation)	34	MS2	7.21565	45.871	44.5313	16179	Rheb_IISc_IG.raw	F1	1.94	1
TRUE	Medium	Sequest HT (A2)	Selected	kFYYSkIEYQNHLSmHNVENSNGDIk	K1(Ub-amide); K6(Ub-amide); M15(Oxidation); K26(Acetyl)	1	Q13129	Q13129	2	5	0.0464	0	1	1	722.548	3608.71	3608.72	-2.71	-0.00196	HCD (High Energy Collision Dissociation)	34	MS2	69.0608	9.148	41.1002	14394	Rheb_IISc_IG.raw	F1	1.94	1
TRUE	Medium	Sequest HT (A2)	Unambiguous	SkFQDTHNNAHYYVFFEEQEDEIIGFGQELk	K2(Acetyl); K31(Ub-amide)	2	P16473	P16473; A0A0A0MTJ0	1	3	0.5361	0	1	1	1334.3	4000.88	4000.85	5.55	0.0074	HCD (High Energy Collision Dissociation)	34	MS2	80.4696	150	5.8337	1812	Rheb_IISc_IG.raw	F1	1.94	1
TRUE	Medium	Sequest HT (A2)	Selected	DSITPDIATkPGQPLFLDSISPkk	K10(Acetyl); K23(Ub-amide); K24(Ub-amide)	1	Q2TB10	Q2TB10	1	4	0.0309	0	1	1	751.412	3002.63	3002.62	2.3	0.00172	HCD (High Energy Collision Dissociation)	34	MS2	66.9782	52	44.4657	16147	Rheb_IISc_IG.raw	F1	1.94	1
TRUE	Medium	Sequest HT (A2)	Selected	TDDVHAKDNTRPGANSPEMWSEAIKILK		6	A0A7I2V4F0	A0A7I2V4F0; A0A7I2V430; Q92499; A0A087X2G1; A0A7I2YQ77; A0A087WZ71	2	4		0.0348	2	2	781.637	3123.52	3123.55	-9.11	-0.00711	HCD (High Energy Collision Dissociation)	34	MS2	25.64	8.254	38.5846	13100	Rheb_IISc_IG.raw	F1	1.94	1
TRUE	Medium	Sequest HT (A2)	Unambiguous	FTSWQTcKPLLkcPSLVTLPGFNTmEkIK	C7(Carbamidomethyl); K12(Acetyl); C13(Carbamidomethyl); M25(Oxidation); K27(Acetyl)	1	Q86W28	Q86W28	2	4	0.1959	0	1	1	881.954	3524.8	3524.8	-1.12	-0.00099	HCD (High Energy Collision Dissociation)	34	MS2	9.82762	104.617	57.1311	23020	Rheb_IISc_IG.raw	F1	1.94	1
TRUE	Medium	Sequest HT (A2)	Unambiguous	FQGEWNLQPLPkVISTLEEPTPQcPTSQGRSPAGPTVVSIGGGk	K12(Acetyl); C24(Carbamidomethyl); K44(Ub-amide)	1	P09172	P09172	2	5	0.0825	0	1	1	977.5	4883.47	4883.49	-4.44	-0.00434	HCD (High Energy Collision Dissociation)	34	MS2	54.0287	117.616	58.0978	23496	Rheb_IISc_IG.raw	F1	1.94	1
TRUE	Medium	Sequest HT (A2)	Selected	LFQHIADYLPSYARPRFLRIQDTIEITGTFk	K31(Acetyl)	2	G3V1R7	G3V1R7; O14975	2	4	0.0464	0	1	1	938.753	3751.99	3752	-1.53	-0.00144	HCD (High Energy Collision Dissociation)	34	MS2	57.8663	62.607	41.6144	14661	Rheb_IISc_IG.raw	F1	1.94	1
TRUE	Medium	Sequest HT (A2)	Unambiguous	kGSSGkPGVGPDGDFSSPGSGcYmLLDPkNARPGQK	K1(Ub-amide); K6(Ub-amide); C22(Carbamidomethyl); M24(Oxidation); K29(Acetyl)	1	Q9Y493	Q9Y493	2	4	0.2113	0	1	1	1025.49	4098.95	4098.98	-5.91	-0.00605	HCD (High Energy Collision Dissociation)	34	MS2	19.7648	52	43.6604	15705	Rheb_IISc_IG.raw	F1	1.94	1
TRUE	Medium	Sequest HT (A2)	Unambiguous	WGWIMFEcGLENLTIkGGRQSGAVLYNSFGImGk	C8(Carbamidomethyl); K16(Acetyl); M32(Oxidation); K34(Ub-amide)	4	A0A8I5KWC0	A0A8I5KWC0; H7C0G8; A0A7P0T938; Q2LD37	2	4	0.1082	0	1	1	1019.26	4074	4073.99	1.59	0.00162	HCD (High Energy Collision Dissociation)	34	MS2	80.67	52	51.8947	20128	Rheb_IISc_IG.raw	F1	1.94	1
TRUE	Medium	Sequest HT (A2)	Unambiguous	MIQTKTVAQcVEYYYIWKK	C10(Carbamidomethyl)	2	M0R167	Q9H0D2; M0R167	2	3	0.0515	0	1	1	818.079	2452.22	2452.24	-7.84	-0.00641	HCD (High Energy Collision Dissociation)	34	MS2	70.1738	52	41.6929	14706	Rheb_IISc_IG.raw	F1	1.94	1
TRUE	Medium	Sequest HT (A2)	Unambiguous	GmELLSPEDLVNAcKmLEALKLPLR	M2(Oxidation); C14(Carbamidomethyl); M16(Oxidation)	2	A0A3B3ISW7	A0A3B3ISW7; Q86VN1	2	3	0.201	0	1	1	958.163	2872.47	2872.5	-8.2	-0.00785	HCD (High Energy Collision Dissociation)	34	MS2	81.1282	52	56.3126	22591	Rheb_IISc_IG.raw	F1	1.94	1
TRUE	Medium	Sequest HT (A2)	Selected	EEDLIkTDDVLDLNNSDLIAcTVITkDGGmVQR	K6(Acetyl); C21(Carbamidomethyl); K26(Ub-amide); M30(Oxidation)	1	Q2KHT3	Q2KHT3	2	4	0.0103	0	1	1	986.986	3944.92	3944.93	-2.58	-0.00255	HCD (High Energy Collision Dissociation)	34	MS2	60.0609	52	57.2188	23062	Rheb_IISc_IG.raw	F1	1.94	1
TRUE	Medium	Sequest HT (A2)	Rejected	QLVAGYRESAAFLLRSADELENLILQQN		2	O94818	K7EQ17; O94818	2	4		0.0251	2	2	791.169	3161.65	3161.66	-1.89	-0.00149	HCD (High Energy Collision Dissociation)	34	MS2	35.6379	62.164	46.9048	17480	Rheb_IISc_IG.raw	F1	1.94	1
TRUE	Medium	Sequest HT (A2)	Unambiguous	mNWkVLEHVPLLLYILAAkTLILcLTFAGVk	M1(Oxidation); K4(Ub-amide); K19(Acetyl); C24(Carbamidomethyl); K31(Acetyl)	1	P58511	P58511	2	3	0.2732	0	1	1	1288.73	3864.19	3864.18	1.82	0.00235	HCD (High Energy Collision Dissociation)	34	MS2	52.9447	150	55.6403	22220	Rheb_IISc_IG.raw	F1	1.94	1
TRUE	Medium	Sequest HT (A2)	Unambiguous	EcIKGVNAGkSLDGQSGGPIIFFFFk	C2(Carbamidomethyl); K10(Ub-amide); K26(Ub-amide)	1	M0R0M5	M0R0M5	2	4	0.2268	0	1	1	802.921	3208.66	3208.66	0.63	0.00051	HCD (High Energy Collision Dissociation)	34	MS2	81.2018	9.187	45.7385	16828	Rheb_IISc_IG.raw	F1	1.94	1
TRUE	Medium	Sequest HT (A2)	Unambiguous	HLTSLNLVQNNFSPkGMmKLcSAFAcPTSNLQIIGLWK	K15(Ub-amide); M18(Oxidation); C21(Carbamidomethyl); C26(Carbamidomethyl)	1	P59047	P59047	2	5		0.0051	2	2	907.07	4531.32	4531.3	5.2	0.00471	HCD (High Energy Collision Dissociation)	34	MS2	12.6188	6.108	54.807	21765	Rheb_IISc_IG.raw	F1	1.94	1
TRUE	Medium	Sequest HT (A2)	Unambiguous	EYVkANDAYLQMAIGNAPWPIGVTmVGIHAR	K4(Acetyl); M25(Oxidation)	2	M0R3G1	M0R3G1; Q99633	1	4	0.1392	0	1	1	861.683	3443.71	3443.72	-4.28	-0.00369	HCD (High Energy Collision Dissociation)	34	MS2	19.026	61.257	48.1841	18193	Rheb_IISc_IG.raw	F1	1.94	1
TRUE	Medium	Sequest HT (A2)	Unambiguous	ILASSccSSNILGSVNVcGFEPDQVk	C6(Carbamidomethyl); C7(Carbamidomethyl); C18(Carbamidomethyl); K26(Acetyl)	1	Q14990	Q14990	0	4	0.1649	0	1	1	721.595	2883.36	2883.33	9.07	0.00654	HCD (High Energy Collision Dissociation)	34	MS2	71.2541	52	31.7644	9825	Rheb_IISc_IG.raw	F1	1.94	1
TRUE	Medium	Sequest HT (A2)	Selected	SHLTLLSQNSkAGMNFFmQLPPHFLcVFLLELIPVTVSHmK	K11(Acetyl); M18(Oxidation); C26(Carbamidomethyl); M40(Oxidation)	1	A8MTM1	A8MTM1	1	5	0.0464	0	1	1	960.698	4799.46	4799.46	0.01	1e-05	HCD (High Energy Collision Dissociation)	34	MS2	19.8327	52	55.8143	22314	Rheb_IISc_IG.raw	F1	1.94	1
TRUE	Medium	Sequest HT (A2)	Unambiguous	QGIINPFPASkGIRAFPLQcIHIAEGHTk	K11(Acetyl); C20(Carbamidomethyl); K29(Ub-amide)	1	H0YI78	H0YI78	2	3	0.1186	0	1	1	1146.95	3438.82	3438.83	-3.18	-0.00364	HCD (High Energy Collision Dissociation)	34	MS2	56.8219	45.495	47.9803	18086	Rheb_IISc_IG.raw	F1	1.94	1
TRUE	Medium	Sequest HT (A2)	Unambiguous	ITNEQEETYSLSQSSGkFHQESKFDK	K17(Acetyl)	1	Q562F6	Q562F6	2	4	0.1392	0	1	1	773.116	3089.44	3089.43	2.55	0.00197	HCD (High Energy Collision Dissociation)	34	MS2	81.5004	52	39.1504	13417	Rheb_IISc_IG.raw	F1	1.94	1
TRUE	Medium	Sequest HT (A2)	Unambiguous	GSEFmFEKAPAHHPAAISTAk	M5(Oxidation); K21(Acetyl)	1	Q5JTH9	Q5JTH9	1	3	0.268	0	1	1	762.371	2285.1	2285.1	-1.8	-0.00137	HCD (High Energy Collision Dissociation)	34	MS2	59.8792	52	24.5361	6978	Rheb_IISc_IG.raw	F1	1.94	1
TRUE	Medium	Sequest HT (A2)	Unambiguous	IFEELTLHKPTQVmPcRAPkVGR	M14(Oxidation); C16(Carbamidomethyl); K20(Acetyl)	1	Q14145	Q14145	2	3	0.0825	0	1	1	922.496	2765.47	2765.46	5.35	0.00493	HCD (High Energy Collision Dissociation)	34	MS2	0	52	45.5077	16715	Rheb_IISc_IG.raw	F1	1.94	1
TRUE	Medium	Sequest HT (A2)	Selected	QKHLPNDTLLSPDSSFEYIPPKPkPSRVk	K24(Ub-amide); K29(Acetyl)	1	Q2VIQ3	Q2VIQ3	2	6	0.0206	0	1	1	593.658	3556.91	3556.9	1.45	0.00086	HCD (High Energy Collision Dissociation)	34	MS2	30.5735	52	42.2343	14981	Rheb_IISc_IG.raw	F1	1.94	1
TRUE	Medium	Sequest HT (A2)	Selected	VFYQHPNLMRVLGmHETVMEVMVNVLGTEkSQIAFPK	M14(Oxidation); K30(Acetyl)	4	A0A0X1KG73	A0A0X1KG73; A0A087X080; A0A0U1RRH1; Q15413	2	4	0.0052	0	1	1	1083.55	4331.16	4331.18	-4.86	-0.00526	HCD (High Energy Collision Dissociation)	34	MS2	50.6742	52	52.6323	20547	Rheb_IISc_IG.raw	F1	1.94	1
TRUE	Medium	Sequest HT (A2)	Unambiguous	GTIQQkPPSSVHNNHGSSLTkQkNPTQK	K6(Ub-amide); K21(Ub-amide); K23(Ub-amide)	1	Q8NFU7	Q8NFU7	2	5	0.0979	0	1	1	726.794	3629.94	3629.91	7.02	0.00509	HCD (High Energy Collision Dissociation)	34	MS2	65.9911	54.666	40.5789	14120	Rheb_IISc_IG.raw	F1	1.94	1
TRUE	Medium	Sequest HT (A2)	Unambiguous	NLVSVGLcISkPDVISLLEQEkDPWVIK	C8(Carbamidomethyl); K11(Ub-amide); K22(Acetyl)	2	Q6ECI4	M0R0Q6; Q6ECI4	1	5		0.0202	2	2	684.375	3417.84	3417.86	-3.79	-0.00259	HCD (High Energy Collision Dissociation)	34	MS2	45.4303	52	40.1355	13882	Rheb_IISc_IG.raw	F1	1.94	1
TRUE	Medium	Sequest HT (A2)	Rejected	MSkkPPNRPGITFEIGARLEALDYLQk	K3(Acetyl); K4(Ub-amide); K27(Ub-amide)	7	A0A0A0MQS0	A0A0A0MQS0; F8W9L8; A0A0D9SG14; A8MW92; E9PM57; A8MXR8; A8MUE8	2	4	0.0258	0	1	1	877.474	3506.88	3506.89	-5.32	-0.00467	HCD (High Energy Collision Dissociation)	34	MS2	26.3233	13.797	43.5965	15668	Rheb_IISc_IG.raw	F1	1.94	1
TRUE	Medium	Sequest HT (A2)	Unambiguous	LSQSSmSkETVETQHFNSIEDEKVTYSEISk	M6(Oxidation); K8(Ub-amide); K31(Acetyl)	2	Q12955	Q12955; A0A087WTP5	2	4	0.1649	0	1	1	954.708	3815.81	3815.8	1.32	0.00126	HCD (High Energy Collision Dissociation)	34	MS2	34.3645	52	38.0268	12819	Rheb_IISc_IG.raw	F1	1.94	1
TRUE	Medium	Sequest HT (A2)	Unambiguous	TQISSETKPSIETkPcSRIQATSEAkPSSRTQVSPETKPSSR	K14(Acetyl); C16(Carbamidomethyl); K26(Ub-amide)	1	A0A2R8Y651	A0A2R8Y651	2	5	0.0361	0	1	1	968.895	4840.45	4840.46	-3.11	-0.00301	HCD (High Energy Collision Dissociation)	34	MS2	38.7486	29.407	55.1568	21960	Rheb_IISc_IG.raw	F1	1.94	1
TRUE	Medium	Sequest HT (A2)	Rejected	LVPWSQcLQNFLLHGTKNVTNSSSLRLPR	C7(Carbamidomethyl)	5	J3KS88	J3KT03; B4DTL1; Q9Y6I7; J3KS88; B4DGB8	2	4		0.0102	2	2	842.199	3365.77	3365.79	-4.86	-0.00409	HCD (High Energy Collision Dissociation)	34	MS2	32.0134	52	51.9101	20138	Rheb_IISc_IG.raw	F1	1.94	1
TRUE	Medium	Sequest HT (A2)	Unambiguous	FIPSAYPYYASAFSMmLGLFIFSIVFLHMkEkEK	M16(Oxidation); K30(Ub-amide); K32(Ub-amide)	2	P39656	P39656; A0A0C4DGS1	2	6		0.0251	3	3	736.546	4414.24	4414.25	-2.29	-0.00169	HCD (High Energy Collision Dissociation)	34	MS2	32.6936	52	51.8123	20083	Rheb_IISc_IG.raw	F1	1.94	1
TRUE	Medium	Sequest HT (A2)	Unambiguous	TVAYINVDISVFANATLRVQGTPPVQSVVFSATK		2	C9JFW8	C9JFW8; Q9UQQ1	1	4	0.2732	0	1	1	898.989	3592.93	3592.94	-0.87	-0.00078	HCD (High Energy Collision Dissociation)	34	MS2	70.2291	52	42.1735	14951	Rheb_IISc_IG.raw	F1	1.94	1
TRUE	Medium	Sequest HT (A2)	Unambiguous	YmLSVPHGIANEDIVSQNPGELScK	M2(Oxidation); C24(Carbamidomethyl)	2	Q5HYK7	Q5HYK7; A0A494C1M0	0	4	0.1134	0	1	1	694.333	2774.31	2774.31	-0.61	-0.00043	HCD (High Energy Collision Dissociation)	34	MS2	48.583	52	30.8862	9360	Rheb_IISc_IG.raw	F1	1.94	1
TRUE	Medium	Sequest HT (A2)	Rejected	LASIYEEVENNmMLLGATAIEDkLQQGVPETIALLTLANIk	M12(Oxidation); K23(Ub-amide); K41(Acetyl)	2	P98198	P98198; A0A5K1VW70	1	6		0	2	2	786.078	4711.43	4711.47	-7.64	-0.006	HCD (High Energy Collision Dissociation)	34	MS2	33.9776	52	55.4089	22102	Rheb_IISc_IG.raw	F1	1.94	1
TRUE	Medium	Sequest HT (A2)	Unambiguous	NMkNLLFSEmWDIFLVRLLmAMAVMLYYSNFVLALEER	K3(Ub-amide); M10(Oxidation); M20(Oxidation)	1	Q8NBP5	Q8NBP5	2	5	0.1082	0	1	1	969.302	4842.48	4842.45	6.46	0.00625	HCD (High Energy Collision Dissociation)	34	MS2	0	76.96	58.919	23930	Rheb_IISc_IG.raw	F1	1.94	1
TRUE	Medium	Sequest HT (A2)	Unambiguous	VcLRNEEQMKLPAEGPEPEADSQEQVHPk	C2(Carbamidomethyl); K29(Acetyl)	1	O75459	O75459	2	5	0.0619	0	1	1	678.331	3387.63	3387.59	9.65	0.00654	HCD (High Energy Collision Dissociation)	34	MS2	35.1945	52	37.6163	12628	Rheb_IISc_IG.raw	F1	1.94	1
TRUE	Medium	Sequest HT (A2)	Selected	KNLPVQPATKTITTPTGWSSESYGLSk	K27(Ub-amide)	3	Q96M93	Q96M93; C9JGM6; C9JAT9	2	4		0.0152	2	2	772.664	3087.63	3087.62	3.22	0.00248	HCD (High Energy Collision Dissociation)	34	MS2	13.5164	52	46.855	17452	Rheb_IISc_IG.raw	F1	1.94	1
TRUE	Medium	Sequest HT (A2)	Rejected	DGMNSKSAQGLAGLRNLGNTcFMNSILQcLSNTR	C21(Carbamidomethyl); C29(Carbamidomethyl)	1		O75604	2	4		0.0251	2	2	932.944	3728.75	3728.77	-5.31	-0.00495	HCD (High Energy Collision Dissociation)	34	MS2	79.2869	52	44.0725	15936	Rheb_IISc_IG.raw	F1	1.94	0
TRUE	Medium	Sequest HT (A2)	Rejected	QDLNAPDLYIPTmAFITYVLLAGMALGIQk	M13(Oxidation); K30(Acetyl)	3	C9JST7	C9JST7; O95070; A6NGW1	0	4		0.0396	3	3	835.444	3338.75	3338.74	3.54	0.00296	HCD (High Energy Collision Dissociation)	34	MS2	24.1581	26.687	46.5414	17282	Rheb_IISc_IG.raw	F1	1.94	1
TRUE	Medium	Sequest HT (A2)	Rejected	VkHPNIIMLVEEmETATELFLVmELVKGGDLFDAITSSTK	K2(Acetyl); M13(Oxidation); M23(Oxidation)	3	A0A0U1RR70	A0A0U1RR70; G5E9L9; Q8N568	2	4	0.0361	0	1	1	1131.57	4523.26	4523.3	-8.1	-0.00916	HCD (High Energy Collision Dissociation)	34	MS2	57.4602	52	53.366	20955	Rheb_IISc_IG.raw	F1	1.94	1
TRUE	Medium	Sequest HT (A2)	Unambiguous	GPTFNPKHALKPRPKSPSSGSGGGGPkPYK	K27(Ub-amide)	1	Q9ULD5	Q9ULD5	2	4	0.0309	0	1	1	807.689	3227.73	3227.73	0.7	0.00056	HCD (High Energy Collision Dissociation)	34	MS2	39.5993	52	50.6047	19413	Rheb_IISc_IG.raw	F1	1.94	1
TRUE	Medium	Sequest HT (A2)	Unambiguous	APcPASPGGSScGSEAPASGFGPEkHL	C3(Carbamidomethyl); C12(Carbamidomethyl); K25(Ub-amide)	1	K7EP79	K7EP79	1	4	0.1192	0	1	1	702.826	2808.28	2808.26	8.75	0.00614	HCD (High Energy Collision Dissociation)	34	MS2	46.7088	52	31.1607	9501	Rheb_IISc_IG.raw	F1	1.93	1
TRUE	Medium	Sequest HT (A2)	Unambiguous	EQLNVHmEVcAAFEAkEETYK	M7(Oxidation); C10(Carbamidomethyl); K16(Ub-amide)	8	F8W9J4	F8W9J4; A0A494C073; Q03001; A0A0U1RQJ2; E7ETB9; A0A7P0T890; E9PHM6; F6QMI7	1	4	0.1554	0	1	1	685.328	2738.29	2738.27	8.66	0.00593	HCD (High Energy Collision Dissociation)	34	MS2	24.4356	24.239	31.2892	9568	Rheb_IISc_IG.raw	F1	1.93	1
TRUE	Medium	Sequest HT (A2)	Unambiguous	QRRFSDQAAGPAIPTSNSYSK		1	Q7KZI7	Q7KZI7	2	3	0.1399	0	1	1	761.056	2281.15	2281.13	9.45	0.00719	HCD (High Energy Collision Dissociation)	34	MS2	0	52	39.617	13654	Rheb_IISc_IG.raw	F1	1.93	1
TRUE	Medium	Sequest HT (A2)	Unambiguous	GDQGPPGLQGNPGRPGLNGmKGDPGLPGVPGFPGMk	M20(Oxidation); K36(Acetyl)	1	P29400	P29400	1	4	0.2021	0	1	1	878.691	3511.74	3511.72	6.58	0.00578	HCD (High Energy Collision Dissociation)	34	MS2	90.3881	21.152	45.2399	16570	Rheb_IISc_IG.raw	F1	1.93	1
TRUE	Medium	Sequest HT (A2)	Selected	FITLYQLcKELLSkQDHYDWGLR	C8(Carbamidomethyl); K14(Ub-amide)	2	Q9NYC9	Q9NYC9; E7EP17	2	4	0.0311	0	1	1	781.407	3122.61	3122.6	1.52	0.00119	HCD (High Energy Collision Dissociation)	34	MS2	40.0108	45.549	44.01	15902	Rheb_IISc_IG.raw	F1	1.93	1
TRUE	Medium	Sequest HT (A2)	Selected	LNmELELNEkINEEITHIQEEKQDIIISFQHMQQLLR	M3(Oxidation); K10(Ub-amide)	1	Q6ZRK6	Q6ZRK6	2	5	0.0052	0	1	1	952.694	4759.44	4759.43	2.09	0.00199	HCD (High Energy Collision Dissociation)	34	MS2	77.3251	70.99	57.324	23116	Rheb_IISc_IG.raw	F1	1.93	1
TRUE	Medium	Sequest HT (A2)	Unambiguous	RHLATHFNLLIGAEAQHQKR		3	Q86W92	Q86W92; H0YFE4; F5GZP6	2	4	0.1036	0	1	1	585.823	2340.27	2340.28	-4.55	-0.00266	HCD (High Energy Collision Dissociation)	34	MS2	46.1966	52	45.2055	16551	Rheb_IISc_IG.raw	F1	1.93	1
TRUE	Medium	Sequest HT (A2)	Unambiguous	mNSGVAmkYGNDSSAELSELHSAALASLkGDIVELNK	M1(Oxidation); M7(Oxidation); K8(Ub-amide); K29(Ub-amide)	2	P23508	P23508; A0A096LNU0	2	4	0.2591	0	1	1	1069.29	4274.13	4274.11	6.13	0.00655	HCD (High Energy Collision Dissociation)	34	MS2	44.7799	52	52.5279	20487	Rheb_IISc_IG.raw	F1	1.93	1
TRUE	Medium	Sequest HT (A2)	Rejected	mEDYALTFGINPFIALmIQPIVTMTVVDNQGLGLPVDIQHK	M1(Oxidation); M17(Oxidation)	1		Q53S99	0	5		0.0153	2	2	915.672	4574.33	4574.34	-1.63	-0.00149	HCD (High Energy Collision Dissociation)	34	MS2	80.5765	52	57.9641	23436	Rheb_IISc_IG.raw	F1	1.93	0
TRUE	Medium	Sequest HT (A2)	Rejected	ESPPEVFIEGIFQPSYKSGkLHTLENLLESIDPTLESWGK	K20(Ub-amide)	5	A0A7I2YQV0	A0A2H2FF08; A0A7I2YQU3; A0A7I2YQV0; A0A7I2V403; Q68DK2	2	6		0.0052	3	3	786.078	4711.43	4711.41	5.99	0.00471	HCD (High Energy Collision Dissociation)	34	MS2	33.9776	52	55.4089	22102	Rheb_IISc_IG.raw	F1	1.93	1
TRUE	Medium	Sequest HT (A2)	Selected	kFKHTFGEDLVVcQIGmSSYEFPPALKPPEDLVVLGk	K1(Ub-amide); C13(Carbamidomethyl); M17(Oxidation); K37(Acetyl)	2	O15226	O15226; A0A8I5KX72	2	6		0.0398	2	2	739.214	4430.25	4430.27	-4.9	-0.00362	HCD (High Energy Collision Dissociation)	34	MS2	64.499	81.003	52.3129	20362	Rheb_IISc_IG.raw	F1	1.93	1
TRUE	Medium	Sequest HT (A2)	Unambiguous	AEAGSTLPENLGGGSGSEVSQRVHPSDLEGREPTPELVEDR		2	Q9ULE3	Q9ULE3; F8WAT8	2	4	0.057	0	1	1	1065.51	4259.02	4259.04	-5.64	-0.00601	HCD (High Energy Collision Dissociation)	34	MS2	56.0451	42.222	51.9381	20155	Rheb_IISc_IG.raw	F1	1.93	1
TRUE	Medium	Sequest HT (A2)	Unambiguous	ELNTVPIcPVDkEVIKSQEVFK	C8(Carbamidomethyl); K12(Acetyl)	1	O00463	O00463	2	4	1	0	1	1	654.352	2614.38	2614.38	1.91	0.00125	HCD (High Energy Collision Dissociation)	34	MS2	28.8824	42.341	41.115	14401	Rheb_IISc_IG.raw	F1	1.93	1
TRUE	Medium	Sequest HT (A2)	Rejected	TSELLSGmGVSALEKEEPDSENIPQELLSNLGHPESPPRK	M8(Oxidation)	12	A0A7I2YQC7	A0A7I2YQC7; A0A7I2V2J7; A0A7I2V3U1; A0A7P0S4R7; A0A7I2YQH6; A0A7I2V5B8; D6R9R7; D6RHY6; D6RF40; Q13309; D6RAG5; A0A0A0MTL5	2	4		0.0052	2	2	1083.55	4331.16	4331.13	6.69	0.00724	HCD (High Energy Collision Dissociation)	34	MS2	50.6742	52	52.6323	20547	Rheb_IISc_IG.raw	F1	1.93	1
TRUE	Medium	Sequest HT (A2)	Unambiguous	VFHYVLDNLVNVmNGYcLPDPFFSSKVKDWVER	M13(Oxidation); C17(Carbamidomethyl)	1	Q13085	Q13085	2	4	0.0984	0	1	1	1001.74	4003.96	4003.95	1.61	0.00161	HCD (High Energy Collision Dissociation)	34	MS2	66.8757	52	53.2957	20919	Rheb_IISc_IG.raw	F1	1.93	1
TRUE	Medium	Sequest HT (A2)	Unambiguous	ELSDEIQVQVFEkLQLLNPEIEAEQILmSPNSYIkLQTNR	K13(Acetyl); M28(Oxidation); K35(Acetyl)	1	Q8TEM1	Q8TEM1	2	5	0.2073	0	1	1	960.897	4800.45	4800.47	-2.16	-0.00207	HCD (High Energy Collision Dissociation)	34	MS2	82.2185	142.009	58.0315	23466	Rheb_IISc_IG.raw	F1	1.93	1
TRUE	Medium	Sequest HT (A2)	Rejected	mcDVQVHkTRPLLSIRSDK	M1(Oxidation); C2(Carbamidomethyl); K8(Acetyl)	1		A0A087X259	2	3		0.0103	2	2	781.071	2341.2	2341.21	-6.22	-0.00485	HCD (High Energy Collision Dissociation)	34	MS2	0	3.293	41.8934	14816	Rheb_IISc_IG.raw	F1	1.93	0
TRUE	Medium	Sequest HT (A2)	Unambiguous	IEFIGQIAISFVLPSAAASMmLSkRWTL	M21(Oxidation); K24(Ub-amide)	1	H0YCI7	H0YCI7	2	5	0.0881	0	1	1	659.355	3292.75	3292.77	-7.67	-0.00505	HCD (High Energy Collision Dissociation)	34	MS2	28.7138	52	43.5977	15669	Rheb_IISc_IG.raw	F1	1.93	1
TRUE	Medium	Sequest HT (A2)	Rejected	NcSLQTELNKSYDVkNPSPLLMQNQNTR	C2(Carbamidomethyl); K15(Ub-amide)	1	O43303	O43303	2	4	0.0311	0	1	1	872.94	3488.74	3488.71	6.94	0.00605	HCD (High Energy Collision Dissociation)	34	MS2	48.1374	52	51.5393	19925	Rheb_IISc_IG.raw	F1	1.93	1
TRUE	Medium	Sequest HT (A2)	Selected	APAALWRSQSAFSITGEEALkTPPVEAPSR	K21(Acetyl)	1	Q8NFW9	Q8NFW9	2	4	0.0311	0	1	1	803.169	3209.66	3209.66	-0.95	-0.00076	HCD (High Energy Collision Dissociation)	34	MS2	32.0558	5.071	46.6675	17349	Rheb_IISc_IG.raw	F1	1.93	1
TRUE	Medium	Sequest HT (A2)	Selected	GGFFILQLHDELLYEVAEEDVVQVAQIVkNEmESAVk	K29(Ub-amide); M32(Oxidation); K37(Ub-amide)	1	O75417	O75417	1	5	0	0	1	1	920.478	4598.36	4598.35	2.68	0.00246	HCD (High Energy Collision Dissociation)	34	MS2	58.0551	52	52.3784	20400	Rheb_IISc_IG.raw	F1	1.93	1
TRUE	Medium	Sequest HT (A2)	Rejected	MLNGLEDSIGLSKMVFINNIALAQIK		18	A0A804HKX6; A0A804HLG8	A0A804HL40; A0A804HIN4; A0A804HHY9; A0A804HKI2; A0A804HK30; A0A804HKX6; A0A804HKK7; P42704; A0A804HKR3; A0A804HKJ0; A0A804HJA1; A0A804HJZ1; A0A804HIG4; A0A804HIQ7; A0A804HI14; A0A804HJI0; A0A804HLG8; A0A804HI40	1	4		0.0398	2	2	708.892	2832.55	2832.54	3.91	0.00277	HCD (High Energy Collision Dissociation)	34	MS2	79.2689	52	44.5072	16167	Rheb_IISc_IG.raw	F1	1.93	2
TRUE	Medium	Sequest HT (A2)	Selected	VLPPNLVNLNFHQSLTEDQKLIDEGLEVNLDSYSKPHHPk	K40(Acetyl)	1	Q6P7N7	Q6P7N7	1	4	0.0415	0	1	1	1155.84	4620.34	4620.37	-8.05	-0.0093	HCD (High Energy Collision Dissociation)	34	MS2	28.5568	52	56.4875	22691	Rheb_IISc_IG.raw	F1	1.93	1
TRUE	Medium	Sequest HT (A2)	Selected	ITLSPEGPTEHGAKTTSANEkITPSLAkPTEHGER	K21(Ub-amide); K28(Acetyl)	4	A0A1B0GV46	A0A1B0GV46; A0A0G2JIW6; E9PEI6; A0A140T950	2	4	0.0259	0	1	1	981.505	3923	3923	-1.39	-0.00136	HCD (High Energy Collision Dissociation)	34	MS2	33.2105	92.992	59.686	24279	Rheb_IISc_IG.raw	F1	1.93	1
TRUE	Medium	Sequest HT (A2)	Unambiguous	LTDSELGkLANNIQELLYSASDIcHDR	K8(Ub-amide); C24(Carbamidomethyl)	1	Q9P1Q0	Q9P1Q0	1	4	0.0622	0	1	1	818.66	3271.62	3271.61	1.39	0.00114	HCD (High Energy Collision Dissociation)	34	MS2	69.5112	67.009	30.8908	9363	Rheb_IISc_IG.raw	F1	1.93	1
TRUE	Medium	Sequest HT (A2)	Rejected	VQAILLPQPPRYLVLDEADRMLDmGFEPQIR	M24(Oxidation)	1		A0A2R8Y645	2	4		0.035	2	2	910.737	3639.93	3639.9	6.48	0.0059	HCD (High Energy Collision Dissociation)	34	MS2	40.546	52	44.583	16210	Rheb_IISc_IG.raw	F1	1.93	0
TRUE	Medium	Sequest HT (A2)	Unambiguous	mPkYYEDkPQGGAcAGLk	N-Term(Prot)(Acetyl); K3(Acetyl); K8(Ub-amide); C14(Carbamidomethyl); K18(Ub-amide)	2	Q86WW8	Q86WW8; B9A057	1	4	0.1451	0	1	1	623.05	2489.18	2489.2	-6.07	-0.00378	HCD (High Energy Collision Dissociation)	34	MS2	12.7752	52	36.5039	12090	Rheb_IISc_IG.raw	F1	1.93	1
TRUE	Medium	Sequest HT (A2)	Unambiguous	NSkLTYLLQDSLSGDSKTLMVVQVSPVEk	K3(Acetyl); K29(Ub-amide)	4	F5H3M2	F5H3M2; Q9BVG8; H3BTL6; B7Z896	2	4		0.0253	2	2	855.199	3417.77	3417.81	-9.12	-0.00779	HCD (High Energy Collision Dissociation)	34	MS2	14.32	52	55.8262	22321	Rheb_IISc_IG.raw	F1	1.93	1
TRUE	Medium	Sequest HT (A2)	Unambiguous	DIASIHWDWkIALLFVAFALcmFcLYSFMPLVIk	K10(Ub-amide); C21(Carbamidomethyl); M22(Oxidation); C24(Carbamidomethyl); K34(Ub-amide)	1	Q8IXU6	Q8IXU6	1	5	0.0829	0	1	1	906.277	4527.36	4527.33	6.13	0.00555	HCD (High Energy Collision Dissociation)	34	MS2	23.3752	18.382	51.7777	20065	Rheb_IISc_IG.raw	F1	1.93	1
TRUE	Medium	Sequest HT (A2)	Unambiguous	ITGMLLEIDNSELLHMLESPESLRSK		23	A0A7I2V5W9	A0A7I2V5W9; A0A7I2V649; A0A7I2YQE4; A0A087WTT1; H0YAS6; H0YEU6; Q13310; H0Y5F5; E7EQV3; A0A7I2V598; H0YB75; A0A7I2YQ90; H0YAR2; H0Y6X6; A0A7I2V4N4; H0YER0; H0YAS7; B1ANR0; P11940; A0A7I2V4L7; A0A7I2V4V6; A0A7I2YQ88; E7ERJ7	1	4	0.171	0	1	1	739.631	2955.5	2955.52	-4.57	-0.00337	HCD (High Energy Collision Dissociation)	34	MS2	34.6793	26.012	44.657	16248	Rheb_IISc_IG.raw	F1	1.93	1
TRUE	Medium	Sequest HT (A2)	Unambiguous	IFPVcSSLSDSVITSLkmLNAVKNK	C5(Carbamidomethyl); K17(Ub-amide); M18(Oxidation)	2	A0A0S2Z5C6	A0A0S2Z5C6; O14772	2	3	0.3264	0	1	1	988.53	2963.58	2963.58	-2.25	-0.00223	HCD (High Energy Collision Dissociation)	34	MS2	70.256	52	52.2604	20328	Rheb_IISc_IG.raw	F1	1.93	1
TRUE	Medium	Sequest HT (A2)	Selected	VEQPLYGLDGSAAKEATEEQSALPTLMSVMLAkPRLDTEQLAQR	K33(Acetyl)	7	Q86UE8	Q86UE8; J3KRK0; J3QS44; A0A804HKF1; A0A804HJZ9; A0A804HK10; A0A804HJX3	2	5		0.0103	2	2	966.301	4827.48	4827.45	4.56	0.0044	HCD (High Energy Collision Dissociation)	34	MS2	8.64576	52	55.9897	22409	Rheb_IISc_IG.raw	F1	1.93	1
TRUE	Medium	Sequest HT (A2)	Unambiguous	QYGITmGPTEVLNQESLLDMEK	M6(Oxidation)	1	Q5T1H1	Q5T1H1	0	4	0.0881	0	1	1	628.809	2512.21	2512.19	7.93	0.00498	HCD (High Energy Collision Dissociation)	34	MS2	82.2621	51.538	32.5726	10296	Rheb_IISc_IG.raw	F1	1.93	1
TRUE	Medium	Sequest HT (A2)	Unambiguous	AMMSGQYWPEGDEVYHAELTVPVLLVHGMHDK		1	Q96I13	Q96I13	0	5	0.0777	0	1	1	728.743	3639.68	3639.71	-6.13	-0.00447	HCD (High Energy Collision Dissociation)	34	MS2	77.1151	52	43.7362	15747	Rheb_IISc_IG.raw	F1	1.93	1
TRUE	Medium	Sequest HT (A2)	Unambiguous	GIFEPFGKIDNIVLmKDSDTGR	M15(Oxidation)	4	G3V5Z6	H0YJJ3; Q86U06; G3XAP0; G3V5Z6	2	3	0.1036	0	1	1	823.413	2468.22	2468.25	-9.76	-0.00803	HCD (High Energy Collision Dissociation)	34	MS2	52.1244	52	33.1228	10586	Rheb_IISc_IG.raw	F1	1.93	1
TRUE	Medium	Sequest HT (A2)	Selected	LVNTLNTIPSLGQSPGPVVVSNNSSAHGSQRTSGPESSmKGTIT	M39(Oxidation)	1	M0R2X2	M0R2X2	2	4	0.0363	0	1	1	1106.55	4423.19	4423.22	-6.81	-0.00753	HCD (High Energy Collision Dissociation)	34	MS2	80.3075	75.655	53.8976	21248	Rheb_IISc_IG.raw	F1	1.93	1
TRUE	Medium	Sequest HT (A2)	Unambiguous	KVQDTNLSSLINYQAR		1	Q8N715	Q8N715	1	3	0.0725	0	1	1	617.325	1849.96	1849.98	-9.04	-0.00557	HCD (High Energy Collision Dissociation)	34	MS2	33.647	37.452	38.8076	13219	Rheb_IISc_IG.raw	F1	1.93	1
TRUE	Medium	Sequest HT (A2)	Unambiguous	QHALmTIQQLVLSPNGDDDmGTLLGLMHSAPPTELQLkTDILR	M5(Oxidation); M20(Oxidation); K38(Ub-amide)	1	Q8IZQ1	Q8IZQ1	1	6	0.2746	0	1	1	824.097	4939.54	4939.52	3.83	0.00316	HCD (High Energy Collision Dissociation)	34	MS2	57.5916	52	54.2924	21469	Rheb_IISc_IG.raw	F1	1.93	1
TRUE	Medium	Sequest HT (A2)	Unambiguous	mcNGLLNLPHFPWANEMALSkYDATKQK	M1(Oxidation); C2(Carbamidomethyl); K21(Acetyl)	1	F8VRQ4	F8VRQ4	2	4	0.0518	0	1	1	834.649	3335.57	3335.6	-8.05	-0.00672	HCD (High Energy Collision Dissociation)	34	MS2	39.0704	130.734	38.0419	12826	Rheb_IISc_IG.raw	F1	1.93	1
TRUE	Medium	Sequest HT (A2)	Unambiguous	EQQAQVEkEDFSDmVAEHAAk	K8(Ub-amide); M14(Oxidation); K21(Ub-amide)	3	H0YEX5	H0YEX5; E9PPJ0; Q13435	1	4	0.3264	0	1	1	700.332	2798.31	2798.3	0.81	0.00057	HCD (High Energy Collision Dissociation)	34	MS2	74.8598	76.336	28.0707	8100	Rheb_IISc_IG.raw	F1	1.93	1
TRUE	Medium	Sequest HT (A2)	Unambiguous	DLYRcVMLENYGHLVSLAGLSISkPDVVSLLEQGkEPWLGK	C5(Carbamidomethyl); K24(Acetyl); K35(Acetyl)	1	F5H644	F5H644	2	5	0.0881	0	1	1	940.489	4698.41	4698.43	-3.46	-0.00325	HCD (High Energy Collision Dissociation)	34	MS2	54.1529	52	57.2854	23096	Rheb_IISc_IG.raw	F1	1.93	1
TRUE	Medium	Sequest HT (A2)	Rejected	ANAAAMcAkAGVPLPPNLkPAPPPTIEEK	C7(Carbamidomethyl); K9(Ub-amide); K19(Ub-amide)	4	P18583	P18583; J3QSZ5; H7C2G8; H7C1M2	1	4	0.0207	0	1	1	837.208	3345.81	3345.78	8.73	0.0073	HCD (High Energy Collision Dissociation)	34	MS2	32.107	52	40.5012	14074	Rheb_IISc_IG.raw	F1	1.93	1
TRUE	Medium	Sequest HT (A2)	Rejected	TVAGSkMQGLLERVNTEIHFVTk	K6(Acetyl); K23(Acetyl)	3		P49771; M0QXI0; M0QYM9	2	4	0.0052	0	1	1	661.359	2642.41	2642.4	6.03	0.00398	HCD (High Energy Collision Dissociation)	34	MS2	0	52	56.7949	22852	Rheb_IISc_IG.raw	F1	1.93	0
TRUE	Medium	Sequest HT (A2)	Unambiguous	GPHPAPLSkFVSSVSTAkLTLEEAYR	K9(Ub-amide); K18(Acetyl)	9	Q96SN8	Q96SN8; A0A8I5KXG0; A0A8I5QKL1; A0A8I5KX24; A0A8I5KRU7; A0A0A0MRG9; Q5JTU8; B1AMJ5; A0A8I5KTP5	2	4	0.0984	0	1	1	756.663	3023.63	3023.61	7.54	0.0057	HCD (High Energy Collision Dissociation)	34	MS2	72.4598	52	30.0894	9004	Rheb_IISc_IG.raw	F1	1.93	1
TRUE	Medium	Sequest HT (A2)	Unambiguous	GScDPSVcLPLYFSGVMWTLIYDTIYAHQDK	C3(Carbamidomethyl); C8(Carbamidomethyl)	4	Q96H96	Q96H96; E2QRG7; H0YAI0; A0A1D8H0A6	0	5	0.0829	0	1	1	728.149	3636.71	3636.68	7.95	0.00578	HCD (High Energy Collision Dissociation)	34	MS2	50.0543	17.854	43.5286	15634	Rheb_IISc_IG.raw	F1	1.93	1
TRUE	Medium	Sequest HT (A2)	Unambiguous	KkGDVPPPAkPEQGSSASRPVPASR	K2(Acetyl); K10(Ub-amide)	2	A0A087WT91	A0A087WT91; A6NER0	2	3	0.0984	0	1	1	927.834	2781.49	2781.49	-0.29	-0.00027	HCD (High Energy Collision Dissociation)	34	MS2	68.546	52	47.0929	17585	Rheb_IISc_IG.raw	F1	1.93	1
TRUE	Medium	Sequest HT (A2)	Unambiguous	VTFTSPADVGKEGMLMMmSPSPRVYTLNNEK	M18(Oxidation)	1	H0Y300	H0Y300	2	4	0.0363	0	1	1	862.414	3446.63	3446.65	-4.01	-0.00345	HCD (High Energy Collision Dissociation)	34	MS2	0	52	36.3099	11992	Rheb_IISc_IG.raw	F1	1.93	1
TRUE	Medium	Sequest HT (A2)	Unambiguous	FLNEQDLDELVNkSHmGYEQVREWFAER	K13(Ub-amide); M16(Oxidation)	1	Q9UKY1	Q9UKY1	2	4	0.2383	0	1	1	924.439	3694.73	3694.75	-3.88	-0.00358	HCD (High Energy Collision Dissociation)	34	MS2	55.738	42.948	43.0305	15362	Rheb_IISc_IG.raw	F1	1.93	1
TRUE	Medium	Sequest HT (A2)	Rejected	cDFcSFDTKRPSSLAkHVDk	C1(Carbamidomethyl); C4(Carbamidomethyl); K16(Acetyl); K20(Ub-amide)	1	Q9NTW7	Q9NTW7	2	4	0.0259	0	1	1	659.821	2636.26	2636.25	4.99	0.00329	HCD (High Energy Collision Dissociation)	34	MS2	63.8099	52	28.3339	8224	Rheb_IISc_IG.raw	F1	1.93	1
TRUE	Medium	Sequest HT (A2)	Rejected	VVNVELPIEANLVWQLGkDLLNmYIETEGkmIMQDK	K18(Ub-amide); M23(Oxidation); K30(Ub-amide); M31(Oxidation)	2	A0A0A0MSM0	A0A0A0MSM0; Q92598	2	5		0	2	2	920.478	4598.36	4598.37	-2.1	-0.00193	HCD (High Energy Collision Dissociation)	34	MS2	58.0551	52	52.3784	20400	Rheb_IISc_IG.raw	F1	1.93	1
TRUE	Medium	Sequest HT (A2)	Unambiguous	ELSEESEDEELQLEEFPMLkTLDPK	K20(Ub-amide)	4	Q99543	Q99543; F2Z3H0; H7C3L7; F2Z3N9	1	4		0.0153	2	2	794.385	3174.52	3174.52	0.06	5e-05	HCD (High Energy Collision Dissociation)	34	MS2	88.4753	43.923	52.2789	20341	Rheb_IISc_IG.raw	F1	1.93	1
TRUE	Medium	Sequest HT (A2)	Unambiguous	NQVLFLLDDYkEIcSIPQVIGKLIQK	K11(Ub-amide); C14(Carbamidomethyl)	6	A0A0G2JNC7	A0A0G2JNC7; A0A0G2JS53; B7ZLE8; A0A0G2JQE0; E7EQW0; Q13075	2	4	0.3005	0	1	1	818.454	3270.79	3270.8	-3.02	-0.00247	HCD (High Energy Collision Dissociation)	34	MS2	73.7002	38.009	42.1512	14941	Rheb_IISc_IG.raw	F1	1.93	1
TRUE	Medium	Sequest HT (A2)	Unambiguous	TIFIIFMLAVAcASLLLNMLEIYHLGWkK	C12(Carbamidomethyl); K28(Acetyl)	1	Q9Y6H8	Q9Y6H8	1	5	0.0933	0	1	1	690.98	3450.87	3450.88	-0.9	-0.00062	HCD (High Energy Collision Dissociation)	34	MS2	55.1702	28.111	40.7392	14207	Rheb_IISc_IG.raw	F1	1.93	1
TRUE	Medium	Sequest HT (A2)	Unambiguous	GYGLFAGPckVINAkDVDFmYVELIQR	C9(Carbamidomethyl); K10(Acetyl); K15(Ub-amide); M20(Oxidation)	1	P78527	P78527	2	4	0.1244	0	1	1	840.182	3357.71	3357.69	5.22	0.00438	HCD (High Energy Collision Dissociation)	34	MS2	45.4677	76.792	48.8046	18508	Rheb_IISc_IG.raw	F1	1.93	1
TRUE	Medium	Sequest HT (A2)	Unambiguous	KMScYIMQDDmLLPHLTVLEAmmVSANLkLSEK	C4(Carbamidomethyl); M11(Oxidation); M22(Oxidation); M23(Oxidation); K29(Acetyl)	1	Q9H172	Q9H172	2	3	0.0674	0	1	1	1310.64	3929.9	3929.89	3.3	0.00432	HCD (High Energy Collision Dissociation)	34	MS2	0	150	40.2229	13929	Rheb_IISc_IG.raw	F1	1.93	1
TRUE	Medium	Sequest HT (A2)	Unambiguous	mLGRGADLAEVEQKK	M1(Oxidation)	1	K7ELC2	K7ELC2	2	3	0.1399	0	1	1	554.296	1660.87	1660.87	3.46	0.00191	HCD (High Energy Collision Dissociation)	34	MS2	78.4909	150	14.6744	4557	Rheb_IISc_IG.raw	F1	1.93	1
TRUE	Medium	Sequest HT (A2)	Rejected	LLFHkLIQPDHPQISQQVAASLEk	K5(Acetyl); K24(Ub-amide)	1	Q5GLZ8	Q5GLZ8	1	5		0.0495	3	3	596.529	2978.61	2978.63	-6.58	-0.00392	HCD (High Energy Collision Dissociation)	34	MS2	18.0629	41.613	31.0689	9454	Rheb_IISc_IG.raw	F1	1.92	1
TRUE	Medium	Sequest HT (A2)	Unambiguous	AGAPPPSGSAVSTAPQQKPIGKISKNk	K27(Acetyl)	1	P78362	P78362	2	5	0.0156	0	1	1	532.499	2658.47	2658.46	3.61	0.00192	HCD (High Energy Collision Dissociation)	34	MS2	11.8123	52	44.2699	16038	Rheb_IISc_IG.raw	F1	1.92	1
TRUE	Medium	Sequest HT (A2)	Unambiguous	TSESVLSVEHGQPVESVLLFPSGGLLVSAGGRYVkVWDMLK	K35(Ub-amide)	2	Q8TED0	Q8TED0; H0Y8P4	2	4	0.1823	0	1	1	1142.6	4567.38	4567.41	-8.36	-0.00955	HCD (High Energy Collision Dissociation)	34	MS2	53.4738	52	54.3612	21510	Rheb_IISc_IG.raw	F1	1.92	1
TRUE	Medium	Sequest HT (A2)	Selected	QDSYISLVPYASGmPIkk	M14(Oxidation); K17(Acetyl); K18(Ub-amide)	2	Q99755	Q99755; A6PW58	1	3	0.0208	0	1	1	751.051	2251.14	2251.16	-7.21	-0.00541	HCD (High Energy Collision Dissociation)	34	MS2	34.6771	52	36.3814	12027	Rheb_IISc_IG.raw	F1	1.92	1
TRUE	Medium	Sequest HT (A2)	Selected	MKDVLYLMNSIPLPQkSSAQSPER	K16(Ub-amide)	1	Q709C8	Q709C8	2	4	0.0156	0	1	1	732.884	2928.51	2928.52	-1.64	-0.0012	HCD (High Energy Collision Dissociation)	34	MS2	25.5254	52	47.6667	17911	Rheb_IISc_IG.raw	F1	1.92	1
TRUE	Medium	Sequest HT (A2)	Unambiguous	NPMEAMYPHIFYFHFkNLLKAcGR	K16(Acetyl); C22(Carbamidomethyl)	2	Q96AK3	Q96AK3; A0A087WX48	2	3	0.1615	0	1	1	1009.5	3026.47	3026.46	3.3	0.00333	HCD (High Energy Collision Dissociation)	34	MS2	79.1503	52	52.844	20670	Rheb_IISc_IG.raw	F1	1.92	1
TRUE	Medium	Sequest HT (A2)	Unambiguous	YGIENFTSVScKPPSPPPk	C11(Carbamidomethyl); K19(Ub-amide)	1	Q5JST6	Q5JST6	0	3	0.0625	0	1	1	767.725	2301.16	2301.15	6.73	0.00516	HCD (High Energy Collision Dissociation)	34	MS2	6.66446	6.602	41.091	14390	Rheb_IISc_IG.raw	F1	1.92	1
TRUE	Medium	Sequest HT (A2)	Rejected	FLAGIMVWVmIImVILVLGYGIFHcYMEYSR	M10(Oxidation); M13(Oxidation); C25(Carbamidomethyl)	1		Q8IWA5	0	4		0.0254	3	3	939.973	3756.87	3756.89	-5.3	-0.00498	HCD (High Energy Collision Dissociation)	34	MS2	58.3251	52	51.1288	19699	Rheb_IISc_IG.raw	F1	1.92	0
TRUE	Medium	Sequest HT (A2)	Rejected	QLATVNEQPLQNGFEELIQWTKEGK		1		Q92665	1	4	0.0104	0	1	1	725.875	2900.48	2900.48	-0.24	-0.00017	HCD (High Energy Collision Dissociation)	34	MS2	39.9484	52	46.4322	17219	Rheb_IISc_IG.raw	F1	1.92	0
TRUE	Medium	Sequest HT (A2)	Selected	AkNLQNIYDVLKWVFTIFPQFcLGQGLVELcYNQIk	K2(Acetyl); C22(Carbamidomethyl); C31(Carbamidomethyl); K36(Ub-amide)	6	A0A0A0MT16	F5H7B7; A0A0A0MT16; Q86UQ4; H7C0U5; H7BZI9; H0Y4D2	2	6	0.026	0	1	1	767.235	4598.37	4598.39	-2.71	-0.00208	HCD (High Energy Collision Dissociation)	34	MS2	52.5453	52	52.1667	20279	Rheb_IISc_IG.raw	F1	1.92	1
TRUE	Medium	Sequest HT (A2)	Unambiguous	DIkGQNVLLTHNAEVkLVDFGVSAQVSR	K3(Acetyl); K16(Ub-amide)	2	Q7Z2Y5	F5H049; Q7Z2Y5	2	4	0.0312	0	1	1	819.692	3275.75	3275.76	-4.76	-0.0039	HCD (High Energy Collision Dissociation)	34	MS2	44.0787	52	42.9186	15307	Rheb_IISc_IG.raw	F1	1.92	1
TRUE	Medium	Sequest HT (A2)	Selected	MGcAIIAGFLHYLFLAcFFWMLVEAVILFLmVRNLk	C3(Carbamidomethyl); C17(Carbamidomethyl); M31(Oxidation); K36(Ub-amide)	1	Q14246	Q14246	1	4		0.0204	2	2	1130.59	4519.33	4519.37	-8.91	-0.01007	HCD (High Energy Collision Dissociation)	34	MS2	33.2886	52	54.6192	21660	Rheb_IISc_IG.raw	F1	1.92	1
TRUE	Medium	Sequest HT (A2)	Unambiguous	AETVLDLmVTNSQkLQLPENFDIHPVGSLAEkIQALHFSLR	M8(Oxidation); K14(Acetyl); K32(Acetyl)	2	Q9NWX5	Q9NWX5; F6TX30	2	5	0.125	0	1	1	941.29	4702.42	4702.45	-7.45	-0.00701	HCD (High Energy Collision Dissociation)	34	MS2	63.7024	10.737	59.1629	24048	Rheb_IISc_IG.raw	F1	1.92	1
TRUE	Medium	Sequest HT (A2)	Selected	THTAEkPYIcNDcGkGFTVKSR	K6(Acetyl); C10(Carbamidomethyl); C13(Carbamidomethyl); K15(Ub-amide)	2	Q8N8J6	Q8N8J6; H9KV89	2	4	0.0365	0	1	1	702.587	2807.33	2807.35	-7.03	-0.00494	HCD (High Energy Collision Dissociation)	34	MS2	1.48294	2.534	32.9029	10474	Rheb_IISc_IG.raw	F1	1.92	1
TRUE	Medium	Sequest HT (A2)	Unambiguous	KcNANASSQDALMYHILTSDIHRDLENK	C2(Carbamidomethyl)	2	H0YM09	H0YM09; Q6IQ32	2	3	0.3281	0	1	1	1082.2	3244.57	3244.55	8.3	0.00898	HCD (High Energy Collision Dissociation)	34	MS2	64.1029	52	47.1048	17593	Rheb_IISc_IG.raw	F1	1.92	1
TRUE	Medium	Sequest HT (A2)	Unambiguous	ALQTVISFLmLcAIYFLSImISVWNLRSLENKPVFmFcK	M10(Oxidation); C12(Carbamidomethyl); M20(Oxidation); M36(Oxidation); C38(Carbamidomethyl)	1	P0DSN6	P0DSN6	1	4	0.151	0	1	1	1183.61	4731.43	4731.43	0.72	0.00086	HCD (High Energy Collision Dissociation)	34	MS2	78.4214	52	56.7962	22853	Rheb_IISc_IG.raw	F1	1.92	1
TRUE	Medium	Sequest HT (A2)	Selected	YIAQLkSQVNALEGELEEQRK	K6(Ub-amide)	1	O75146	O75146	2	4		0.0052	2	2	661.359	2642.41	2642.4	4.07	0.00269	HCD (High Energy Collision Dissociation)	34	MS2	0	52	56.7949	22852	Rheb_IISc_IG.raw	F1	1.92	1
TRUE	Medium	Sequest HT (A2)	Unambiguous	EHQmAkTGGTQTDLFTcGkck	M4(Oxidation); K6(Acetyl); C17(Carbamidomethyl); K19(Ub-amide); C20(Carbamidomethyl); K21(Ub-amide)	4	B7Z4S1	B7Z4S1; A0A1W2PRL9; A0A1W2PPZ5; P23193	2	4	0.1562	0	1	1	712.841	2848.34	2848.32	8.07	0.00575	HCD (High Energy Collision Dissociation)	34	MS2	55.9698	43.905	32.1354	10030	Rheb_IISc_IG.raw	F1	1.92	1
TRUE	Medium	Sequest HT (A2)	Rejected	LTLVcESAPGPITmDLTGDLEALkkETIVLK	C5(Carbamidomethyl); M14(Oxidation); K24(Acetyl); K25(Acetyl)	3	P52566	P52566; F5H6Q0; F5H3P3	2	4		0.0495	2	2	864.707	3455.81	3455.83	-5.3	-0.00458	HCD (High Energy Collision Dissociation)	34	MS2	65.604	52	42.0707	14901	Rheb_IISc_IG.raw	F1	1.92	1
TRUE	Medium	Sequest HT (A2)	Unambiguous	SSSSLGNATSDEDPNTNIMNINENkNIPkAK	K25(Ub-amide); K29(Acetyl)	2	E9PEI0	E9PEI0; Q69YH5	2	4	0.0208	0	1	1	886.172	3541.67	3541.69	-7.98	-0.00707	HCD (High Energy Collision Dissociation)	34	MS2	83.0504	51.907	45.4731	16698	Rheb_IISc_IG.raw	F1	1.92	1
TRUE	Medium	Sequest HT (A2)	Unambiguous	KPkLESkPSNGDSSSINQSADSGGTDNFVLISQLKEEVMSLk	K3(Ub-amide); K7(Ub-amide); K42(Acetyl)	1	Q5HYJ3	Q5HYJ3	2	5	0.0208	0	1	1	980.703	4899.49	4899.47	3.96	0.00388	HCD (High Energy Collision Dissociation)	34	MS2	17.4596	130.54	59.2243	24073	Rheb_IISc_IG.raw	F1	1.92	1
TRUE	Medium	Sequest HT (A2)	Rejected	mKNNIINTQQSFVTMPNVIVPDIEkEIR	M1(Oxidation); K25(Acetyl)	3	D6R978; P29973	D6R978; P29973; D6RCF1	2	5	0	0	1	1	666.755	3329.75	3329.72	7.37	0.00491	HCD (High Energy Collision Dissociation)	34	MS2	2.6584	69.076	43.2081	15460	Rheb_IISc_IG.raw	F1	1.92	2
TRUE	Medium	Sequest HT (A2)	Rejected	cPTSLQAHERAHTGERPYEcNK	C1(Carbamidomethyl); C20(Carbamidomethyl)	2		K7EN16; Q8IZC7	1	4	0.0104	0	1	1	661.06	2641.22	2641.2	6.35	0.0042	HCD (High Energy Collision Dissociation)	34	MS2	73.3474	52	30.8065	9320	Rheb_IISc_IG.raw	F1	1.92	0
TRUE	Medium	Sequest HT (A2)	Unambiguous	MkPIIHKSNALYQDALVEEDVDSFVIPPPAPPPPPGSAQPGMAK	K2(Ub-amide)	5	Q9UPX8	Q9UPX8; A0A590UJF3; A0A590UJ45; A6NHU9; E7EUA2	1	5	0.1198	0	1	1	969.9	4845.47	4845.49	-3.64	-0.00353	HCD (High Energy Collision Dissociation)	34	MS2	74.8602	52	57.5332	23222	Rheb_IISc_IG.raw	F1	1.92	1
TRUE	Medium	Sequest HT (A2)	Rejected	cmAIHSPVmSSLNTSVLSEIQSAk	C1(Carbamidomethyl); M2(Oxidation); M9(Oxidation); K24(Acetyl)	1		C9J0A2	0	4	0.0417	0	1	1	666.822	2664.27	2664.27	-0.47	-0.00031	HCD (High Energy Collision Dissociation)	34	MS2	56.5838	46.722	31.6241	9749	Rheb_IISc_IG.raw	F1	1.92	0
TRUE	Medium	Sequest HT (A2)	Rejected	KPMKMGYPPSPWTITQMVIGLSENQGIATWGIVVMADPKGK		1		Q96GE9	2	5	0.0104	0	1	1	892.257	4457.25	4457.29	-8	-0.00713	HCD (High Energy Collision Dissociation)	34	MS2	36.8602	52	51.2215	19747	Rheb_IISc_IG.raw	F1	1.92	0
TRUE	Medium	Sequest HT (A2)	Unambiguous	FSTGGDKPAIWLDAGIHAREWVTQATALWTANkIVSDYGk	K33(Acetyl); K40(Acetyl)	1	P48052	P48052	2	5	0.1094	0	1	1	892.459	4458.27	4458.25	3.51	0.00313	HCD (High Energy Collision Dissociation)	34	MS2	32.0005	52	54.2066	21418	Rheb_IISc_IG.raw	F1	1.92	1
TRUE	Medium	Sequest HT (A2)	Rejected	TVSFSAIEVVPAPEPPPATPPQAkFPGPASR	K24(Ub-amide)	1		O15047	1	4		0.0495	2	2	835.445	3338.76	3338.77	-2.78	-0.00232	HCD (High Energy Collision Dissociation)	34	MS2	3.02479	5.076	50.0385	19116	Rheb_IISc_IG.raw	F1	1.92	0
TRUE	Medium	Sequest HT (A2)	Selected	MPEmHFkTPkISmPDVDFNLK	M4(Oxidation); K7(Acetyl); K10(Acetyl); M13(Oxidation)	1	Q09666	Q09666	2	4		0.0495	2	2	656.071	2621.26	2621.24	6.68	0.00438	HCD (High Energy Collision Dissociation)	34	MS2	59.4396	52	32.8575	10453	Rheb_IISc_IG.raw	F1	1.92	1
TRUE	Medium	Sequest HT (A2)	Unambiguous	EPAPTLGLFSNYSTMDPVQK		1	H0YIX3	H0YIX3	0	3	0.1615	0	1	1	732.36	2195.07	2195.07	-1.09	-0.0008	HCD (High Energy Collision Dissociation)	34	MS2	14.167	52	36.3455	12010	Rheb_IISc_IG.raw	F1	1.92	1
TRUE	Medium	Sequest HT (A2)	Rejected	TAVNcSSDFDAcLITkAGLQVYNKcWk	C5(Carbamidomethyl); C12(Carbamidomethyl); K16(Acetyl); C25(Carbamidomethyl); K27(Ub-amide)	3		A0A2U3TZL5; P13987; E9PNW4	2	5	0.026	0	1	1	678.327	3387.61	3387.6	0.82	0.00056	HCD (High Energy Collision Dissociation)	34	MS2	29.2274	58.039	36.0898	11890	Rheb_IISc_IG.raw	F1	1.92	0
TRUE	Medium	Sequest HT (A2)	Rejected	SYGLPLTEDILMKALLYPGDkIIFQmDk	K21(Ub-amide); M26(Oxidation); K28(Ub-amide)	1	Q6NXP0	Q6NXP0	2	5		0.0303	3	3	724.993	3620.93	3620.91	6.43	0.00466	HCD (High Energy Collision Dissociation)	34	MS2	30.1064	52	47.4645	17798	Rheb_IISc_IG.raw	F1	1.92	1
TRUE	Medium	Sequest HT (A2)	Rejected	TVWDLMVGLTPkTImHLMINNNkEFIFSELLANLYLHGDK	K12(Acetyl); M15(Oxidation); K23(Acetyl)	1	Q6PK57	Q6PK57	2	5		0.0052	2	2	952.694	4759.44	4759.43	1.49	0.00142	HCD (High Energy Collision Dissociation)	34	MS2	77.3251	70.99	57.324	23116	Rheb_IISc_IG.raw	F1	1.92	1
TRUE	Medium	Sequest HT (A2)	Selected	NLkVNFDNVGLGYLSLLQVATFkGWTIIMYAAVDSVNVDK	K3(Ub-amide); K23(Acetyl)	1	Q15858	Q15858	2	5		0.0254	2	2	931.69	4654.42	4654.45	-6.53	-0.00608	HCD (High Energy Collision Dissociation)	34	MS2	47.7355	52	55.3748	22083	Rheb_IISc_IG.raw	F1	1.92	1
TRUE	Medium	Sequest HT (A2)	Rejected	SFTSEDDLVkLQILNLGAkLYLTNSk	K10(Acetyl); K19(Ub-amide); K26(Ub-amide)	1	O00203	O00203	2	4		0.0154	2	2	836.961	3344.82	3344.81	3.63	0.00303	HCD (High Energy Collision Dissociation)	34	MS2	58.4988	52	43.1548	15431	Rheb_IISc_IG.raw	F1	1.92	1
TRUE	Medium	Sequest HT (A2)	Unambiguous	HLLHQNPSVPPYESISkPSkEDQPSLPK	K17(Acetyl); K20(Ub-amide)	1	O95835	O95835	1	5	0.0729	0	1	1	678.962	3390.78	3390.76	7.74	0.00525	HCD (High Energy Collision Dissociation)	34	MS2	58.6978	52	43.5692	15655	Rheb_IISc_IG.raw	F1	1.92	1
TRUE	Medium	Sequest HT (A2)	Selected	YkmVQAIKWVDEVVPAAPYVTTLETLDK	K2(Ub-amide); M3(Oxidation)	3	I3L1R7	I3L1R7; Q99447; I3L2Q1	2	4		0.0495	3	3	855.7	3419.78	3419.8	-7.33	-0.00627	HCD (High Energy Collision Dissociation)	34	MS2	50.7998	52	47.3385	17731	Rheb_IISc_IG.raw	F1	1.92	1
TRUE	Medium	Sequest HT (A2)	Unambiguous	NATHVELAFYWQImkPNLQPLmPGETFSMDSIKcYPDK	M14(Oxidation); K15(Ub-amide); M22(Oxidation); C34(Carbamidomethyl)	1	Q9Y238	Q9Y238	1	5		0.0352	2	2	946.462	4728.28	4728.25	5.84	0.00552	HCD (High Energy Collision Dissociation)	34	MS2	50.2459	52	46.7937	17417	Rheb_IISc_IG.raw	F1	1.92	1
TRUE	Medium	Sequest HT (A2)	Unambiguous	HLDAcETMGNATAIcSDkTGTLTMNRMTVVQAYINEK	C5(Carbamidomethyl); C15(Carbamidomethyl); K18(Acetyl)	2	P20020	P20020; E7ERY9	2	4	0.1927	0	1	1	1047.49	4186.93	4186.93	-0.98	-0.00102	HCD (High Energy Collision Dissociation)	34	MS2	43.7355	52	50.2929	19252	Rheb_IISc_IG.raw	F1	1.92	1
TRUE	Medium	Sequest HT (A2)	Unambiguous	McLWSTDAISKDVFNKSFINQDK	C2(Carbamidomethyl)	2	Q7L3B6	Q7L3B6; B1AL69	2	3	0.224	0	1	1	916.437	2747.3	2747.32	-7.64	-0.007	HCD (High Energy Collision Dissociation)	34	MS2	33.043	52	39.235	13465	Rheb_IISc_IG.raw	F1	1.92	1
TRUE	Medium	Sequest HT (A2)	Unambiguous	QHcWPHASSYTcRPRPPGLkDTLPAPHSk	C3(Carbamidomethyl); C12(Carbamidomethyl); K20(Ub-amide); K29(Ub-amide)	2	F8WEL3	F8WEL3; A8MTD3	1	4	0.0833	0	1	1	944.225	3773.88	3773.87	3.6	0.00339	HCD (High Energy Collision Dissociation)	34	MS2	79.3682	52	45.5485	16734	Rheb_IISc_IG.raw	F1	1.92	1
TRUE	Medium	Sequest HT (A2)	Rejected	IKPPMcFTEEDAkFmVDQLDR	C6(Carbamidomethyl); K13(Ub-amide); M15(Oxidation)	2	E7ENR6	E7ENR6; Q8TBG4	1	5	0	0	1	1	557.271	2782.32	2782.31	4	0.00223	HCD (High Energy Collision Dissociation)	34	MS2	62.6867	10.938	32.1806	10055	Rheb_IISc_IG.raw	F1	1.92	1
TRUE	Medium	Sequest HT (A2)	Unambiguous	RPTASQALkHPYFQVGQVLGPSSNHLESKQSLNK	K9(Ub-amide)	4	P20794	P20794; A0A6Q8PH30; A0A6Q8PG01; Q8IXN4	2	4	0.1771	0	1	1	986.526	3943.08	3943.08	0.45	0.00045	HCD (High Energy Collision Dissociation)	34	MS2	85.1521	52	44.8805	16368	Rheb_IISc_IG.raw	F1	1.92	1
TRUE	Medium	Sequest HT (A2)	Selected	HALAAQEIKYGPLkMLPQTPSHLVEDLQDVIk	K14(Acetyl); K32(Acetyl)	6	P10242	P10242; F8W8G5; A0A087WTI6; E9PLN0; E9PJF1; E9PQQ2	2	4	0.0052	0	1	1	917.494	3666.96	3666.96	-0.18	-0.00017	HCD (High Energy Collision Dissociation)	34	MS2	54.7855	52	46.4797	17247	Rheb_IISc_IG.raw	F1	1.92	1
TRUE	Medium	Sequest HT (A2)	Selected	LScAASGFTVSSNEmSWVRQAPGk	C3(Carbamidomethyl); M15(Oxidation); K24(Ub-amide)	1	P0DTE1	P0DTE1	1	5		0	2	2	557.271	2782.32	2782.32	2.62	0.00146	HCD (High Energy Collision Dissociation)	34	MS2	62.6867	10.938	32.1806	10055	Rheb_IISc_IG.raw	F1	1.92	1
TRUE	Medium	Sequest HT (A2)	Rejected	ALIVVPcAEVMQPTRTVVmcNTTFDHRENTVLGk	C7(Carbamidomethyl); M19(Oxidation); C20(Carbamidomethyl); K34(Acetyl)	1		E5RFV3	2	4		0.0103	2	2	986.986	3944.92	3944.95	-6.33	-0.00624	HCD (High Energy Collision Dissociation)	34	MS2	60.0609	52	57.2188	23062	Rheb_IISc_IG.raw	F1	1.92	0
TRUE	Medium	Sequest HT (A2)	Selected	GkIcmIVNISQcYLAYDETLNVLk	K2(Ub-amide); C4(Carbamidomethyl); M5(Oxidation); C12(Carbamidomethyl); K24(Ub-amide)	1	Q96Q89	Q96Q89	1	3		0.0303	2	2	1085.21	3253.62	3253.64	-7.79	-0.00845	HCD (High Energy Collision Dissociation)	34	MS2	79.0206	52	47.7965	17987	Rheb_IISc_IG.raw	F1	1.92	1
TRUE	Medium	Sequest HT (A2)	Rejected	MKPVPDLVPGNFkSQLQkVPPEWk	K13(Acetyl); K18(Ub-amide); K24(Ub-amide)	1		P02671	2	5		0.0352	2	2	640.154	3196.74	3196.73	1.77	0.00113	HCD (High Energy Collision Dissociation)	34	MS2	26.6056	84.349	44.5344	16181	Rheb_IISc_IG.raw	F1	1.92	0
TRUE	Medium	Sequest HT (A2)	Rejected	IAIIYDSPVTNTKATFTYKEVLEQVSk	K27(Acetyl)	3	A0A0B4J1R2	A0A0B4J1R2; Q9H6R3; F8VZB4	2	4		0.04	2	2	775.922	3100.67	3100.65	6.82	0.00529	HCD (High Energy Collision Dissociation)	34	MS2	23.1742	52	44.0356	15916	Rheb_IISc_IG.raw	F1	1.92	1
TRUE	Medium	Sequest HT (A2)	Rejected	EAEkNLTDLGkFcGLcVcPcNk	K4(Ub-amide); K11(Ub-amide); C13(Carbamidomethyl); C16(Carbamidomethyl); C18(Carbamidomethyl); C20(Carbamidomethyl); K22(Ub-amide)	1		P60880	2	4		0.0103	2	2	801.13	3201.5	3201.52	-6.08	-0.00486	HCD (High Energy Collision Dissociation)	34	MS2	52.2457	47.8	39.2764	13491	Rheb_IISc_IG.raw	F1	1.92	0
TRUE	Medium	Sequest HT (A2)	Selected	QDDRPPLTSLLSkPAVPTVASSTDMLHSk	K13(Acetyl); K29(Ub-amide)	1	Q14008	Q14008	0	5		0	2	2	666.755	3329.75	3329.73	5.81	0.00387	HCD (High Energy Collision Dissociation)	34	MS2	2.6584	69.076	43.2081	15460	Rheb_IISc_IG.raw	F1	1.92	1
TRUE	Medium	Sequest HT (A2)	Rejected	VGDEGAQALAEALGDHQSLRWLSLVGNNIGSVGAQALALmLAkNVML	M40(Oxidation); K43(Acetyl)	1		H0YF53	2	5		0.0205	2	2	972.704	4859.49	4859.52	-5.84	-0.00567	HCD (High Energy Collision Dissociation)	34	MS2	83.1693	52	56.9747	22944	Rheb_IISc_IG.raw	F1	1.91	0
TRUE	Medium	Sequest HT (A2)	Rejected	EISNSDGTRPVGMLGKATSTSDmLLKLAR	M23(Oxidation)	2	E5RJW4	Q9NW64; E5RJW4	2	4	0	0	1	1	766.902	3064.59	3064.58	2.79	0.00214	HCD (High Energy Collision Dissociation)	34	MS2	34.1109	35.541	43.9436	15863	Rheb_IISc_IG.raw	F1	1.91	1
TRUE	Medium	Sequest HT (A2)	Rejected	LEDDEDRLLATLLHNLISYMLLmkVNk	M23(Oxidation); K24(Ub-amide); K27(Ub-amide)	3	Q8WXG6	A0A0A0MRB5; Q8WXG6; F8W8U2	2	4	0.0314	0	1	1	902.988	3608.93	3608.92	3.17	0.00286	HCD (High Energy Collision Dissociation)	34	MS2	51.6751	52	46.7882	17414	Rheb_IISc_IG.raw	F1	1.91	1
TRUE	Medium	Sequest HT (A2)	Rejected	FADGSAVVQSGDTAVmVTAVSkTkPSPSQFmPLVVDYR	M16(Oxidation); K22(Ub-amide); K24(Acetyl); M31(Oxidation)	2	H7BXF6	Q8TCS8; H7BXF6	1	5		0.0354	3	3	852.032	4256.13	4256.11	3.94	0.00336	HCD (High Energy Collision Dissociation)	34	MS2	9.14763	52	52.6284	20544	Rheb_IISc_IG.raw	F1	1.91	1
TRUE	Medium	Sequest HT (A2)	Unambiguous	SMVEDITGLRLLEAASVSSk	K20(Ub-amide)	1	P15924	P15924	1	3	0.1204	0	1	1	768.078	2302.22	2302.22	0.45	0.00035	HCD (High Energy Collision Dissociation)	34	MS2	25.4642	52	46.8395	17442	Rheb_IISc_IG.raw	F1	1.91	1
TRUE	Medium	Sequest HT (A2)	Rejected	TWHAQISTSNLYLPQDPTVAkGALAGEDTGVVTHEQFkAALR	K21(Ub-amide); K38(Acetyl)	1		Q9NQU5	2	5		0.0104	3	3	952.694	4759.44	4759.44	1.15	0.0011	HCD (High Energy Collision Dissociation)	34	MS2	77.3251	70.99	57.324	23116	Rheb_IISc_IG.raw	F1	1.91	0
TRUE	Medium	Sequest HT (A2)	Rejected	kDHQHGEILTQVPDDMLK	K1(Ub-amide)	1		Q96I27	1	3	0	0	1	1	767.392	2300.16	2300.16	1.56	0.00119	HCD (High Energy Collision Dissociation)	34	MS2	0	6.867	41.0425	14367	Rheb_IISc_IG.raw	F1	1.91	0
TRUE	Medium	Sequest HT (A2)	Unambiguous	NPSKHYVYIINVTWSDSTSQTIYRR		2	Q5TCZ1	Q5TCZ1; A0A8I5KQW5	2	3	0.1832	0	1	1	1010.19	3028.55	3028.53	6.07	0.00613	HCD (High Energy Collision Dissociation)	34	MS2	0	52	44.3537	16085	Rheb_IISc_IG.raw	F1	1.91	1
TRUE	Medium	Sequest HT (A2)	Selected	KQQYLSLDIEQLLFSQGIDSNKLMPR		1	Q9P2D7	Q9P2D7	2	4		0	2	2	766.902	3064.59	3064.61	-9.29	-0.00712	HCD (High Energy Collision Dissociation)	34	MS2	34.1109	35.541	43.9436	15863	Rheb_IISc_IG.raw	F1	1.91	1
TRUE	Medium	Sequest HT (A2)	Unambiguous	KNMEGLQAALQEVmFSScLR	M14(Oxidation); C18(Carbamidomethyl)	1	Q9BX69	Q9BX69	1	3	0.1466	0	1	1	776.708	2328.11	2328.11	-2.31	-0.00179	HCD (High Energy Collision Dissociation)	34	MS2	36.9887	58.88	25.7503	7290	Rheb_IISc_IG.raw	F1	1.91	1
TRUE	Medium	Sequest HT (A2)	Selected	cILEDLGFQKEADSLLSVTKLSTISDSk	C1(Carbamidomethyl); K28(Ub-amide)	4	C9JYV9	C9JYV9; C9JAG4; Q8N565; C9JFU1	2	5	0.0366	0	1	1	659.552	3293.73	3293.71	7.68	0.00506	HCD (High Energy Collision Dissociation)	34	MS2	0	52	44.8075	16332	Rheb_IISc_IG.raw	F1	1.91	1
TRUE	Medium	Sequest HT (A2)	Unambiguous	FSTAAPSLVAASPRTWRNNYR		1	O60882	O60882	2	3	0.1571	0	1	1	789.071	2365.2	2365.22	-6.89	-0.00544	HCD (High Energy Collision Dissociation)	34	MS2	4.70147	40.084	40.757	14217	Rheb_IISc_IG.raw	F1	1.91	1
TRUE	Medium	Sequest HT (A2)	Unambiguous	HYRNIPGPHmVLVPKSTLHNWMSEFk	M10(Oxidation); K26(Acetyl)	1	O60264	O60264	2	3	0.3194	0	1	1	1059.54	3176.62	3176.59	7.7	0.00816	HCD (High Energy Collision Dissociation)	34	MS2	65.4853	52	48.9171	18551	Rheb_IISc_IG.raw	F1	1.91	1
TRUE	Medium	Sequest HT (A2)	Selected	IIETEDQIDkKPVSEKTDESDTIPYLK	K10(Ub-amide)	2	G3V599	G3V599; Q96PC5	2	5		0.0498	2	2	666.953	3330.73	3330.71	8.19	0.00546	HCD (High Energy Collision Dissociation)	34	MS2	0	52	42.118	14924	Rheb_IISc_IG.raw	F1	1.91	1
TRUE	Medium	Sequest HT (A2)	Rejected	ATGKkISSVLQEEDDEMcLLLSSAVFGVk	K5(Ub-amide); C18(Carbamidomethyl); K29(Ub-amide)	1		Q8IZC4	2	4		0.0255	2	2	887.455	3546.8	3546.82	-6.05	-0.00536	HCD (High Energy Collision Dissociation)	34	MS2	58.0754	19.571	52.8569	20679	Rheb_IISc_IG.raw	F1	1.91	0
TRUE	Medium	Sequest HT (A2)	Unambiguous	FLSkGQLSDTEVLEYNNNFHVLSSTANGkIESSVGK	K4(Acetyl); K29(Acetyl)	1	Q8NFU5	Q8NFU5	2	3	0.2565	0	1	1	1333.01	3997.02	3996.98	8.88	0.01184	HCD (High Energy Collision Dissociation)	34	MS2	51.5459	150	1.4011	429	Rheb_IISc_IG.raw	F1	1.91	1
TRUE	Medium	Sequest HT (A2)	Selected	mNAmLWFKHLSAAcQSNkQQVPTNLMTFE	M1(Oxidation); M4(Oxidation); C14(Carbamidomethyl); K18(Acetyl)	1	Q86X27	Q86X27	2	4	0.0157	0	1	1	875.66	3499.62	3499.63	-1.94	-0.00169	HCD (High Energy Collision Dissociation)	34	MS2	67.2498	52	31.9343	9914	Rheb_IISc_IG.raw	F1	1.91	1
TRUE	Medium	Sequest HT (A2)	Unambiguous	HQAETSQRLVGISQPRNPLEELRPSPR		6	Q12815	Q12815; F8W130; F8W1E3; F8VXF3; F8W052; B7Z5Q9	2	4	0.0524	0	1	1	774.661	3095.62	3095.65	-7.98	-0.00618	HCD (High Energy Collision Dissociation)	34	MS2	58.3942	4.623	52.3797	20401	Rheb_IISc_IG.raw	F1	1.91	1
TRUE	Medium	Sequest HT (A2)	Unambiguous	mETLEELDWcLDQLETIQTYRSVSEMASNK	M1(Oxidation); C10(Carbamidomethyl)	3	E9PR34	E9PR34; E9PJ03; E9PNB0	1	4	0.1832	0	1	1	909.672	3635.67	3635.65	2.94	0.00267	HCD (High Energy Collision Dissociation)	34	MS2	66.0969	52	42.3152	15019	Rheb_IISc_IG.raw	F1	1.91	1
TRUE	Medium	Sequest HT (A2)	Selected	mLVDDIGDVTITNDGATILkLLEVEHPAAkVLcELADLQDK	M1(Oxidation); K20(Ub-amide); K30(Ub-amide); C33(Carbamidomethyl)	6	E7ERF2	E7ERF2; P17987; F5H676; F5H136; F5H726; F5GZI8	2	5	0.0262	0	1	1	977.709	4884.51	4884.54	-4.71	-0.0046	HCD (High Energy Collision Dissociation)	34	MS2	32.2217	39.517	56.5785	22739	Rheb_IISc_IG.raw	F1	1.91	1
TRUE	Medium	Sequest HT (A2)	Unambiguous	LNLGDTmLHYLVLVTGcmSVGKIQESEVFRVTSTEFISLR	M7(Oxidation); C17(Carbamidomethyl); M18(Oxidation)	7	O43426	C9JFZ1; O43426; J3KPK1; A0A0D9SGJ6; C9JW66; J3KQV8; C9J1Z6	2	4	0.1937	0	1	1	1144.59	4575.34	4575.33	1.85	0.00212	HCD (High Energy Collision Dissociation)	34	MS2	25.5451	15.409	53.5769	21073	Rheb_IISc_IG.raw	F1	1.91	1
TRUE	Medium	Sequest HT (A2)	Selected	EkQLFkIFPAINQNFLVDIFk	K2(Acetyl); K6(Acetyl); K21(Ub-amide)	2	Q86UW6	Q86UW6; H0YA93	2	4		0.0498	3	3	708.892	2832.55	2832.56	-3.53	-0.0025	HCD (High Energy Collision Dissociation)	34	MS2	79.2689	52	44.5072	16167	Rheb_IISc_IG.raw	F1	1.91	1
TRUE	Medium	Sequest HT (A2)	Unambiguous	EISYAIkNIHGIRTGLFTPDMAFETIVK	K7(Ub-amide)	3	Q05193	Q05193; A0A0U1RQP1; A0A0D9SFE4	2	4	0.2042	0	1	1	840.956	3360.8	3360.79	3.58	0.00301	HCD (High Energy Collision Dissociation)	34	MS2	15.4152	52	50.6258	19425	Rheb_IISc_IG.raw	F1	1.91	1
TRUE	Medium	Sequest HT (A2)	Selected	LkPVLQRSLTHPPTIAPEGSRPQGGLPSSk	K2(Ub-amide); K30(Ub-amide)	2	Q7Z333	Q7Z333; X6RI79	1	5	0.0314	0	1	1	708.995	3540.95	3540.98	-8.64	-0.00612	HCD (High Energy Collision Dissociation)	34	MS2	42.8934	52	40.9717	14333	Rheb_IISc_IG.raw	F1	1.91	1
TRUE	Medium	Sequest HT (A2)	Unambiguous	GQMEkSQALYIPkDAYFSmMDK	K5(Ub-amide); K13(Acetyl); M19(Oxidation)	1	Q2M3C7	Q2M3C7	2	4	0.1571	0	1	1	709.583	2835.31	2835.33	-6.14	-0.00435	HCD (High Energy Collision Dissociation)	34	MS2	28.7991	22.276	33.0507	10547	Rheb_IISc_IG.raw	F1	1.91	1
TRUE	Medium	Sequest HT (A2)	Selected	LGGLFLRDLATEGTMFPLLVFPNPQkEVGR	K26(Acetyl)	1	Q5THJ4	Q5THJ4	2	4		0.0255	2	2	840.207	3357.81	3357.8	1.34	0.00112	HCD (High Energy Collision Dissociation)	34	MS2	61.2645	52	49.7153	18949	Rheb_IISc_IG.raw	F1	1.91	1
TRUE	Medium	Sequest HT (A2)	Unambiguous	AGTSTYIDTRTVFLSkYLK	K16(Ub-amide)	1	Q9Y6Q1	Q9Y6Q1	2	4	0.1832	0	1	1	590.822	2360.26	2360.27	-3.77	-0.00223	HCD (High Energy Collision Dissociation)	34	MS2	83.2918	150	43.0226	15359	Rheb_IISc_IG.raw	F1	1.91	1
TRUE	Medium	Sequest HT (A2)	Rejected	YQQLAVALDSSYVTNkQLNITIEkLNQEITDQLEEEk	K16(Acetyl); K24(Acetyl); K37(Ub-amide)	1	H0Y7B8	H0Y7B8	2	4		0.0155	2	2	1148.08	4589.31	4589.34	-6.23	-0.00715	HCD (High Energy Collision Dissociation)	34	MS2	43.1484	57.34	51.3599	19823	Rheb_IISc_IG.raw	F1	1.91	1
TRUE	Medium	Sequest HT (A2)	Rejected	VQRGmVPFVFVGTkDSIANATVLLDYHLNYLK	M5(Oxidation); K14(Acetyl)	11		A0A8I5KTZ9; A8MQB8; G3V0J0; A0A8I5KWH0; A0A087WXI3; A0A087WVL8; A0A087WY29; A0A8I5KUC2; A0A8I5KTT6; A0A8I5KT56; A0A8I5KS01	2	4		0.0052	2	2	917.494	3666.96	3666.94	5.58	0.00511	HCD (High Energy Collision Dissociation)	34	MS2	54.7855	52	46.4797	17247	Rheb_IISc_IG.raw	F1	1.91	0
TRUE	Medium	Sequest HT (A2)	Unambiguous	AASRNLAFYPPHPDYTWSFDDIIVFAFScKQAVk	C29(Carbamidomethyl); K34(Acetyl)	1	M0QX72	M0QX72	2	4	0.2618	0	1	1	1001.74	4003.96	4003.95	2.57	0.00258	HCD (High Energy Collision Dissociation)	34	MS2	21.1177	94.929	59.0804	24010	Rheb_IISc_IG.raw	F1	1.91	1
TRUE	Medium	Sequest HT (A2)	Unambiguous	QAKIIEPDNSYISDTLGQVYkSk	K21(Ub-amide); K23(Ub-amide)	2	Q5K651	C9JKF1; Q5K651	2	4	0.1623	0	1	1	748.152	2989.59	2989.56	7.91	0.00591	HCD (High Energy Collision Dissociation)	34	MS2	56.2285	52	50.097	19148	Rheb_IISc_IG.raw	F1	1.91	1
TRUE	Medium	Sequest HT (A2)	Rejected	QAKPkDmVATAEDWLYRLNTVLPEPQMGLPDVMIWLVAK	K5(Acetyl); M7(Oxidation)	2	A0AVI2	A0AVI2; A0A286YFD1	2	6		0.0498	2	2	755.061	4525.33	4525.33	-0.66	-0.0005	HCD (High Energy Collision Dissociation)	34	MS2	46.4311	70.171	52.5579	20503	Rheb_IISc_IG.raw	F1	1.91	1
TRUE	Medium	Sequest HT (A2)	Unambiguous	QGPkGSIGFPGFPGANGEKGGR	K4(Ub-amide)	1	P20908	P20908	2	3	0.1361	0	1	1	771.064	2311.18	2311.18	-2.09	-0.00161	HCD (High Energy Collision Dissociation)	34	MS2	63.3254	52	35.7703	11716	Rheb_IISc_IG.raw	F1	1.91	1
TRUE	Medium	Sequest HT (A2)	Rejected	AFAADTGMNRSQSEYcNVGTkTYLTNHPAk	C16(Carbamidomethyl); K21(Ub-amide); K30(Ub-amide)	1	Q8IZQ1	Q8IZQ1	2	5		0.045	2	2	745.759	3724.77	3724.76	2.34	0.00174	HCD (High Energy Collision Dissociation)	34	MS2	49.1316	47.783	40.6616	14164	Rheb_IISc_IG.raw	F1	1.91	1
TRUE	Medium	Sequest HT (A2)	Rejected	MSIGLLccVAFSLLWASPVNAGVTQTPk	C7(Carbamidomethyl); C8(Carbamidomethyl); K28(Ub-amide)	1		A0A0K0K1D8	0	4		0.0402	3	3	804.916	3216.64	3216.65	-1.64	-0.00132	HCD (High Energy Collision Dissociation)	34	MS2	53.0087	104.51	48.2218	18215	Rheb_IISc_IG.raw	F1	1.91	0
TRUE	Medium	Sequest HT (A2)	Unambiguous	IVQAEGEAEAAkmLGEALSkNPGYIK	K12(Acetyl); M13(Oxidation); K20(Ub-amide)	2	F5GY37	F5GY37; Q99623	2	3	0.1099	0	1	1	991.18	2971.53	2971.53	-1.88	-0.00186	HCD (High Energy Collision Dissociation)	34	MS2	0.559646	10.949	45.0136	16440	Rheb_IISc_IG.raw	F1	1.91	1
TRUE	Medium	Sequest HT (A2)	Unambiguous	EmFSFVVDDARkPPVIKQVWTNAMK	M2(Oxidation); K12(Acetyl)	3	A0A804HIA4	H0Y605; A0A804HIA4; B1AJZ9	2	4	0.1309	0	1	1	749.383	2994.51	2994.52	-4.31	-0.00323	HCD (High Energy Collision Dissociation)	34	MS2	50.9394	52	48.2868	18245	Rheb_IISc_IG.raw	F1	1.91	1
TRUE	Medium	Sequest HT (A2)	Rejected	MREAEDMVQkVHSHSAEMEAQLSQALEELGGQK	K10(Ub-amide)	2	Q9Y6D9	Q9Y6D9; C9JX80	2	4	0.0314	0	1	1	973.972	3892.87	3892.85	4.5	0.00438	HCD (High Energy Collision Dissociation)	34	MS2	77.5451	52	43.7791	15774	Rheb_IISc_IG.raw	F1	1.91	1
TRUE	Medium	Sequest HT (A2)	Rejected	KLQLYGQTcAVcLEDFkGK	C9(Carbamidomethyl); C12(Carbamidomethyl); K17(Acetyl)	1	Q9H9V4	Q9H9V4	2	3		0	2	2	767.392	2300.16	2300.14	8.69	0.00667	HCD (High Energy Collision Dissociation)	34	MS2	0	6.867	41.0425	14367	Rheb_IISc_IG.raw	F1	1.91	1
TRUE	Medium	Sequest HT (A2)	Selected	NRmSSSmVFTTSkSHTSPAINDTVIWDRPSR	M3(Oxidation); M7(Oxidation); K13(Acetyl)	2	Q16819	Q16819; B7ZL91	2	4	0	0	1	1	896.43	3582.7	3582.71	-2.71	-0.00243	HCD (High Energy Collision Dissociation)	34	MS2	64.8636	38.793	41.9318	14836	Rheb_IISc_IG.raw	F1	1.91	1
TRUE	Medium	Sequest HT (A2)	Selected	AGGREPYPGSAEVIRESSSTTGMVVGIVAAAALcILILLYAMYK	C34(Carbamidomethyl)	9	A0A1D5RMU6	H0Y568; A0A1D5RMU6; P58400; A0A0R4J2G7; H7BYC7; A0A0D9SEM5; A0A1B0GTL0; Q9ULB1; E7ERL8	2	5	0.0209	0	1	1	917.881	4585.38	4585.39	-2.44	-0.00224	HCD (High Energy Collision Dissociation)	34	MS2	61.9612	41.511	51.5484	19932	Rheb_IISc_IG.raw	F1	1.91	1
TRUE	Medium	Sequest HT (A2)	Unambiguous	KMVDmLQPWYFTTTYNVVKPFLkSk	M5(Oxidation); K23(Acetyl); K25(Ub-amide)	1	H3BN92	H3BN92	2	4	0.0262	0	1	1	830.44	3318.74	3318.72	5.58	0.00463	HCD (High Energy Collision Dissociation)	34	MS2	35.7522	52	47.1728	17634	Rheb_IISc_IG.raw	F1	1.91	1
TRUE	Medium	Sequest HT (A2)	Unambiguous	QLPGSAIWSIKVGRGSGFPGk	K21(Acetyl)	5	A0A7P0T9N3; Q8NEZ4	A0A804HJ77; A0A804HIM1; A0A7P0T9N3; A0A7P0Z448; Q8NEZ4	2	4	0.0628	0	1	1	546.805	2184.2	2184.19	3.52	0.00192	HCD (High Energy Collision Dissociation)	34	MS2	64.2388	43.875	35.3778	11523	Rheb_IISc_IG.raw	F1	1.91	2
TRUE	Medium	Sequest HT (A2)	Selected	QFRPPITQEIHHFLDFVKQIYKELPk	K26(Ub-amide)	3	H0Y4W2	H0Y4W2; F2Z2U4; Q9Y4A5	2	4	0.0366	0	1	1	862.725	3447.88	3447.88	-0.54	-0.00047	HCD (High Energy Collision Dissociation)	34	MS2	96.4522	52	40.6441	14155	Rheb_IISc_IG.raw	F1	1.91	1
TRUE	Medium	Sequest HT (A2)	Unambiguous	cNGFkMFLAALSFSYIAkALGGIIMk	C1(Carbamidomethyl); K5(Ub-amide); K18(Ub-amide); K26(Ub-amide)	4	Q9NPD5	Q9NPD5; F5H094; F5H8K0; A0A0A6YYJ9	2	4	0.0785	0	1	1	860.716	3439.84	3439.83	2.76	0.00237	HCD (High Energy Collision Dissociation)	34	MS2	38.3844	52	43.2945	15506	Rheb_IISc_IG.raw	F1	1.91	1
TRUE	Medium	Sequest HT (A2)	Unambiguous	EVAAQKPSEDIYKNWR		1	P0CG43	P0CG43	1	3	0.1885	0	1	1	645.329	1933.97	1933.98	-2.68	-0.00173	HCD (High Energy Collision Dissociation)	34	MS2	17.2198	52	28.9634	8529	Rheb_IISc_IG.raw	F1	1.91	1
TRUE	Medium	Sequest HT (A2)	Unambiguous	YILSGEGAGTIFVIDDKSGNIHATK		2	P55287	H3BQH2; P55287	1	3	0.1518	0	1	1	869.459	2606.36	2606.35	6.41	0.00557	HCD (High Energy Collision Dissociation)	34	MS2	60.9927	52	48.7717	18493	Rheb_IISc_IG.raw	F1	1.91	1
TRUE	Medium	Sequest HT (A2)	Unambiguous	LQSSGNVVkQKPSYVNLYSISHEHSK	K9(Acetyl)	1	Q70YC5	Q70YC5	1	4	0.0209	0	1	1	743.637	2971.53	2971.53	0.09	7e-05	HCD (High Energy Collision Dissociation)	34	MS2	60.1591	0.317	45.1916	16541	Rheb_IISc_IG.raw	F1	1.91	1
TRUE	Medium	Sequest HT (A2)	Unambiguous	kDAQkDQDTNKPAVSSPK	K1(Ub-amide); K5(Ub-amide)	1	Q5JR59	Q5JR59	2	4	0.0838	0	1	1	588.06	2349.22	2349.22	1.67	0.00098	HCD (High Energy Collision Dissociation)	34	MS2	82.8579	52	37.6317	12635	Rheb_IISc_IG.raw	F1	1.91	1
[truncated: 19,968 more rows]
