# Supplementary material for: Sirtuin 2 inhibits global protein synthesis via Rheb-GTPase degradation
Source: EMBO Rep. 2026 Mar 11;27(11):3001–34. doi: 10.1038/s44319-026-00724-5 (PMC13261059; doi:10.1038/s44319-026-00724-5)
Supplement: Supplementary file 5 — Source data Fig. 4 [file 44319_2026_724_MOESM5_ESM.zip › Figure 4/4D/4D.xlsx]

## Sheet: 1A
					Puromycin
					SIRT2
					Actin
					Ponceau

## Sheet: 1 B
										test result
							Normality tests			DMSO	AGK2
		Puromycin					Shapiro-Wilk test			yes	yes
		DMSO	AGK2				Kolmogorov-Smirnov test			yes	yes
		0.951189	1.38081
		1.04881	1.39369				Unpaired t test with Welch's correction of Figure 1B
		1.02551	1.17001
		0.989071	1.33527
		0.985415	1.47528					Significant	P value
								Yes	0.001327

## Sheet: 1C
				Ac-α Tubulin
				Actin

## Sheet: 1 E
			Puromycin intensity
			DMSO	AGK2
			0.934582	1.13718
			1.01523	1.50686
			1.06335	1.34802				test result
			1.0384	1.51786
			0.93588	1.52319			Normality tests	Veh	AGK2
			1.03744	2.18711			Shapiro-Wilk test	yes	no
			1.04394	1.34905			Kolmogorov-Smirnov test	yes	no
			0.976819	1.3811
			0.833293	1.44097			Mann Whitney test
			0.750799	1.2332
			0.654568	1.32397			Significance	P value
			0.520884	1.29642			Yes	<0.000001
			0.481038	1.38274
			0.530247	1.48902
			0.662975	1.31679
			0.8553	1.13048
			1.03635	1.18871
			0.972309	1.46455
			1.05426	1.26341
			1.03621	1.02427
			0.914283	1.31002
			0.861725	1.47296
			0.856325	1.46947
			0.839649	1.55197
			0.564352	1.53994
			0.759411	1.22411
			0.86234	1.28009
			0.905261	1.36737
			1.06977	1.4027
			0.589776	1.56823
			0.636457	1.47658
			0.711842	1.14053
			0.977434	1.61758
			0.942236	1.37967
			0.964722	1.38719
			0.902117	1.42471
			0.929524	1.10396
			1.32805	1.49579
			0.774447	1.76623
			0.803631	1.90921
			0.858308	1.98275
			0.948182	1.8164
			1.05104	1.90053
			1.08939	1.85946
			1.09075	1.91762
			1.13101	1.98603
			0.919614	1.70458
			0.699403	1.67711
			0.578568	1.64225
			0.552665	1.86499
			0.724418	1.59058
			0.824066	1.90436
			0.732209	1.81401
			0.873275	1.94844
			0.78258	1.94831
			0.930139	1.88761
			0.941211	1.86048
			1.07237	1.94947
			1.08036	1.62578
			1.23934	1.78995
			0.978733	1.80779
			1.38273	1.25931
			1.3871	1.95514
			1.32429	1.72926
			1.27071	1.83253
			1.52639	1.81599
			1.18534	1.77505
			1.30433	1.70718
			1.06594	2.04078
			1.19211	1.72748
			1.19737	1.90429
			1.18138	1.91338
			1.01434	1.83964
			1.31773	1.66385
			1.19047	2.02321
			1.16443	1.67643
			1.01995	1.60418
			1.03977	1.55798
			1.03437	1.87148
			1.13278	1.77327
			1.2448	1.94749
			1.01243	1.94612
			1.38197	1.86629
			1.51279	1.72092
			1.25	1.75776
			1.3968	1.93805
			1.39646	1.93395
			1.53664	1.82549
			1.41895	1.33435
			0.947772	1.6862
			1.09861	1.91085
			0.907585	1.96327
			0.93629	1.89834
			0.946269	1.79275
			0.925628	1.76343
			0.870063	1.78694
			1.11946	1.87422
			1.12103	1.71285
			1.05412	1.77614
			1.19293	1.77635
			1.14181	1.89431
			1.00361	1.84688
			0.998485	1.72229
			1.05241	1.83321
			1.01598	1.79972
			0.931096	1.79726
			0.79748	1.87354
			1.13217	1.49257
				1.47788
				1.48834

## Sheet: 1F
																SIRT2
																Actin

## Sheet: 1H
		Puromycin
		Control	SIRT2-KD
		0.486119	1.99498						test result
		0.84118	1.45603			Normality tests			Control	SIRT-KD
		1.6727	1.04581			Shapiro-Wilk test			yes	yes
		0.5345	2.14196			Kolmogorov-Smirnov test			yes	yes
		1.0935	1.92502
		1.372	2.97894			Unpaired t test with Welch's correction of Figure 1H
							Significant	P value
							Yes	0.020521

## Sheet: 1I
		Puromycin
		pcDNA	SIRT2-OE					test result
		1.05338	0.721757		Normality tests			pcDNA	SIRT2-OE
		1.04102	0.789289		Shapiro-Wilk test			yes	yes
		1.01303	0.811977		Kolmogorov-Smirnov test			yes	yes
		0.959033	0.847554
		0.955698	0.829039		Unpaired t test with Welch's correction of Figure 1I
		0.977832	0.995736
						Significant	P value
						Yes	0.0046

## Sheet: 1J
						Puromycin
						SIRT2
						GAPDH
					Ponceau

## Sheet: 1K
	Puromycin
	pcDNA	SIRT2-WT	SIRT2-NA			test result
	1.06575	0.746826	2.14851		Normality tests	pcDNA	SIRT2-WT	SIRT2-NA
	0.966601	0.808212	1.74664		Shapiro-Wilk test	yes	yes	yes
	0.967651	1.00966	1.45093		Kolmogorov-Smirnov test	N too small	N too small	N too small
	1	0.937078	1.49573
					Holm-Sidak's multiple comparisons test	Significance	P value
					pcDNA vs. SIRT2-WT	ns	0.3989
					pcDNA vs.SIRT2-NA	yes	0.0014
					SIRT2-WT vs. SIRT2-NA	yes	0.0007

## Sheet: 2B
							test result
	Luciferase activity			Normality tests			Vehicle	AGK2
	Vehicle	AGK2		Shapiro-Wilk test			yes	yes
	1.21258	1.35727		Kolmogorov-Smirnov test			yes	yes
	0.972188	1.41648
	1.02287	1.20532		Unpaired t test with Welch's correction of Figure 2B
	0.971541	1.28679
	0.9234	1.38831		Significant	P value
	0.897412	1.19745		Yes	0.0005

[truncated: 47 more sheets: 2 C, 2 D, 2 E, 2F, 2 G, 2 H, 2 I, 2 J, 3A, 3B, 3C, 3D, 3E, 3F, 3G, 3H, 3I, 3J, 3K, 3L …]
