# Supplementary material for: Sirtuin 2 inhibits global protein synthesis via Rheb-GTPase degradation
Source: EMBO Rep. 2026 Mar 11;27(11):3001–34. doi: 10.1038/s44319-026-00724-5 (PMC13261059; doi:10.1038/s44319-026-00724-5)
Supplement: Supplementary file 5 — Source data Fig. 4 [file 44319_2026_724_MOESM5_ESM.zip › Figure 4/4I/4I.xlsx]

## Sheet: Sheet1
	Relative luciferase activity					Normality tests	EV	WT Rheb	K151R Rheb	K151Q Rheb
	EV	WT Rheb	K151R Rheb	K151Q Rheb		Shapiro-Wilk test	yes	yes	yes	yes
	1.04392	1.48681	1.28798	1.29062		Kolmogorov-Smirnov test	N too small	N too small	N too small	N too small
	1.10425	1.82542	1.36526	1.41777
	0.799215	1.67331	1.12887	1.70715		Ordinary one-way ANOVA
	1.05262	1.47929	1.34416	1.80434		Tukey's multiple comparisons test	Significant	P value
						EV vs. WT Rheb	yes	0.0012
						EV vs. K151R Rheb	no	0.1426
						EV vs. K151Q Rheb	yes	0.0029
						WT Rheb vs. K151R Rheb	no	0.0686
						WT Rheb vs. K151Q Rheb	no	0.9553
						K151R Rheb vs. K151Q Rheb	no	0.1588
