# Supplementary material for: Sirtuin 2 inhibits global protein synthesis via Rheb-GTPase degradation
Source: EMBO Rep. 2026 Mar 11;27(11):3001–34. doi: 10.1038/s44319-026-00724-5 (PMC13261059; doi:10.1038/s44319-026-00724-5)
Supplement: Supplementary file 6 — Source data Fig. 6 [file 44319_2026_724_MOESM6_ESM.zip]

Archive with 53 entries (37 files):
- Figure 6/
- Figure 6/Figure 6A/
- Figure 6/Figure 6A/Figure 6A GAPDH.tif
- Figure 6/Figure 6A/Figure 6A merged.tif
- Figure 6/Figure 6A/Figure 6A Ponceau.tif
- Figure 6/Figure 6A/Figure 6A Puromycin.tif
- Figure 6/Figure 6A/Figure 6A SIRT2.tif
- Figure 6/Figure 6B/
- Figure 6/Figure 6B/Figure 6B.xlsx
- Figure 6/Figure 6C/
- Figure 6/Figure 6C/Figure 6C extra Resolved SIRT2.tif
- Figure 6/Figure 6C/Figure 6C GAPDH extra resolved blot.tif
- Figure 6/Figure 6C/Figure 6C GAPDH.tif
- Figure 6/Figure 6C/Figure 6C merged.tif
- Figure 6/Figure 6C/Figure 6C Rheb.tif
- Figure 6/Figure 6C/Figure 6C SIRT2.tif
- Figure 6/Figure 6D/
- Figure 6/Figure 6D/Figure 6D.xlsx
- Figure 6/Figure 6E/
- Figure 6/Figure 6E/Figure 6E GAPDH.tif
- Figure 6/Figure 6E/Figure 6E merged.tif
- Figure 6/Figure 6E/Figure 6E mTOR.tif
- Figure 6/Figure 6E/Figure 6E p-mTOR.tif
- Figure 6/Figure 6E/Figure 6E p-p70.tif
- Figure 6/Figure 6E/Figure 6E p70.tif
- Figure 6/Figure 6F/
- Figure 6/Figure 6F/Figure 6F.xlsx
- Figure 6/Figure 6G/
- Figure 6/Figure 6G/Figure 6G.xlsx
- Figure 6/Figure 6H/
- Figure 6/Figure 6H/Figure 6H.xlsx
- Figure 6/Figure 6I/
- Figure 6/Figure 6I/Figure 6I.xlsx
- Figure 6/Figure 6J/
- Figure 6/Figure 6J/WT heart image.JPG
- Figure 6/Figure 6J/Sirt2-KO heart image.JPG
- Figure 6/Figure 6K/
- Figure 6/Figure 6K/Sirt2-KO representative.tif
- Figure 6/Figure 6K/Sirt2-KO WGA.tif
- Figure 6/Figure 6K/WT representative.tif
- Figure 6/Figure 6K/WT WGA.tiff
- Figure 6/Figure 6L/
- Figure 6/Figure 6L/Figure 6L.xlsx
- Figure 6/Figure 6M/
- Figure 6/Figure 6M/Figure 6M GAPDH.tif
- Figure 6/Figure 6M/Figure 6M merged.tif
- Figure 6/Figure 6M/Figure 6M Ponceau.tif
- Figure 6/Figure 6M/Figure 6M puromycin.tif
- Figure 6/Figure 6M/Figure 6M SIRT2.tif
- Figure 6/Figure 6N/
- Figure 6/Figure 6N/Figure 6N.xlsx
- Figure 6/Figure 6O/
- Figure 6/Figure 6O/Figure 6O.xlsx
