# Supplementary material for: Sirtuin 2 inhibits global protein synthesis via Rheb-GTPase degradation
Source: EMBO Rep. 2026 Mar 11;27(11):3001–34. doi: 10.1038/s44319-026-00724-5 (PMC13261059; doi:10.1038/s44319-026-00724-5)
Supplement: Supplementary file 6 — Source data Fig. 6 [file 44319_2026_724_MOESM6_ESM.zip › Figure 6/Figure 6B/Figure 6B.xlsx]

## Sheet: Sheet1
							Test result
			Puromycin incorporation			Normality tests	WT	SIRT2-ko
			WT	SIRT2-KO		Shapiro-Wilk test	yes	yes
			0.947101	1.22736		Kolmogorov-Smirnov test	N too small	N too small
			0.824526	1.41568
			0.999998	1.40853		Unpaired t test with Welch's correction
			1.22837	1.64466
						Significant	P value
						Yes	0.012407
