# Supplementary material for: Sirtuin 2 inhibits global protein synthesis via Rheb-GTPase degradation
Source: EMBO Rep. 2026 Mar 11;27(11):3001–34. doi: 10.1038/s44319-026-00724-5 (PMC13261059; doi:10.1038/s44319-026-00724-5)
Supplement: Supplementary file 6 — Source data Fig. 6 [file 44319_2026_724_MOESM6_ESM.zip › Figure 6/Figure 6D/Figure 6D.xlsx]

## Sheet: Sheet1
		WT	Sirt2-KO
		0.865263	1.5332						Test result
		0.902007	1.75664					Normality tests	WT	SIRT2-KO
		1.44719	1.08749					Shapiro-Wilk test	yes	yes
		0.785539	2.07865					Kolmogorov-Smirnov test	yes	yes
		0.99575	2.49582
		0.435092	1.67945					Unpaired t test with Welch's correction
		1.50974	2.21574					P value	0.0241
		1.05941	0.523914					P value summary	*
								Significantly different (P < 0.05)?	Yes
								One- or two-tailed P value?	Two-tailed
								Welch-corrected t, df	t=2.618, df=10.89
