# Supplementary material for: Sirtuin 2 inhibits global protein synthesis via Rheb-GTPase degradation
Source: EMBO Rep. 2026 Mar 11;27(11):3001–34. doi: 10.1038/s44319-026-00724-5 (PMC13261059; doi:10.1038/s44319-026-00724-5)
Supplement: Supplementary file 6 — Source data Fig. 6 [file 44319_2026_724_MOESM6_ESM.zip › Figure 6/Figure 6F/Figure 6F.xlsx]

## Sheet: Sheet1
				Ejection Fraction %				Normality tests	Test result	WT	SIRT2 -/-
				WT	SIRT2-/-			Shapiro-Wilk test		no	yes
				62.1078	62.6559			Kolmogorov-Smirnov test		no	yes
				63.6478	58.1892
				62.3203	50.4279			Mann Whitney test
				62.4882	55.2415
				74.022	61.8803			Significant	P value
								no	0.055556
