# Supplementary material for: Sirtuin 2 inhibits global protein synthesis via Rheb-GTPase degradation
Source: EMBO Rep. 2026 Mar 11;27(11):3001–34. doi: 10.1038/s44319-026-00724-5 (PMC13261059; doi:10.1038/s44319-026-00724-5)
Supplement: Supplementary file 6 — Source data Fig. 6 [file 44319_2026_724_MOESM6_ESM.zip › Figure 6/Figure 6G/Figure 6G.xlsx]

## Sheet: Sheet1
		LVID;d			Normality tests	Test result	WT	SIRT2 -/-
		WT	SIRT2-/-		Shapiro-Wilk test		yes	yes
		3.56053	3.96579		Kolmogorov-Smirnov test		yes	yes
		3.3	4.13947
		3.73421	4.05263		Unpaired t test with Welch's correction
		3.61842	4.4
		3.61842	3.90789		Significant	P value
					yes	0.001705
