# Supplementary material for: Sirtuin 2 inhibits global protein synthesis via Rheb-GTPase degradation
Source: EMBO Rep. 2026 Mar 11;27(11):3001–34. doi: 10.1038/s44319-026-00724-5 (PMC13261059; doi:10.1038/s44319-026-00724-5)
Supplement: Supplementary file 6 — Source data Fig. 6 [file 44319_2026_724_MOESM6_ESM.zip › Figure 6/Figure 6H/Figure 6H.xlsx]

## Sheet: Sheet1
			LVID;s			Normality tests	Test result	WT	SIRT2 -/-
			WT	SIRT2-/-		Shapiro-Wilk test		yes	yes
			2.57632	2.69211		Kolmogorov-Smirnov test		yes	yes
			2.28684	2.98158
			2.86579	3.09737		Unpaired t test with Welch's correction
			2.51842	3.06842
			2.11316	2.66316		Significant	P value
						yes	0.029609
