# Supplementary material for: Sirtuin 2 inhibits global protein synthesis via Rheb-GTPase degradation
Source: EMBO Rep. 2026 Mar 11;27(11):3001–34. doi: 10.1038/s44319-026-00724-5 (PMC13261059; doi:10.1038/s44319-026-00724-5)
Supplement: Supplementary file 6 — Source data Fig. 6 [file 44319_2026_724_MOESM6_ESM.zip › Figure 6/Figure 6I/Figure 6I.xlsx]

## Sheet: Sheet1
	HW/TL (mg/mm)			Normality tests	Test result	WT	SIRT2 -/-
	WT	SIRT2-/-		Shapiro-Wilk test		yes	yes
	6.51429	9.5		Kolmogorov-Smirnov test		N too small	yes
	7.25807	9.41177
	6.5	8.9071		Unpaired t test with Welch's correction
	6.84783	7.75281
		9.94595		Significant	P value
				yes	0.0017
