# Supplementary material for: Sirtuin 2 inhibits global protein synthesis via Rheb-GTPase degradation
Source: EMBO Rep. 2026 Mar 11;27(11):3001–34. doi: 10.1038/s44319-026-00724-5 (PMC13261059; doi:10.1038/s44319-026-00724-5)
Supplement: Supplementary file 6 — Source data Fig. 6 [file 44319_2026_724_MOESM6_ESM.zip › Figure 6/Figure 6L/Figure 6L.xlsx]

## Sheet: Sheet1
		Absolute cardiomyocyte area
		Control	SIRT2-KO
		560.631	137			Normality tests	Test result	WT
		461.832	396.01			Shapiro-Wilk test		no
		492.242	491.566			Kolmogorov-Smirnov test		no
		624.831	574.147
		598.746	632.805			Mann Whitney test
		684.165	808.239
		558.334	460.345			Significant	P value
		658.215	474.536			yes	<0.0001
		690.382	531.978
		539.141	557.253
		526.166	456.966
		451.019	680.11
		844.867	390.334
		448.316	662.134
		508.731	188.95
		489.133	223.82
		790.534	433.178
		631.048	295.724
		501.703	471.428
		463.318	946.37
		283.289	520.76
		678.894	530.356
		438.585	407.904
		398.173	544.277
		385.062	353.165
		302.887	524.68
		518.327	362.221
		416.96	468.995
		432.367	297.616
		359.518	375.872
		285.587	393.172
		293.156	456.966
		432.097	432.503
		553.198	459.129
		547.521	428.988
		715.657	420.474
		228.821	391.415
		255.447	333.162
		521.301	406.552
		478.456	341.812
		298.156	389.117
		308.293	348.705
		443.045	331.811
		625.912	299.103
		239.363	336.271
		315.186	345.056
		483.727	365.194
		414.256	309.104
		246.391	557.928
		278.288	450.614
		406.147	261.123
		395.334	586.717
		325.053	495.756
		381.548	362.356
		582.662	494.945
		454.398	354.787
		305.049	474.672
		471.698	310.591
		423.988	774.45
		310.185	362.762
		209.223	700.249
		194.491	699.843
		225.847	946.37
		274.369	490.485
		170.974	632.13
		110.018	338.839
		133.13	449.127
		162.999	680.921
		187.193	329.378
		184.084	624.02
		280.721	493.053
		141.78	214.9
		170.568	402.903
		227.604	816.889
		220.171	409.661
		156.377	548.467
		185.571	390.334
		160.431	451.425
		196.383	566.984
		194.356	177.056
		120.425	789.047
		101.773	742.553
		174.082	401.822
		214.224	449.532
		346.543	322.214
		178.137	340.596
		108.261	325.593
		232.47	425.474
		209.629	368.708
		278.424	378.44
		324.377	553.603
		328.026	382.224
		281.532	500.622
		418.987	346.813
		153.403	434.8
		321.809	610.64
		372.223	390.739
		160.296	553.198
		210.575	541.845
		327.891	379.791
		363.572	386.414
		317.889	386.414
		235.444	659.702
		253.555	504.001
		210.98	689.031
		428.988	419.798
		142.726	561.713
		231.794	295.183
		376.683	457.371
		359.923	206.52
		214.629	324.512
		272.612	500.622
		330.189	1045.17
		345.326	589.285
		277.072	814.186
		389.928	1203.71
		268.557	899.47
		137.86	458.588
		347.489	497.513
		346.948	385.468
		281.127	267.341
		411.013	687.544
		346.948	536.303
		303.292	472.374
		259.231	351.138
		263.691	281.667
		196.113	335.46
		269.909	404.525
		198.14	315.727
		165.297	280.586
		243.688	284.776
		345.461	498.459
		257.744	330.324
		253.419	381.548
		318.025	372.763
		214.359	393.577
		254.906	447.775
		276.531	322.485
		195.843	427.231
		194.221	511.975
		286.127	305.996
		333.432	464.805
		253.825	385.062
		354.787	465.616
		271.531	168.811
		116.235	255.852
		108.801	355.193
		432.232	239.904
		430.475	238.147
		290.858	352.76
		302.887	646.186
		233.416	605.909
		313.159	156.242
		352.895	166.784
		183.408	416.419
		75.958	398.578
		121.506	256.258
		91.096	403.714
		250.581	366.951
		237.336	436.017
		258.285	512.38
		275.45	495.486
		236.93	447.1
		414.662	657.404
		225.172	690.382
		168.135	513.326
		186.652	479.537
		280.316	544.953
		326.945	687.274
		340.866	529.951
		455.614	608.207
		385.603	551.441
		347.083	448.316
		221.658	586.446
		280.586	342.353
		384.927	430.07
		348.976	338.974
		378.305	611.991
		143.402	699.843
		308.023	336.406
		228.821	378.98
		163.27	502.784
		213.278	228.956
		258.555	374.926
		245.31	381.548
		350.057	430.205
		402.092	351.679
		360.464	386.414
		331	387.225
		331	479.132
		231.794	268.692
		313.97	498.459
		302.481	320.187
		368.708	384.387
		263.962	417.095
		296.399	352.084
		288.425	309.239
		283.154	365.87
		283.154	365.33
		266.259	269.773
		344.921	284.506
		280.992	467.914
		177.461	374.52
		240.444	387.36
		166.919	534.411
		200.979	428.042
		225.172	382.765
		115.289	378.169
		156.106	436.152
		176.11	516.435
		182.462	735.93
		434.26	711.872
		192.193	290.858
		88.528	235.173
		255.582	408.174
		167.054	395.605
		150.43	398.984
		230.713
		198.681
		308.428
		228.145
		303.968
		337.082
		268.692
		389.523
		119.209
		307.347
		187.733
