# Supplementary material for: Sirtuin 2 inhibits global protein synthesis via Rheb-GTPase degradation
Source: EMBO Rep. 2026 Mar 11;27(11):3001–34. doi: 10.1038/s44319-026-00724-5 (PMC13261059; doi:10.1038/s44319-026-00724-5)
Supplement: Supplementary file 6 — Source data Fig. 6 [file 44319_2026_724_MOESM6_ESM.zip › Figure 6/Figure 6N/Figure 6N.xlsx]

## Sheet: Sheet1
		WT	Sirt2-KO			Normality tests	Test result	WT	Sirt2-KO
		0.958617	1.26812			Shapiro-Wilk test		yes	yes
		1.11648	1.35479			Kolmogorov-Smirnov test		yes	yes
		0.97939	1.30693
		1.00445	1.31123			Unpaired t test with Welch's correction
		0.941065	1.13391
						Significant	P value
						yes	0.0006
