# Supplementary material for: Sirtuin 2 inhibits global protein synthesis via Rheb-GTPase degradation
Source: EMBO Rep. 2026 Mar 11;27(11):3001–34. doi: 10.1038/s44319-026-00724-5 (PMC13261059; doi:10.1038/s44319-026-00724-5)
Supplement: Supplementary file 6 — Source data Fig. 6 [file 44319_2026_724_MOESM6_ESM.zip › Figure 6/Figure 6O/Figure 6O.xlsx]

## Sheet: Sheet1
		ANP
	WT	Sirt2-KO			Normality tests	Test result	WT	Sirt2-KO
	0.729152	4.17999			Shapiro-Wilk test		yes	yes
	1.7345	3.10255			Kolmogorov-Smirnov test		yes	yes
	0.57765	2.26814
	2.05106	7.702			Unpaired t test with Welch's correction
	0.144501	9.99834
	0.763133	1.29229			Significant	P value
					yes	0.041361
		BNP			Normality tests	Test result	WT	Sirt2-KO
	WT	Sirt2-KO			Shapiro-Wilk test		yes	yes
	0.768344	1.31085			Kolmogorov-Smirnov test		yes	yes
	1.26613	1.94803
	0.870416	0.915942			Unpaired t test with Welch's correction
	1.19758	1.94362
	0.2874	2.27437			Significant	P value
	1.61013	2.57438			yes	0.026139
		β-MHC			Normality tests	Test result	WT	Sirt2-KO
	2.20205	1.56178			Shapiro-Wilk test		yes	yes
	1.38011	2.90877			Kolmogorov-Smirnov test		yes	yes
	0.511804	2.79047
	0.970849	4.57582			Unpaired t test with Welch's correction
	0.343184	3.54009
	0.591998	3.33			Significant	P value
					yes	0.00207
