# Supplementary material for: Sirtuin 2 inhibits global protein synthesis via Rheb-GTPase degradation
Source: EMBO Rep. 2026 Mar 11;27(11):3001–34. doi: 10.1038/s44319-026-00724-5 (PMC13261059; doi:10.1038/s44319-026-00724-5)
Supplement: Supplementary file 7 — Source data Fig. 7 [file 44319_2026_724_MOESM7_ESM.zip]

Archive with 25 entries (19 files):
- Figure 7/
- Figure 7/Figure 7A/
- Figure 7/Figure 7A/Figure 7A acetyl alpha-tubulin.tif
- Figure 7/Figure 7A/Figure 7A GAPDH.tif
- Figure 7/Figure 7A/Figure 7A merged data.tif
- Figure 7/Figure 7A/Figure 7A P-S6 RP.tif
- Figure 7/Figure 7A/Figure 7A Ponceau.tif
- Figure 7/Figure 7A/Figure 7A Puromycin.tif
- Figure 7/Figure 7A/Figure 7A S6 RP.tif
- Figure 7/Figure 7B/
- Figure 7/Figure 7B/figure 7B.xlsx
- Figure 7/Figure 7C/
- Figure 7/Figure 7C/Figure 7C.xlsx
- Figure 7/Figure 7D/
- Figure 7/Figure 7D/Figure 7D Acetyl alpha tubulin.tif
- Figure 7/Figure 7D/Figure 7D actin.tif
- Figure 7/Figure 7D/Figure 7D merged.tif
- Figure 7/Figure 7E/
- Figure 7/Figure 7E/Figure 7E merged.tif
- Figure 7/Figure 7E/Figure 7E   acetyl alpha tubulin.tif
- Figure 7/Figure 7E/Figure 7E  acetyl alpha tubulin (Composite).tif
- Figure 7/Figure 7E/Figure 7E  Actin (Composite).tif
- Figure 7/Figure 7E/Figure 7E  Actin.tif
- Figure 7/Figure 7E/Figure 7E  Rheb (Composite).tif
- Figure 7/Figure 7E/Figure 7E  Rheb.tif
