# Supplementary material for: Sirtuin 2 inhibits global protein synthesis via Rheb-GTPase degradation
Source: EMBO Rep. 2026 Mar 11;27(11):3001–34. doi: 10.1038/s44319-026-00724-5 (PMC13261059; doi:10.1038/s44319-026-00724-5)
Supplement: Supplementary file 7 — Source data Fig. 7 [file 44319_2026_724_MOESM7_ESM.zip › Figure 7/Figure 7B/figure 7B.xlsx]

## Sheet: Sheet1
	DMSO				AGK2
Veh	1.09692	1.20097	0.702111		1.43014	1.26968	1.46195		Two-Way ANOVA
Rapa	0	0	0		0	0	0
									Compare each cell mean with the control (upper-left) cell mean
									Number of families	1
									Number of comparisons per family	3
									Alpha	0.05
									Dunnett's multiple comparisons test	Mean Diff.	95.00% CI of diff.	Significant?	Summary	Adjusted P Value
									Veh:DMSO vs. Veh:AGK2	-0.3873	-0.7195 to -0.05498	Yes	*	0.0249
									Veh:DMSO vs. Rapa:DMSO	1	0.6677 to 1.332	Yes	****	<0.0001
									Veh:DMSO vs. Rapa:AGK2	1	0.6677 to 1.332	Yes	****	<0.0001
