# Supplementary material for: Sirtuin 2 inhibits global protein synthesis via Rheb-GTPase degradation
Source: EMBO Rep. 2026 Mar 11;27(11):3001–34. doi: 10.1038/s44319-026-00724-5 (PMC13261059; doi:10.1038/s44319-026-00724-5)
Supplement: Supplementary file 7 — Source data Fig. 7 [file 44319_2026_724_MOESM7_ESM.zip › Figure 7/Figure 7C/Figure 7C.xlsx]

## Sheet: Sheet1
		ANP
	DMSO	AGK2							Mann Whitney test
	0.65817	3.62925							P value	0.0411
	0.886951	3.06421					ANP		Exact or approximate P value?	Exact
	1.01552	1.17613							P value summary	*
	0.943125	1.21921					AGK2		Significantly different (P < 0.05)?	Yes
	1.60631	1.14028					vs.		One- or two-tailed P value?	Two-tailed
	0.889924	0.970518					DMSO		Sum of ranks in column A,B	26 , 52
									Mann-Whitney U	5
		BNP
	DMSO	AGK2					BNP		Unpaired t test with Welch's correction
	0.493177	5.08104							P value	0.1176
	0.817845	8.4466					AGK2		P value summary	ns
	1.3819	1.20364					vs.		Significantly different (P < 0.05)?	No
	1.04843	0.886205					DMSO		One- or two-tailed P value?	Two-tailed
	1.45708	3.76627							Welch-corrected t, df	t=1.877, df=5.147
	0.801565	0.752706
