# Supplementary material for: Sirtuin 2 inhibits global protein synthesis via Rheb-GTPase degradation
Source: EMBO Rep. 2026 Mar 11;27(11):3001–34. doi: 10.1038/s44319-026-00724-5 (PMC13261059; doi:10.1038/s44319-026-00724-5)
Supplement: Supplementary file 8 — Source data Fig. 8 [file 44319_2026_724_MOESM8_ESM.zip]

Archive with 5 entries (4 files):
- Figure 8/
- Figure 8/Figure 8A.tif
- Figure 8/Figure 8D.xlsx
- Figure 8/Figure 8C.xlsx
- Figure 8/Figure 8B.xlsx
