# Supplementary material for: Sirtuin 2 inhibits global protein synthesis via Rheb-GTPase degradation
Source: EMBO Rep. 2026 Mar 11;27(11):3001–34. doi: 10.1038/s44319-026-00724-5 (PMC13261059; doi:10.1038/s44319-026-00724-5)
Supplement: Supplementary file 8 — Source data Fig. 8 [file 44319_2026_724_MOESM8_ESM.zip › Figure 8/Figure 8D.xlsx]

## Sheet: Sheet1
	WT
Sedentary	0.334281	1.92375	0.60581	2.30939	0.106774	0.719988			Two-Way ANOVA
Running	3.04948	3.20434	2.87801	2.15658	4.17354	2.18318
									Compare cell means regardless of rows and columns
	Sirt2-KO
Sedentary	4.17375	2.48555	1.65536	4.89884	3.44222	0.599993			Number of families	1
Running	4.65439	6.64027	8.07366	9.00142	6.20476	10.3132			Number of comparisons per family	6
									Alpha	0.05
									Tukey's multiple comparisons test	Mean Diff.	95.00% CI of diff.	Significant?	Summary	Adjusted P Value
									Sedentary:WT vs. Sedentary:Sirt2-KO	-1.87595	-4.18304 to 0.431130	No	ns	0.137458
									Sedentary:WT vs. Running:WT	-1.94086	-4.24794 to 0.366227	No	ns	0.119034
									Sedentary:WT vs. Running:Sirt2-KO	-6.48128	-8.78837 to -4.17420	Yes	****	<0.000001
									Sedentary:Sirt2-KO vs. Running:WT	-0.0649027	-2.37199 to 2.24218	No	ns	0.999819
									Sedentary:Sirt2-KO vs. Running:Sirt2-KO	-4.60533	-6.91241 to -2.29825	Yes	****	9.9e-05
									Running:WT vs.Running:Sirt2-KO	-4.54043	-6.84751 to -2.23334	Yes	***	0.000118
