# Supplementary material for: Sirtuin 2 inhibits global protein synthesis via Rheb-GTPase degradation
Source: EMBO Rep. 2026 Mar 11;27(11):3001–34. doi: 10.1038/s44319-026-00724-5 (PMC13261059; doi:10.1038/s44319-026-00724-5)
Supplement: Supplementary file 8 — Source data Fig. 8 [file 44319_2026_724_MOESM8_ESM.zip › Figure 8/Figure 8C.xlsx]

## Sheet: Sheet1
	WT Sedentary	WT Running	Sirt2-KO Sedentary	Sirt2-KO Running
	6	7.21925	6.70391	7.48634
	6.17978	7.6087	7.5	10.3743
	6.27119	7.06522	5.57377	7.72973			Two-Way ANOVA
	6.42045	6.74286	7.04918	8.44086
	6.15819	7.2	6.75676	7.06522			Compare cell means regardless of rows and columns
	6.60919	6.35294	6.83908	8.06452
							Number of families	1
							Number of comparisons per family	6
							Alpha	0.05
							Tukey's multiple comparisons test	Mean Diff.	95.00% CI of diff.	Significant?	Summary	Adjusted P Value
							Sedentary:WT vs. Sedentary:Sirt2-KO	-0.464	-1.609 to 0.6809	No	ns	0.6733
							Sedentary:WT vs. Running:WT	-0.7584	-1.903 to 0.3866	No	ns	0.2788
							Sedentary:WT vs. Running:Sirt2-KO	-1.92	-3.065 to -0.7754	Yes	***	0.0007
							Sedentary:Sirt2-KO vs. Running:WT	-0.2944	-1.439 to 0.8505	No	ns	0.8881
							Sedentary:Sirt2-KO vs. Running:Sirt2-KO	-1.456	-2.601 to -0.3115	Yes	**	0.0097
							Running:WT vs.Running:Sirt2-KO	-1.162	-2.307 to -0.01709	Yes	*	0.0459
