# Supplementary material for: Sirtuin 2 inhibits global protein synthesis via Rheb-GTPase degradation
Source: EMBO Rep. 2026 Mar 11;27(11):3001–34. doi: 10.1038/s44319-026-00724-5 (PMC13261059; doi:10.1038/s44319-026-00724-5)
Supplement: Supplementary file 8 — Source data Fig. 8 [file 44319_2026_724_MOESM8_ESM.zip › Figure 8/Figure 8B.xlsx]

## Sheet: Sheet1
	WT							Sirt2-KO
Pre-Running	23.8656	29.8406	30.8927	18.377	22.5018	17.6485		23.9031	23.1764	21.2988	24.2837	25.3487	23.6994
Post-Running	25.3212	24.0297	30.6671	28.7942	29.0587	28.6166		19.3737	17.8579	16.7964	18.4573	30.461	16.2613
																Two-Way ANOVA
																Compare cell means regardless of rows and columns
																Number of families	1
																Number of comparisons per family	6
																Alpha	0.05
																Tukey's multiple comparisons test	Mean Diff.	95.00% CI of diff.	Significant?	Summary	Adjusted P Value
																Pre-Running:WT vs. Pre-Running:Sirt2-KO	0.236	-6.403 to 6.875	No	ns	0.9996
																Pre-Running:WT vs. Post-Running:WT	-3.894	-10.53 to 2.745	No	ns	0.3792
																Pre-Running:WT vs. Post-Running:Sirt2-KO	3.986	-2.652 to 10.63	No	ns	0.3593
																Pre-Running:Sirt2-KO vs. Post-Running:WT	-4.13	-10.77 to 2.509	No	ns	0.3298
																Pre-Running:Sirt2-KO vs. Post-Running:Sirt2-KO	3.75	-2.888 to 10.39	No	ns	0.4111
																Post-Running:WT vs. Post-Running:Sirt2-KO	7.88	1.241 to 14.52	Yes	*	0.0165
