# Supplementary material for: Sirtuin 2 inhibits global protein synthesis via Rheb-GTPase degradation
Source: EMBO Rep. 2026 Mar 11;27(11):3001–34. doi: 10.1038/s44319-026-00724-5 (PMC13261059; doi:10.1038/s44319-026-00724-5)
Supplement: Supplementary file 9 — Source data Fig. 9 [file 44319_2026_724_MOESM9_ESM.zip]

Archive with 29 entries (19 files):
- Figure 9/
- Figure 9/Figure 9A/
- Figure 9/Figure 9A/Figure 9A.tif
- Figure 9/Figure 9B/
- Figure 9/Figure 9B/Figure 9B Ponceau.tif
- Figure 9/Figure 9B/Figure 9B SIRT2.tif
- Figure 9/Figure 9B/Figure 9B.tif
- Figure 9/Figure 9C/
- Figure 9/Figure 9C/Figure 9C GAPDH.tif
- Figure 9/Figure 9C/Figure 9C merged.tif
- Figure 9/Figure 9C/Figure 9C Ponceau.tif
- Figure 9/Figure 9C/Figure 9C puromycin.tif
- Figure 9/Figure 9C/Figure 9C SIRT2.tif
- Figure 9/Figure 9D/
- Figure 9/Figure 9D/Firgure 9D.xlsx
- Figure 9/Figure 9E/
- Figure 9/Figure 9E/Figure 9E Actin.tif
- Figure 9/Figure 9E/Figure 9E merged.tif
- Figure 9/Figure 9E/Figure 9E mTOR.tif
- Figure 9/Figure 9E/Figure 9E p-mTOR.tif
- Figure 9/Figure 9E/Figure 9E SIRT2.tif
- Figure 9/Figure 9F/
- Figure 9/Figure 9F/Figure 9F.xlsx
- Figure 9/Figure 9G/
- Figure 9/Figure 9G/Figure 9G.xlsx
- Figure 9/Figure 9H/
- Figure 9/Figure 9H/Figure 9H.xlsx
- Figure 9/Figure 9I/
- Figure 9/Figure 9I/Figure 9I.xlsx
