# Supplementary material for: Sirtuin 2 inhibits global protein synthesis via Rheb-GTPase degradation
Source: EMBO Rep. 2026 Mar 11;27(11):3001–34. doi: 10.1038/s44319-026-00724-5 (PMC13261059; doi:10.1038/s44319-026-00724-5)
Supplement: Supplementary file 9 — Source data Fig. 9 [file 44319_2026_724_MOESM9_ESM.zip › Figure 9/Figure 9D/Firgure 9D.xlsx]

## Sheet: Sheet1
	N-Tg	csSIRT2-Tg
	1.05085	0.720108				csSIRT2-Tg
	0.936927	0.350032				vs.
	1.01222	0.626303				N-Tg
					Unpaired t test with Welch's correction
					P value	0.0496
					P value summary	*
					Significantly different (P < 0.05)?	Yes
					One- or two-tailed P value?	Two-tailed
					Welch-corrected t, df	t=3.746, df=2.360
