# Supplementary material for: Sirtuin 2 inhibits global protein synthesis via Rheb-GTPase degradation
Source: EMBO Rep. 2026 Mar 11;27(11):3001–34. doi: 10.1038/s44319-026-00724-5 (PMC13261059; doi:10.1038/s44319-026-00724-5)
Supplement: Supplementary file 9 — Source data Fig. 9 [file 44319_2026_724_MOESM9_ESM.zip › Figure 9/Figure 9F/Figure 9F.xlsx]

## Sheet: Sheet1
	N-Tg	csSIRT2-Tg
	61.3746	68.0331				Ejection Fraction %	csSIRT2-Tg
	60.6036	52.8393					vs.
	56.7644	57.1065					N-Tg
	54.6219	56.0278
						Unpaired t test with Welch's correction
						P value	0.967
						P value summary	ns
						Significantly different (P < 0.05)?	No
						One- or two-tailed P value?	Two-tailed
						Welch-corrected t, df	t=0.04376, df=4.331
