# Supplementary material for: Sirtuin 2 inhibits global protein synthesis via Rheb-GTPase degradation
Source: EMBO Rep. 2026 Mar 11;27(11):3001–34. doi: 10.1038/s44319-026-00724-5 (PMC13261059; doi:10.1038/s44319-026-00724-5)
Supplement: Supplementary file 9 — Source data Fig. 9 [file 44319_2026_724_MOESM9_ESM.zip › Figure 9/Figure 9G/Figure 9G.xlsx]

## Sheet: Sheet1
	N-Tg	csSIRT2-Tg
	2.63421	2.25789
	2.86579	2.57632
	3.03947	2.63421				LVID;s
	2.98158	2.72895
						csSIRT2-Tg
						vs.
						N-Tg
					Unpaired t test with Welch's correction
					P value	0.0514
					P value summary	ns
					Significantly different (P < 0.05)?	No
					One- or two-tailed P value?	Two-tailed
					Welch-corrected t, df	t=2.436, df=5.900
