# Supplementary material for: Sirtuin 2 inhibits global protein synthesis via Rheb-GTPase degradation
Source: EMBO Rep. 2026 Mar 11;27(11):3001–34. doi: 10.1038/s44319-026-00724-5 (PMC13261059; doi:10.1038/s44319-026-00724-5)
Supplement: Supplementary file 9 — Source data Fig. 9 [file 44319_2026_724_MOESM9_ESM.zip › Figure 9/Figure 9H/Figure 9H.xlsx]

## Sheet: Sheet1
								LVPW;s
	N-Tg	csSIRT2-Tg
	1.18684	1.21579						csSIRT2-Tg
	1.53421	1.36053						vs.
	0.810526	1.07105						N-Tg
	1.24474	1.18553					Unpaired t test with Welch's correction
							P value	0.934
							P value summary	ns
							Significantly different (P < 0.05)?	No
							One- or two-tailed P value?	Two-tailed
							Welch-corrected t, df	t=0.08829, df=3.938
