# Supplementary material for: Sirtuin 2 inhibits global protein synthesis via Rheb-GTPase degradation
Source: EMBO Rep. 2026 Mar 11;27(11):3001–34. doi: 10.1038/s44319-026-00724-5 (PMC13261059; doi:10.1038/s44319-026-00724-5)
Supplement: Supplementary file 9 — Source data Fig. 9 [file 44319_2026_724_MOESM9_ESM.zip › Figure 9/Figure 9I/Figure 9I.xlsx]

## Sheet: Sheet1
								HW/TL
	N-Tg	csSIRT2-Tg						csSIRT2-Tg
	6.53631	5.44444						vs.
	6.51429	5.63536						N-Tg
	5.47368	5.02825
	5.97884	6.35294
							Unpaired t test with Welch's correction
							P value	0.2223
							P value summary	ns
							Significantly different (P < 0.05)?	No
							One- or two-tailed P value?	Two-tailed
							Welch-corrected t, df	t=1.363, df=5.952
